# Supplementary material for: Ultraviolet radiation changes plant color
Source: BMC Plant Biol. 2020 Jun 3;20:253. doi: 10.1186/s12870-020-02471-8 (PMC7268463; doi:10.1186/s12870-020-02471-8)
Supplement: Supplementary file 1 — Additional file 1. [file 12870_2020_2471_MOESM1_ESM.xlsx]

## Sheet: Leaves_UV_Deprived
nm	62_1_a	62_1_b	61_1_a	61_1_b	60_1_a	60_1_b	65_1_a	65_1_b	64_1_a	64_1_b	63_1_a	63_1_b	68_1_a	68_1_b	67_1_a	67_1_b	66_1_a	66_1_b	71_1_a	71_1_b	70_1_a	70_1_b	69_1_a	69_1_b	74_1_a	74_1_b	73_1_a	73_1_b	72_1_a	72_1_b	77_1_a	77_1_b	76_1_a	76_1_b	75_1_a	75_1_b	78_1_a	78_1_b	91_1_a	91_1_b	92_1_a	92_1_b	81_1_a	81_1_b	80_1_a	80_1_b	79_1_a	79_1_b	84_1_a
190.06	95.68	58.9	-15.9	-13.03	-17.29	-4.84	-46.39	25.99	133	27.36	-71.39	20.27	-75.5	60.32	-44.6	-33.88	44.27	-27.19	108.87	101.1	69.01	-48.1	35.95	31.64	26.61	-15.91	-16.05	-11.93	-79.87	132.77	-73.66	-15.68	106.06	45.61	1.28	-2.1	23.2	46.44	15.08	100.8	94.3	66.94	-18.03	-1.63	154.61	-45.67	-56.69	131.7	-21.65
190.443	138.44	85.14	18.83	-2.1	-11.55	-12.32	-41.07	42.93	158.91	24.75	-72.67	21.54	-59.06	69.47	-21.9	2.44	53.7	-51.32	117.54	91.6	98.46	-59.99	33.32	40.1	73.62	-19.57	2.68	-44.7	-97.96	128.03	-110.05	-26.68	101.36	22.89	-4.1	-13.92	3.06	55.47	18.89	117.85	111.64	68.64	-16.17	-0.62	203.35	-66.89	-87.03	162.57	-13.3
190.826	134.49	52.6	-0.42	-42.21	2.9	1.02	-28.49	68.96	121.61	61.72	-57.84	38.86	-39.95	55.71	-48.24	3.25	21.42	-15.22	131.37	69.66	70.47	-61.54	19.13	47.82	74.18	19.93	33.01	-45.96	-76.73	90.23	-83.18	-3.96	118.28	-23.68	-1.67	3.49	-29.31	49.48	-3.73	93.73	70.9	39.92	-29.11	-42.62	192.27	-68.82	-85.03	131.99	-6.45
191.209	141.99	92.69	-1.44	-43.86	22.63	-3.35	16.78	87.86	163.02	94.1	-30.46	23.24	-36.58	62.49	-55.71	-10.54	17.96	-15.89	144.88	88.05	79.39	-80.23	21.23	75.42	115.74	53.04	49.52	-53.58	-74.57	102.08	-61.73	7.23	169.04	-24.62	10.32	8.93	-49.94	58.69	13.94	160.85	67.77	60	-48.55	-4.31	208.88	-111.38	-86.49	132.77	25.71
191.592	128.46	68.29	-57.66	-114.27	-1.77	-47.83	-27.42	109.29	146.28	98.48	-56.75	-16.99	-40.81	8.22	-64.71	-49.73	19.66	-38.68	126.2	95.9	103.03	-112.3	12.44	82.95	116.57	25.81	5.59	-117.2	-94.6	73.06	-67.1	-0.82	162.76	-33.85	27.72	-31.81	-120.37	66.46	-35.02	132.5	41.31	74.78	-83.52	-17.35	187.9	-165.81	-98.67	119.7	-24.61
191.975	82.88	21.78	-17.01	-65.03	89.41	-67.33	45.47	85.32	123.33	108.89	-32.54	-15.23	-76.95	13.63	-56.64	-36.34	15.85	35.97	116.97	77.57	100.39	-95.65	-12.92	58.01	93.86	22.35	34.65	-72.43	-76.45	106.46	-9.94	3.18	139.72	-43.65	31.12	-50.06	-77.76	121.5	54.37	81.88	34.98	54.19	-47.98	-18.02	194.14	-101.73	-36.36	97.43	4.31
192.358	85.76	50.21	55.66	5.45	189.61	-16.86	116.68	218.53	161.6	117.84	78.41	33.7	-20.07	121.8	-12.88	118.9	64.91	79.99	175.71	115.57	135.41	-49.47	-33.69	119.31	153.67	88.36	86.36	20.06	-12.56	155.77	25.67	19.72	218.5	-15.25	86.74	52.4	-68.49	240.83	18.63	164.82	43.15	113.09	53.84	91.72	240.32	-53.07	54.69	155.83	105.28
192.741	89.99	53.37	48.53	65.98	238.47	50.54	179.26	312.75	129.5	98.96	112.03	60.78	15.43	105.47	63.31	268.45	77.2	110.86	187.57	136.57	157.49	95.38	27.16	170.83	186.55	118.96	153.04	71	56.71	84.86	148.82	16.09	272.96	-18.27	177.64	150.31	6.26	231.62	80.84	183.36	12.63	191.85	106.97	168.32	263.63	-67.86	86.25	91.94	182.12
193.124	57.62	-5.38	-166.96	-237.36	-564.81	-233.48	-339.51	-750.93	-156.46	-0.31	-275.68	-179.04	-226.93	-51.62	-305.84	-774.31	-179.22	-255.62	-178.8	-240.82	-179.59	-321.07	-62.93	-310.32	-405.48	-340.58	-272.81	-84.71	-224.94	-153.63	-436.09	-218.06	-523.28	-22.11	-185.71	-393.86	-151.57	-712.38	-426.67	-411.58	127.94	-306.16	-308.18	-598.19	-529.57	59.36	-308.94	-137.03	-298.81
193.506	147.95	2.97	-36.32	-57.29	-146.25	-25.68	-44.92	-216.99	65.79	63.39	-135.58	-68.71	-0.72	3	-80.11	-272.87	-41.36	-98.2	-5.1	-9.82	45.19	-166.09	46.44	-65.62	-60.67	-83.94	-109.56	-137.52	-148.36	0.88	-127.24	-17.69	-96.71	-9.82	-22.51	-117.73	-58.37	-184.11	-175.76	-74.29	120	-20.14	-44.16	-161.58	-54.63	-120.88	-142.33	3.35	-134.74
193.889	144.7	18.7	26.11	-1.35	8.56	78.37	-9.43	-87.98	92.27	28.62	-62.73	0.94	-4.78	17.77	-22.54	-53.98	30.55	-68.83	-0.48	59.14	127.79	-58.64	82.29	19.71	-24.67	44.36	-13.96	-21.53	-55.9	74.94	-18.14	-28.04	75.08	46.02	42.22	-1.06	37.46	-31.88	-49.53	25.51	106.96	109.24	70.81	-8.89	-2.75	-65.11	-65.12	99.21	-31.15
194.272	104.05	50.39	-17.91	19	-4.98	67.26	-81.61	23.67	144.88	22.89	-40.08	13.53	-22.33	99.98	-3.75	8.86	65.35	-8.54	37.16	91.75	141.37	-32.17	60.84	-0.88	40.86	20.13	-2.18	-0.15	-84.29	162.8	-66.81	6.1	165.92	43.39	46.46	51.79	67.23	23.86	-44.13	118.2	38.82	43.37	-12.08	8.68	98.69	-69.51	-100.19	185.14	-41.9
194.655	213.36	107.92	56.88	84.59	35.72	51.29	-38.54	204.05	237.71	-26.29	5.06	65.22	-21.95	151.2	33.79	194.88	91.21	-35.66	88.39	112.04	193.59	-32.7	98.58	32.65	188.1	-7.89	46.52	-40.45	-119.45	219.99	-150.97	-45.85	141.98	53.79	53	80.15	61.25	131.03	11.23	290.71	99.27	127.09	14.58	101.17	293.63	-151.53	-153.57	320.33	-8.08
195.037	243.45	-9.51	-331.11	-193.85	121.28	109.31	-304.5	311.94	156.18	116.63	-31.87	188.83	-425.52	246.38	-224.63	420.73	68.71	-267.59	274.23	94.63	148.38	-275.73	144.17	230.34	253.69	42.92	123.27	-163.16	-311.35	55.96	-248.47	30.19	224.6	-387.32	148.49	-53.75	-16.04	294.09	-199.24	360.58	63.42	46.66	-1.27	-136.58	621.28	-729.17	-526.92	638.8	125.06
195.42	-171.2	-4.59	173.76	127.35	54.32	-60.52	169.76	-125.13	-57.29	-13.16	28.19	80.71	363.75	-81.31	60.92	-76.58	-7.8	143.06	49.7	-184.8	-2.31	229.1	-39.15	-3.38	-114.54	29.39	65.41	189.77	224.24	153.09	128.05	-55.53	-107.92	110.75	-68.19	66.07	-20.13	-129.56	84.41	-198	15.02	-30.25	145.71	-27.78	-274.48	371.87	244.34	-286	-120.83
195.803	-168.11	158.59	436.17	547.84	169.98	163.16	300.11	-258.87	-106.3	-137.67	9.66	60.37	647.01	189.47	14.3	118.53	-32.67	267.31	95.23	-205.27	-69.44	389.91	-0.29	-88.51	-336.94	133.9	318.23	490.45	200.1	303.21	-79.12	-51.22	55.67	183.63	-184.22	58.64	83.6	-280.85	153.24	-18.32	2.26	-107.94	325.59	-82.99	-160.11	544.04	369.21	-198.18	-165.22
196.185	7.23	292.52	242.55	265.93	-67.44	253.62	88.49	-20.22	-46.59	-46.69	-1.93	81.43	502.37	236.89	59.7	44	63.39	11.07	99.56	-82.87	-27.47	285.8	117.62	52.17	-78.76	97.53	178.74	377.42	131.08	131.15	-42.73	60.96	91.57	301.01	-136.66	50.87	-14.36	-94.18	-17.3	142.25	117.92	53.13	169.9	84.56	-16.56	288.96	197.15	83.35	-62.17
196.568	42.93	334.28	224.4	268.12	37.38	170.49	82.48	35.86	-23.64	7.6	-53.46	57.24	480.15	153.53	110.99	-104.16	46.32	100.1	62.74	-170.16	-2.47	261.43	213.78	-100.97	-81.37	56.14	201.65	255.66	184.34	84.83	-7.03	65.17	117.71	350.75	-113.16	-39.48	4.62	-181.01	176.97	90.92	2	36.44	65.95	-24.56	17.26	197.19	132.75	145.74	-88.4
196.951	64.74	430.38	237.59	237.07	143.79	216.73	118.59	57.59	127.79	10.45	37.23	35.43	545.93	275.87	118.54	-157.19	38.37	180.09	106.13	-151.21	37.53	163.42	199.95	-42.32	77.91	201.79	251.89	358.47	339.51	214.93	-39.6	82.5	136.49	403.26	-168.13	-16.54	-46.46	-111.96	84.65	127.09	-29.61	-46.93	122.4	15.24	29.54	251.09	93.93	277.32	-112.44
197.333	37.5	190.75	97.48	113.81	103.76	85.71	115.32	59.17	84.21	28.25	43.48	53.45	235.15	170.42	13.42	-45.13	10.04	111.63	55.52	-50.75	6.33	28	67.47	-35.83	50	85.68	125.78	202.64	170.59	74.55	-27.16	10.24	42.52	134.37	-44.62	31.97	-61.68	-91.66	-82.42	77.69	-5.72	-13.86	31.28	-16.82	11.08	67.47	23.18	118.06	-48.83
197.716	59.38	132.27	54.11	63.53	94.5	53.41	102.03	51.93	65.99	18.64	14.81	8.72	168.32	144.72	-2.5	-51.38	40.71	105.26	43.85	-2.77	23.3	7.74	53.97	-35.29	61.46	46.42	103.85	118.54	112.92	60.97	7.37	-10.54	44.6	63.72	-35.35	15.72	-62.98	-51.77	-42.97	60.56	-5.76	19.02	30.63	-3.67	33.89	40.34	0.56	82.76	-33.65
198.098	41.9	135.2	57.48	75.91	97.08	51.03	88.51	40.51	54.04	-8.51	-12.45	-2.19	117.67	115.16	-28	-38.35	45.97	81.95	30.29	15.98	36.45	4.55	39.3	-32.39	31.92	85.7	113.25	115.11	96.7	86.21	4.73	-25.48	69.27	19.16	-53.44	-3.39	-43.95	-15.48	-62.05	52.16	-12.91	45.06	25.76	-14.09	35.35	25.39	-1.48	74.26	-27.83
198.48	56.62	168.7	55.43	106.07	132.93	71.48	69.35	70.32	55.12	0.04	-13.91	-6.52	148.9	146.55	10.59	-27.54	28.99	100.02	53.63	29.63	23.05	29.12	39.41	-35.64	66.02	101.53	127.31	122.66	97.01	118.03	-13.23	-17.98	127.58	49.78	-52.16	-33.18	-39.99	21.46	-76.93	67.4	-13.85	43.56	-12.07	-9.28	58.08	51.34	-31.81	97.62	-15.02
198.863	57.11	178.12	76.33	119.71	141.69	88.64	115.55	115.37	40.21	-4.93	-9.65	-6.54	156.1	161.62	-4.25	1.85	25.88	125.22	66.26	10.7	-4.58	65.21	70.59	-23.52	69.89	109.46	124.96	160.62	109.47	133.76	-10.16	-31.53	99.75	60.17	-87.99	-30.78	-62.83	69.88	-89.96	88.52	-13.01	68.91	20.99	19.69	90.74	68.43	-18.71	102.68	-18.65
199.245	51.41	202.81	10	88.05	151.93	65.8	94.88	92.84	-31	-10.54	-31.46	-36.21	128.3	188.15	-13.77	-37.69	2.98	85.77	66.56	16.96	-46.71	45.94	72.37	-17.77	40.47	93.93	103.74	180.77	81.5	122.51	-36.81	-61.21	33.13	25.39	-116.61	-131.63	-70.94	86.17	-143.42	40.78	-29.57	33.46	2.35	-0.25	64.24	21.93	-62.96	87.41	-25.22
199.627	18.13	265.19	-76.01	93.22	106.99	138.4	12.98	93.28	-154.2	-133.27	-212.16	-128.29	115.51	277.86	-27.72	-193.13	-97.73	86.08	40.02	14.22	-162.41	-68.86	-23.61	-147.07	4.87	76.13	22.01	176.74	43.1	71.14	-176.35	-224.46	-84.75	57.43	-295.24	-285.76	-153.68	103.92	-317.67	-31.42	-88.18	34.6	-111.5	-51.25	32.16	31.73	-247.19	96.54	-109.85
200.01	47.09	238.45	-18.49	19.81	80.07	73.5	7.74	90.91	-98.98	-79.06	-183.29	-18.07	41.06	280.82	-18.49	-235.66	-46.04	91.96	108.47	-1.62	-138.83	-37.66	-14.44	-126.27	76.47	149.52	-10.19	145.41	133.31	117.82	-101.38	-290.14	-72.56	28.31	-350.26	-188.2	-155.21	179.28	-334.88	-60.13	-22.34	65.75	-139.98	-35.97	14.73	-0.06	-222.03	69.2	-88.51
200.392	100.16	226.96	-21.95	-83.62	170.92	99.39	-20.62	139.1	-178.78	-187.54	-343.25	-67.13	101.82	271.66	-76.67	-431.55	-136.61	136.18	161.68	53.98	-278.17	-292.82	-72.32	-289.19	162.51	427.61	-0.4	114.78	325.64	217.63	-373.89	-678.27	-96.24	-66.58	-663.89	-213.74	-304.64	219.67	-738.9	-103.76	-209.96	71.49	-304.11	-157.53	16.99	-11.29	-583.44	-53.42	-231.27
200.774	100.74	86.95	-64.05	-69.68	-29.85	113.46	15.38	-7.93	-112.66	-125.17	-164	-8.5	91.78	168.25	-41.74	-196.8	-81.89	17.4	59.06	108.53	-77.19	-155.11	-71.6	-92.18	149.38	260.35	-27.76	79.59	89.14	122.68	-130.31	-329.58	-76.98	-62	-340.36	-110.12	-160.04	105.39	-461.27	-1.58	-90.42	22.63	-190.6	-29.95	-47.45	20.96	-300.54	-63.57	-172.49
201.156	-15.21	-87.14	-103.88	-156.08	-128.66	35.91	-51.25	27.59	-288.41	-148.3	-270.22	-28.56	230.45	165.52	-88.19	-211.19	-170.48	-70.55	32.32	38.2	-69.78	-278.02	-223.35	-232.87	64.31	217.55	-125.72	-25.52	-155.04	118.05	-275.43	-397.85	-180.16	-136.96	-528.31	-193.54	-283.1	136.16	-608.81	4.23	-86.53	-37.38	-350.04	-20.89	-182.01	-76.62	-464.04	-158.55	-304.31
201.539	-4.09	-97.72	-121.31	-294.09	-249.91	54.94	-144.62	29.16	-539.28	-263.15	-362.86	-160.28	265.56	123.44	-49.89	-324.23	-175.4	-245.26	-32.76	21.56	61.27	-251	-242.5	-218.3	93.32	77.02	-209.91	-79.21	-275.2	149.81	-431.55	-480.35	-157.25	-190.23	-689.26	-267.86	-478.76	250.06	-703.6	-82.43	-250.3	-20.52	-349.44	-45.25	-298.89	-199.14	-581.92	-266.8	-287.88
201.921	-27.67	-280.39	-131.51	-341.03	-305.9	43.9	-105.82	104.92	-504.94	-331.91	-388.95	-112.04	479.63	-64.64	10.48	-262.59	-306.38	-601.17	65.32	-7.9	72.87	-307.23	-122.33	-156.83	0.99	189.94	-141	-0.94	-293.98	143.37	-628.42	-501.62	-216.29	-225.03	-892.7	-394.47	-459.94	340.17	-941.31	-156.74	-198.49	-172.5	-388.28	-46.37	-457.63	-281.24	-717.1	-486.88	-427.21
202.303	26.54	524.69	171.04	794.58	413.41	-45.3	158.17	-305.72	712.3	393.98	809.18	-60.86	-1056.59	26.65	-91.96	351.43	601.38	1000.02	91.13	34.31	-276.44	592.77	228.05	203.54	33.71	-356.04	230.92	176.16	541.36	-55.7	1134.58	974.47	516.76	203.59	1542.08	573.69	1153.13	-522.5	1497.14	26.35	275.18	405.88	603.13	-162.69	926.41	571.76	1254.56	659.91	705.35
202.685	-156.7	-514.65	16.9	-639.45	-482.28	7.9	95.95	333.46	-521.1	-270.58	-657.24	163.93	832.81	-100.23	-179.23	-40.41	-487.03	-724.9	18.12	57.49	227.13	-368.89	-330.01	-154.68	51.91	462.68	-160.41	-53.93	-291.37	-14.11	-788.01	-742.9	-449.64	-85.97	-1192.76	-149.36	-948.43	512.88	-1077.95	-63.56	-250.38	-480.31	-332.66	24.93	-627.6	-742.41	-950.71	-729.99	-770.35
203.067	-282.54	-498.66	-103.87	-632.79	-422.47	-214.49	-45.26	230.09	-481.29	-272.45	-786.64	173.72	811.01	-160.43	-254.46	-242.7	-602.04	-624.37	-106.4	153.13	276.9	-450.66	-384.72	-216.98	105.7	233.45	64.97	-24.21	-173.75	-162.96	-782.43	-714.55	-399.2	0.87	-775.57	-219.43	-756.41	307.57	-800.75	-234.67	-245.91	-328.64	-457.9	92.69	-487.77	-648.57	-815.1	-522.56	-541.96
203.449	-274.15	-358.8	103.11	-519.44	-213.98	-58.71	-192.95	105.59	-191.48	-232.36	-636.35	275.1	800.31	-173.39	-355.79	-162.74	-541.66	-614.23	-107.5	28.39	303.17	-570.25	-438.04	-179.79	194.72	308.82	49.9	46.1	74.72	-148.06	-526.71	-550.6	-272.32	157	-714.06	-82.77	-728.99	131.17	-636.29	-124.44	-289.4	-91.96	-464.6	57.47	-353.68	-478.6	-735.73	-268.47	-507.61
203.831	23.88	-29.61	84.4	-55.24	48.91	-3.4	12.33	59.19	54.94	19.36	-90.4	130.33	177.29	43.14	-38.46	66.34	-55.47	-85.11	13.86	64.12	130.08	-8.26	32.44	3.9	96.69	150.2	103.8	67.47	53.11	64.65	-79.1	-6.54	60.13	56.35	-78.46	13.25	-99.84	65.53	-79.88	38.43	-41.58	-3.9	-25.56	95.55	29.33	-31.51	-34.9	50.77	-45.33
204.213	10.66	-4.95	63.69	-32.75	75.73	7.48	22.02	67.44	58.88	21.96	-45.01	99.29	172.98	34.32	-10.69	82.17	-90.53	-77.81	-10.81	77.21	104.15	-28.91	26.94	36.14	79.67	127.09	117.16	92.47	9.27	54.89	-66.19	26.9	33.79	50.82	-38.92	-4.45	-76.47	47.27	-12.89	45.14	-50.94	-7.35	-27.14	111.65	42.48	1.17	-39.01	26.99	-35.07
204.595	-10.5	33.09	-2.54	-68.16	74.4	-35.97	27.31	44.71	52.52	14.23	-101.4	104.45	199.2	64.82	-62.6	104.03	-161.75	-135.2	-71.55	80.87	112.57	-23.86	3	1.34	47.68	145.26	74.45	42.95	-26.81	-6.13	-62.99	63.75	-46.03	33.84	-73.36	-62.29	-96.76	48.05	-48.58	0.97	-88.69	-50.69	-60.63	104.16	10.2	-59.32	-40.58	8.03	-47.03
204.976	-131.74	95.99	28.46	-98.72	161.16	-92.29	-31.49	47.21	88.4	42.79	-201.29	122.85	281.25	37.76	-102.43	138.95	-279.59	-223.42	-125.16	96.54	64.75	-16.37	22.97	-12.4	101.27	201.1	142.22	19.18	-20.23	-2.32	-185.48	107.05	-120.13	29.1	-150.94	-84.67	-199.5	96.65	-96.3	-7.76	-128.5	-56.8	-49.88	82.62	-29.61	-78.47	-91.73	19.02	-111.84
205.358	-16.01	174.08	26.81	-36.67	159.64	-50.15	-2.98	23.88	90.92	24.03	-132.82	139.57	181.02	44.48	-87	112.44	-237.05	-157.37	-104.35	123.04	10.08	67.55	64.97	6.55	110.48	229.75	124.94	3.28	18.48	8.12	-98.75	57.65	-62.48	2.01	-77.12	-75.8	-146.32	111.83	-118.78	7.92	-141.29	32.29	-33.2	55.23	35.97	-13.14	-78.18	48.31	-84.88
205.74	13.84	211.53	63.42	-3.37	203.11	-26.26	37.67	83.34	188.5	61.94	-69.86	178.07	263.23	134.22	-72.92	189.75	-241.72	-107.04	-61.4	175.44	-1.26	93.04	113.79	6.32	143.67	326.93	170.85	38.54	91.8	42.16	-2.18	33.58	-37.18	77.99	-28.47	-108.16	-49.18	140.38	-79.66	104.26	-72.09	56.92	-17.57	86.82	85.58	54.79	-88.14	133.06	-58.55
206.122	50.38	645.09	169.36	56.46	457.63	-20.87	-70.12	117.89	470.15	277.93	-222.28	427.04	577.19	366.2	-111.83	447.77	-697.64	-171.78	-352.97	353.42	20.04	249.44	73.92	19.09	458.96	678.97	211.37	58.16	87.85	46.26	64.04	60.94	-32.78	135.91	-52.95	-176.83	-220.96	283.06	-122.67	303.77	-212.74	37.58	-131.35	249.12	361.79	42.72	-215.36	487.16	-123.76
206.503	38.78	255.08	48.44	71.86	217.01	30.16	41.5	120.17	245.7	133.31	1.82	220.98	294.21	213.28	-2.16	225.59	-257.58	-41.06	-41.78	202.12	87.87	119.1	67.26	79.61	261.64	246.85	114.51	81.36	56.13	46.41	109.72	75.51	19.81	119.51	33.07	-25.91	24.17	137.69	19.96	155.75	-68.17	41.07	-17.41	119.43	166.49	19.45	-56.22	252.06	-26.44
206.885	16.27	252.66	5.87	45.45	203.7	47.42	-4.44	113.56	198.65	107.94	41.67	172.16	249.72	203.69	23.85	140.76	-192.37	-47.23	-45.91	153.18	88.86	70.98	91.76	63.7	167.03	237.84	97.42	62.07	34.4	47.43	109.54	89	-6.25	65.22	2.77	-65.34	25.27	106.59	14.53	196.43	-75.3	67.89	21.61	98.8	145.61	33.25	-8.84	277.72	11.88
207.267	74.02	290.72	28.73	80.12	261.71	76.77	-41.22	121.95	258.22	127.2	106.63	208.2	261.42	246.34	111.91	182.15	-199.17	-62.48	-56.32	152.05	93.55	63.37	100.63	125.2	172.2	272.06	120.16	44.06	18.73	117.3	139.22	87.73	-18.06	115.38	-47.67	-54.1	7.28	108.2	-8.97	282.2	-73.31	60.36	13.86	55.58	166.22	8.5	-9.43	252.54	-42.22
207.648	81.22	289.6	49.62	141.76	219.12	141.82	31.26	159.3	284.26	126.6	85.35	236.87	233.7	279.52	163.01	226.34	-180.76	-25.59	-20.58	211.64	100.39	181.05	182.07	150.37	193.79	292.78	164.47	68.86	20.11	157.16	98.22	110.61	17.37	107.9	-65.57	-31	79.26	126.36	20.57	335.14	-37.58	52.75	79.9	61.41	181.09	-14.49	0.83	259.18	-33.26
208.03	188.07	919.03	135.67	177.07	497.35	413.4	218.78	707.94	780.33	322.62	356.52	547.14	958.64	761.07	539.41	646.32	-725.93	-54.48	-237.74	725.16	75.34	437.22	480.08	528.25	645.74	891.79	347.85	230	-78.3	307.66	358.74	240.38	-244.75	277.52	-501.11	-177.17	350.06	386.85	-29.36	1098.13	-144.62	41.47	163.61	-232.39	377.13	-189.03	-228.12	543.8	-397.25
208.412	89.59	389.39	14.49	99.51	184.76	191.83	129.96	278.71	342.02	99.06	98.19	230.91	487.82	317.41	210.12	216.61	-361.95	-10.09	-53.99	240.92	-20.79	248.52	259.25	201.99	334.03	341.63	155.65	-30.53	1.44	164.87	232.61	125.66	-110.43	163	-192.49	-86.07	162.67	90.4	-124.45	450.86	-128.06	-37.88	148.04	-145.97	165.38	-160.5	-120.02	354.54	-199.38
208.793	33.05	223.56	51.21	97.89	125.1	127.58	52.14	225.06	164.66	38.82	40.1	162.28	284.77	191.18	125.94	148.12	-178.16	62.23	-1.83	161.53	-20.84	172.08	133.02	187.53	213.59	101.54	138.86	58.93	-40.61	167.26	112.72	15.35	-72.62	102.3	-109.75	-23.17	112.58	35.83	-74.3	246.8	-14.98	-23.03	63.12	-85.11	60.91	-103.06	-107.61	237	-231.56
209.175	57.99	252.91	50.09	142.96	106.53	122.35	84.45	356.06	118.7	-46.53	14.24	165.19	378.74	214.67	75.34	151.53	-289.42	116.28	-74.5	140.8	-10.19	164.86	166.35	259.35	258.82	89.88	179.82	87.62	-70.01	211.12	143.34	-81.17	-110.96	100.68	-198.7	-8.98	173.59	17.88	-200.81	283.34	-38.12	-186.89	62.48	-184.41	87.86	-216.39	-207.32	262.3	-312.85
209.556	-126.79	264.31	71.26	342.96	144.05	167.75	-31.69	890.64	187.52	-242.02	-103.06	345.47	892.6	714.43	-100.54	89.63	-778.19	399.8	-324.41	342.29	-159.75	69.82	276.38	685.84	621.32	-67.14	436.27	315.41	-377.99	646.77	336.44	-321.16	-552.05	392.04	-745.65	0.25	469.44	1.15	-690.79	502.74	-182.88	-979.91	149.74	-875.31	62.33	-786.32	-645.08	549.52	-887.33
209.937	-75.63	41.52	-62.16	144.26	103.99	66.32	-115.82	426.51	27.62	-59.41	-83.99	75.24	451.91	224.05	8.1	40.98	-469.55	216.32	-139.66	39.45	19.79	-115.68	85.78	446.68	269.15	3.72	349.21	137.98	-281.31	364.19	184.86	-85.26	-316.7	156.69	-389.41	93.88	155.28	-5.28	-265.64	145.99	-120.93	-524.92	176.2	-333.73	-14	-443.43	-288.13	189.44	-409.2
210.319	-27.94	25.28	25.82	42.09	58.76	28.38	-26.8	173.38	-3.5	-16.99	-8.08	74.47	156.34	92.24	-10.97	55.01	-99.84	96.45	9.86	44.68	2.77	-33.33	50.2	168.79	109.04	2.93	126.39	22.82	-55.65	164.16	68.88	6.19	-74.26	85.07	-114.18	65.83	89.12	19.62	-71.18	53.98	-27.46	-97.66	96.43	-93.23	-6.38	-67.62	-76.58	50.24	-119.94
210.7	-22.44	8.01	52.87	28.19	33.45	17.56	-68.98	141.27	-36.34	-36.06	-31.73	20.74	123.38	33.44	-45.14	34.22	-108.63	95.33	-0.32	14.26	-24.73	-62.97	45.81	172.88	72.75	9.67	89.4	-22.21	-59.08	159.22	39.36	13.41	-85.85	58.57	-151.96	58.46	47.75	-29.34	-91.73	60.77	-30.73	-107.28	71.75	-117.4	-6.7	-60.03	-98.65	0	-127.54
211.082	0.69	-22.94	84.38	14.15	60.82	-20.99	-58.66	186.18	-10.12	-64.54	-49.92	46.36	240.99	44.78	-106.39	111.38	-158.58	184.73	54.35	1.07	-55.59	-55.02	42.72	291.18	100.1	-2.76	130.85	-3	-65.1	203.18	45.6	6.1	-109.33	108.5	-202.68	162.72	49.92	-35.84	-101.18	48.35	-16.42	-156.67	43.42	-113.54	15.45	-41.05	-139.08	-31.18	-181.85
211.463	21.18	23.18	85.88	45.7	91.38	-2.04	19.98	174.95	-13.44	-26.71	25.9	61.33	193.94	59.44	-87.99	99.29	-72.77	130.26	106.78	58.84	-2.22	2.75	79.69	184.92	113.59	77.37	92.59	36.35	-16.14	130.09	34.92	49.71	-30.89	56.28	-80.24	152.88	93.56	35	-25.62	78.73	-5.13	-73.84	55.4	-21.51	2.22	34.22	-70.54	30.82	-85.21
211.844	-12.41	15.14	52.25	2.65	95.59	-66.7	-15.4	159.4	-37.08	-24.31	18.94	36.43	181.54	23.99	-95.89	60.27	-68.12	95.36	85.13	7.49	-22.08	-34.8	23.34	141.6	64.38	49.41	51.1	32.3	-40.13	82.18	27.4	33.64	-45.11	52.78	-63.67	109.78	35.94	22.29	-51.68	29.9	3.24	-68.54	4.78	-1.91	0.42	39.84	-52.92	9.86	-73.83
212.225	-12.82	16.62	42.5	22.34	104.73	-81.31	-35.95	119.65	-41.4	-48.5	8.72	39.6	178.79	29.8	-95.59	58.42	-56.75	66.34	51.83	-35.25	-7	-53.59	11.51	102.37	33.14	48.49	53.65	17.5	-11.56	67.38	27.88	8.65	-52.85	63.5	-45.42	105.83	0.02	20.17	-65.75	26.51	-17.4	-72.23	7.64	20.09	-1.01	28.49	-53.97	28.29	-62.21
212.606	-22.88	21.73	58.32	4.08	95.88	-131.52	-73.75	177.83	-73.79	-75.3	-4.14	38.73	199.1	58.35	-158.59	61.45	-71.75	61.33	15.94	-19.69	32.88	-99.41	-7.72	118.63	15.85	60.81	12.02	35.84	-30.75	61.17	-25.01	-29.64	-68.94	81.12	-76.75	125.04	-7.66	44.51	-88.66	44.77	-14.13	-89.99	-24.1	49.12	-31.7	38.69	-98.42	-5.59	-82.45
212.988	-11.56	14.75	58.49	7.67	71.98	-137.97	-118.65	120.73	-43.7	-84.95	-10.58	-14.87	174.53	49.65	-160.18	23.18	-102.12	11.61	22.88	-56.55	10.1	-113.74	-0.32	75.98	21.36	88.39	-4.96	-1.92	-6.88	43.5	-31.95	-37.58	-30.42	47.66	-57.45	89.34	-53.21	33.38	-114.21	44.23	-63.77	-96.89	-7.03	55.88	-6.1	39.76	-64.99	-8.85	-20.59
213.369	-1.62	6.92	26.15	1.28	46.78	-88.1	-90.84	81.91	7.08	-35.89	10.52	15.13	131.2	70.87	-92.17	33.74	-73.58	9.33	36.58	-4.73	22.63	-83.13	4.14	63.87	-11.24	88.7	-21.1	24.16	-13.16	53.46	-16.35	-12.55	-7.08	54.45	-49.03	46.27	-36.13	13.72	-67.49	28.6	-42.68	-50.94	-30.14	89.45	27.76	31.32	-28.94	4.4	-12.91
213.75	18.82	40.29	50.91	10.63	47.54	-42.15	-46.59	85.7	20.88	-1.74	23.41	34.88	121.54	48.03	-43.21	42.94	-40.17	22.37	38.1	12.17	25.72	-49.31	52.93	79.5	7.05	89.25	-11.84	12.8	15.49	48.27	-10.27	-4.25	21.1	51.26	-19.82	46.85	-16.13	21.9	-12.75	54.66	-23.22	-0.56	-3.32	100.62	38.86	30.34	12.58	40.7	8.89
214.131	25.49	52.19	53.14	6.36	34.32	-46.21	-37.77	73.86	10.7	-12.91	6.23	38.51	105.81	62.99	-80.39	22.77	-35.52	9.76	34.24	4.98	15.12	-20.21	59.44	80.35	17.31	84.83	-35.27	12.33	30.79	35.71	-28.28	-15.61	29.11	40.71	-14.54	52.78	-5.72	4.85	-22.77	62.18	-25.2	14.34	-22.53	100.8	29.77	32.26	3.26	44.25	8.2
214.512	29.1	49.61	54.62	-11.14	28.35	-91.47	-43.57	73.08	16	-37.83	3.62	45.13	155.36	78.54	-129.99	0.97	-86.34	-3	26.78	0.58	46.4	-53.17	94.55	83.36	-0.32	134.85	-64.98	11.65	31.59	22.2	-64.09	-47.37	35.4	30.04	-39.52	67.37	-30.86	-21.57	-51.64	71.07	-72.35	-17.73	-49.6	109.85	44.8	-3.63	-12.08	90.02	-3.36
214.893	19.05	80.3	46.27	-1.79	52.98	-132.71	-59.97	63.84	22.45	-37.39	17.13	61.85	204.92	119.18	-138.4	4.65	-107.66	-7.67	29.03	-5.98	38.7	-29.42	94.6	107.56	53.32	156.45	-72.67	15.76	32.79	14.52	-70.73	-77.03	42.3	44.57	-29.83	90.64	-17.39	22.83	-57.49	55.04	-89.95	-34.11	-55.32	152.21	48.39	4.92	-22.96	115.57	-20.89
215.274	19.72	55.25	59.94	31.83	44.03	-86.36	-35.44	61.77	-1.44	-18.04	21.53	43.08	127.66	110.99	-75.08	10.12	-83.72	-35.2	11.41	10.21	46.57	-43.36	86.09	56.3	66.04	93.85	-46.36	-8.77	14.2	23.91	-61.07	-33.23	25.34	31.33	6.08	47.2	17.24	21.45	-44.57	42.97	-64.35	-23.79	-20.78	108.15	40.41	17.43	-22.2	66.97	-18.08
215.655	-41.2	41.24	48.27	-36.7	-34.14	-174.09	-63.72	34.24	6.29	-74.71	-54.08	-24.82	135.29	78.74	-152.1	-10.35	-158.34	-67.51	-44.63	-41.56	1.26	-83.16	52.25	38.85	43.34	54.92	-130.42	-67.6	-5.64	-0.59	-113.07	-97.32	25.02	-8.72	-68.21	-7.33	-18.9	-25.23	-119.39	12.87	-104.86	-82.6	-48.92	105.57	27.98	-39.32	-92.23	69.44	-76.23
216.036	-34.75	23.41	41.02	-39.78	-106.33	-218.97	-43.09	13.71	37.45	-139.07	-121.07	-70.35	173.67	99.23	-236.5	7.46	-225.94	-120.85	-113.21	-25	38.63	-140.09	58.5	46.17	77.3	68.73	-154.99	-149.25	18.83	-52.67	-147.64	-129.45	26.99	-31.25	-99.76	14.62	-32.21	-19.01	-172.17	18.3	-168.16	-135.02	-63.09	114.87	57.25	-60.56	-127	64.07	-119.08
216.416	-41.1	11.04	35.23	-54.49	-129.26	-192.02	-65.92	6.69	47.34	-188.3	-168.61	-116.89	214.37	65.85	-315.03	-29.68	-270.13	-133.29	-85.42	-2.06	72.51	-108.08	55.22	79.8	90.22	-7.24	-222.7	-150.49	-18.92	-62.05	-199.45	-148.51	0.29	-69.46	-139.73	-6.65	-26.95	-17.25	-234.26	-16.83	-174.36	-170.63	-95.55	97.23	50.2	-89.5	-171.35	54.85	-142.5
216.797	-2.61	19.4	15	-9.99	-51.95	-95.86	-34.93	7.1	66.77	-90.2	-98.64	-23.89	182	51.64	-161.49	13.65	-162.16	-73.65	-31.94	-5.76	72.97	-42.3	65.08	60.01	87.67	-2.83	-90.04	-71.87	29.44	-30.4	-105.33	-54.37	-1.04	-56.29	-82.75	10.61	-6.19	6.4	-101.75	-7.58	-92.37	-97.55	-46.68	35.14	53.24	-15.22	-66.41	28.22	-88.7
217.178	-13.76	5.44	-19.43	-29.05	-49.75	-94.29	20.73	38.71	113.21	-83.73	-84.15	-16.42	235.58	70.69	-157	19.55	-168.92	-76.28	-81.35	-9.28	91.91	-42.04	70.46	76.28	79.49	13.92	-94.03	-53.32	43.96	-12.92	-111.93	-60.51	-26.65	-47.31	-112.7	51.74	49.24	-1.88	-76.82	25.68	-86.87	-91.3	-52.9	37.46	14.89	6.96	-83.47	12.56	-116.95
217.559	2.79	17.01	35.81	-20.37	11.47	-62.15	45.41	37.71	99.37	-42.04	-42.1	-16.84	197.65	51.82	-141.29	24.1	-108.23	-25.69	-54.87	-46.91	92.98	-20.15	84.43	97.11	103.84	31.32	-52.05	-54.2	88.52	14.8	-51.27	-35.22	-20.71	-28.59	-44.64	70.32	79.57	33.28	-20.03	52.14	-53.65	-17.27	-6.24	29.12	26.62	42.66	-66.8	3.77	-83.02
217.939	2.52	-2.18	-4.3	-35.6	12.78	-62.3	64.16	12.01	80.27	-61.93	-64.63	-55.81	163.85	43.91	-125.63	26.44	-143.01	-54.48	-81.37	-79.19	101.72	-24.79	47.84	54.79	93.02	-5.61	-23.88	-33.39	67.83	7.63	-36.31	-44.74	-23.01	-18.07	-72.78	33.54	83.15	5.77	-39.37	44.52	-19.03	-28.64	-55.37	-2.26	-4.8	20.84	-73.46	-28.2	-126.89
218.32	-43.29	-7.06	13.97	-21.16	24.73	-96.74	41.71	16.98	90.19	-72.4	-53.88	-33.71	151.78	-2.36	-106.05	3.15	-170.07	-43.94	-110.9	-36.42	104.05	-70.06	30.2	40.17	64.48	-15.47	-13.33	-51.25	5.96	0.94	-37.68	-54.28	-52.72	-19.69	-103.57	-4.98	51.68	7.76	-50.73	4.91	-36.48	-78.6	-71.67	-46.84	4.94	7.85	-52.64	-39.7	-159.71
218.701	11.28	-7.29	13.59	-0.03	39.59	-41.86	21.18	31.72	36.85	-46.15	-44.56	-34.81	75.73	14.16	-52.06	17.85	-95.94	-44.64	-73.06	-25.36	53.27	-43.91	0.88	35.63	30.25	12.78	9.32	-23.75	-10.48	-3.79	-23.02	-16.29	-34.33	-14.7	-41.99	-23.96	41.14	20.86	-32.83	22.83	-8.44	-46.09	-37.61	-16.72	2.11	34.98	-18.95	-28.68	-70.53
219.081	9.27	-11.6	34.81	-16.42	48.34	-21.26	37.17	40.67	37.32	-37.24	-61.76	-42.31	60.11	11.79	-36.3	17.46	-101.35	-44.92	-83.2	-10.38	36.06	-68.32	12.22	27.82	10.39	20.86	15.61	-12.72	-1.64	-2.16	-16.32	-19.86	-49.76	-21.52	-33.09	-36.52	29.36	11.82	-43.58	21.89	-12.21	-46.73	-19.36	-24.07	19.75	26.45	-19.1	-40.33	-70.22
219.462	5.15	-9.14	20.64	-29.16	42.46	-20.94	4.6	16.2	33.54	-49.85	-70.82	-35.76	48.11	6.36	-42.84	-16.22	-97.47	-25.37	-99.07	-12.84	27.43	-58.5	4.86	46.66	3.61	28.06	-7.9	-15.99	-2.11	-1.4	-9.35	-44.7	-41.22	-35.32	-54.72	-38.16	-13.77	-4.6	-39.95	10.04	-21.94	-56.95	-29.39	-43.9	10.76	-0.01	-6.47	-26.16	-77.61
219.843	27.68	17.3	13.22	8.34	44.15	2.53	0.81	16.45	20.31	-10.87	-29.52	7.86	33.3	34.14	-15.16	-11.03	-56.23	-16.53	-59.68	-0.59	36.02	-43.51	8.73	46.18	10.1	50.02	12.76	-4.01	3.28	13.81	21.71	-14.36	-23.61	-6.27	-25.43	-16.07	-13.68	10.73	-11.53	-0.82	5.09	-23.63	-23	-19.09	18.71	8.1	18.74	-13.93	-24.45
220.223	20.44	21.32	28.76	18.73	48.06	22.13	-0.28	11.82	8.14	-2.5	-9.21	22.36	43.06	36.45	0.26	-16.45	-42.19	-0.93	-42.42	-8.07	37.52	-21.09	19.94	37.1	7.75	49.53	24.85	9.35	3.06	29.71	21.96	-7.93	-7.6	-6.85	-18.83	-12.8	0.22	16.29	-11.19	4.44	9.45	-8.82	-5.43	-16.74	13.45	7.01	21.59	3.29	-16.66
220.603	22.67	29.28	27.86	20.46	38.49	12.47	3.67	15.44	7.57	12.87	-1.12	26.72	21.95	33.74	9.44	-10.62	-36.94	2.57	-27.74	-4.53	24.51	-16.89	15.72	37.37	10.59	53.23	35.62	10.18	12.65	27.74	21.35	-0.87	3.04	-0.51	-16.83	-5.1	8.1	20.17	1.11	17.83	16.31	6.84	-4.14	-11.98	15.14	9.21	11.35	4.84	-18.34
220.984	19.15	25.9	31.14	24.87	48.76	16.73	17.74	20.93	7.21	18.33	4.3	16.92	11.9	36.93	12.39	-6.84	-26.97	6.27	-15.51	4.85	15.98	-20.45	15.5	38.68	11.1	53.96	29.06	8.09	12.78	33.3	24.04	-2.22	9.79	5.91	-17.42	-8.92	18.23	27.83	-2.37	24.84	15.62	15.73	1.27	-7.33	24.07	10.07	11.82	20.25	-17.17
221.364	24.12	31.57	45.16	29.09	46.84	15.72	10.9	26.35	6.56	15.82	9.35	28.8	1.73	40.76	24.11	4.86	-14.65	20.03	4.79	9.6	16.13	-9.45	26.81	37.04	23.23	48.76	29.91	14.01	20.05	29.4	21.45	7.04	15.4	14.93	-16.62	-7.89	15.5	31.5	5.39	26.78	28.5	12.19	1.71	-8.18	27.33	15.04	8.12	23.18	-7.44
221.745	22.35	19.92	32.91	25.85	40.31	11.89	14.81	29.77	5.34	0.6	-2.51	24.98	1.54	42.97	21.09	4.21	-21.57	5.44	0.74	16.88	-1.83	-13.26	18.76	19.84	14.46	43.15	27.76	4.97	7.09	16.48	4.53	1.68	2.71	4.91	-25.48	-10.63	3.62	14.67	0.22	20.8	24.4	0.63	-4.4	-13.95	21.26	7.46	2.8	24.1	-9.24
222.125	21.74	20.16	37.46	23.4	32.36	12.58	10.78	27.46	6.71	3.29	-5.25	27.15	1.82	38.19	14.91	10.22	-14.35	4.23	4.26	16.42	-8.12	-9.8	7.6	17.54	8.63	45.1	20.83	2.77	12.06	16.92	0.15	4.64	-2.78	2.79	-18.94	-9.3	2.89	12.69	-0.53	25.02	14.7	1.15	7.83	-12.64	19.85	14.22	-0.2	20.73	-2.95
222.505	28.07	22.71	32.57	24.36	30.35	13.89	10.43	25.32	9.4	8.37	-8.55	14.56	6.49	44.97	14.22	16.18	-8.11	4.79	6.38	9.23	-8.89	5.15	8.78	20.06	19.41	45.9	18.81	9.16	19.97	11.85	0.44	2.15	2.93	5.62	-15.33	-7.27	7.88	15.44	-0.78	29.45	13.85	11.4	4.96	-12.98	21.4	15.46	1.26	22.81	-4.93
222.886	14.77	17.8	22.81	15.55	16.64	4.63	10.51	18.04	5.48	6.41	-10.32	13.36	5.23	38.44	8.52	2.65	-6.39	-0.19	4.53	-2.68	-15.5	4.39	3.3	12.44	14.94	33.38	12.18	7.08	21.41	6.73	-2.96	-5.59	-3.39	3.06	-16.77	-1.65	-1.54	8.15	-1.6	12.17	9.01	13.11	-1.08	-16.1	9.31	2.26	-4.04	13.69	-12.64
223.266	18.09	15.29	18.94	18.14	12.46	2.09	8.02	13.13	5.51	10.35	0.53	18.88	11.08	33.68	7.24	7.02	-0.57	5.32	10.06	-0.23	-6.1	11.68	7.71	11.55	15.26	23.68	12.92	10.89	20.15	9.77	2.52	1.51	9.43	10.37	-11.69	1.65	2.71	10.37	1.4	16.44	12.4	15.25	0.02	-7.21	6.56	3.82	0.98	17.24	1.23
223.646	17.75	16.3	19.49	12.85	13.05	2.02	11.5	17.34	5.29	15.33	2.33	16.56	12.72	30.7	8.24	12.24	1.17	6.23	8.47	1.08	-2.39	12.88	6.41	10.68	16.24	20.46	14.46	12.56	20.19	11.76	-1.02	6.68	10.31	11.4	-8.46	6.07	6.83	11.03	2.47	15.41	9.06	17.26	3.76	-3.31	9.66	4.56	1.27	14.71	4.15
224.026	15.54	4.52	19.71	9.25	11	1.78	10	11.52	4.12	11.11	-2.21	13.86	10.98	22.25	5.4	12.65	-0.15	6.4	4.75	2.28	-5.26	11.61	3.48	6.97	14.24	13.76	10.67	12.26	19.67	11.92	-0.78	5.04	4.14	12.03	-5.59	5.75	5.48	5.68	-0.18	13.06	4.66	13.63	4.22	-4.68	7.31	3.33	-0.58	12.02	1.85
224.406	15.04	5.7	15.44	7.01	10.5	0.43	9.83	11.47	8.2	10.29	-1.73	12.73	8.26	21.03	6.21	13.24	1.92	7.06	6.79	2.87	-4.97	11.14	5.1	11.52	14.07	13.75	8.9	11.23	17.83	11.45	1.21	6.65	4.79	12.26	-1.75	5.9	3.17	5.4	3.29	14.32	6.1	13.33	3.94	-1.8	7.49	2.04	-1.69	10.87	3.75
224.786	12.82	4.3	15.07	4.12	12.72	0.49	8.16	10.33	8.95	9.08	-0.77	10.5	10.22	21.96	4.29	9.85	1.94	6.18	5.87	3.69	-4.32	8.19	5.93	11.95	13.49	15.64	8.26	8.18	15.85	10.29	2.38	6.02	5.7	12.84	-0.27	5.8	0.63	3.25	5.73	12.89	4.31	11.93	3.81	-0.46	7.4	1.44	2.47	10.5	6.4
225.167	10.67	3.07	12.74	1.26	8.45	-2.69	4.77	4.74	8.06	6.01	-5.6	7.73	10.38	15.77	-0.61	7.05	-0.72	4.69	2.16	0.24	-5.12	7.43	2.95	9.02	10.31	12.17	6.83	6.16	13.05	6.64	0.41	4.61	2.07	7.25	-1.7	5.51	-5	-1.91	2.5	6.63	4.23	8.21	0.46	-1.72	3.56	-1.62	-0.94	5.11	5.64
225.547	7.9	1.47	9.89	-1.14	8.43	-1.9	4.95	1.26	6.29	6.71	-5.88	6.8	11.96	13.08	-3.91	3.12	-1.24	2.25	-1	2.05	-3.7	6.62	1.66	8.65	7.88	11.68	6.48	4.75	10.12	4.56	0.53	3.94	2.37	5.91	-0.03	4.47	-4.84	-2.47	0.8	5.13	2.06	9.2	3.03	-0.61	4.5	-2.48	-0.58	3.64	3.48
225.927	6.86	4.44	12.67	0.14	6.84	-0.11	3.44	2.21	4.17	8.92	-2.92	7.85	13.53	11.91	-2.77	6.25	1.8	1.61	1.38	3.46	0.3	8.62	3	10.31	8.7	10.9	7.79	6.24	10.77	5.58	4.57	5.37	3.36	6.69	1.5	6.13	-1.85	1.21	2.38	6.93	3.18	9.22	2.72	1.91	5.08	-2.58	2.54	5.11	6.23
226.307	5.84	2.85	10.3	0.23	6.99	-2.1	1.59	0.37	3.31	8.02	-4.87	5.56	13.79	9.8	-3.03	5.7	1.6	-0.51	1.88	2.11	1.5	6.82	4.53	8.58	8.17	9.19	7.18	4.34	8.55	2.9	3.79	3.73	2.02	5.32	0.2	5.23	-4.76	0.9	0.09	3.72	2.24	7.65	1.66	0.01	4.4	-3.93	0.35	3.59	4.12
226.687	6.33	3.78	12.84	0.37	8.09	1.32	4.5	0.74	2.14	8.86	-2.16	8.88	15.7	9.03	-1.72	7.55	0.34	0.83	3.51	3.03	3.16	5.51	5.28	8.35	7.46	11.2	6.99	4.65	10.48	5.12	3.08	6.52	3.17	5.85	1.41	5.61	-2.83	1.89	1.39	3.48	3.58	4.05	1.87	0.44	5.11	-1.54	-0.57	5.57	4.13
227.066	5.23	5.74	12.5	0.37	7.93	1.77	3.56	-0.15	3.07	8.13	-1.61	7.4	15.5	7.01	-1.53	7.65	-0.28	1.58	3.17	5.37	3.29	4.62	5.06	8.68	8.33	11.7	5.99	4.18	11.12	5.78	4.19	6.73	4.11	7.11	-0.13	5.24	-2.34	1.13	-0.05	5.87	3.7	4.58	0.58	1.4	7.31	-2.31	0.9	5.36	3.12
227.446	2.29	5.28	9.84	-6.09	5.69	0.11	2.48	-2.35	0.56	4.23	-6.73	4.48	13.73	2.07	-7.07	2.94	-2.86	-1.51	-1.04	2.52	1.28	0.59	1.59	6.6	4.71	12.18	3.51	0.38	6.79	1.81	0.35	4.6	0.53	3.47	-1.95	3.8	-4.53	-1.49	-2.81	2.25	0.72	2.28	-2.89	-2.21	5.98	-6.56	-1.92	2.35	-0.82
227.826	1.76	7.01	8.24	-4.58	6.16	1.63	1.23	-1.17	3.89	3.74	-5.48	4.15	14.69	1.74	-7.65	2.01	-1.98	-0.78	1.37	2.71	0.29	1.29	3.96	4.72	5.64	14.59	5.34	1.15	7.77	2.74	2.62	2.83	-0.57	5.21	-2	3.81	-4.8	-2.5	-3.98	4.33	2.33	1.34	-2.81	-2.62	4.87	-5.67	-0.06	3.77	-0.17
228.206	0.05	10.35	6	-6.42	7.51	0.53	-0.35	-0.1	3.24	3.14	-4.28	3.95	16.19	3.74	-7.78	1.42	-1.47	-0.72	0.87	2.51	2.26	0.98	6.55	6.22	6.96	13.77	6.25	-1.22	6.15	1.78	-0.96	0.53	-0.58	1.88	-4.12	4.25	-4.57	-2.06	-5.01	6.07	1.37	1.37	-2.61	-4.93	5.12	-6.1	-1.44	3.87	-0.67
228.586	0.25	10.02	7.8	-6.16	8.79	-1.08	0.29	-0.76	1.88	5.47	-3.7	3.04	15.31	1.47	-8.98	1.74	-3.85	-3.15	0.28	1.56	2.48	-0.95	6.43	2.7	8.21	12.5	5.5	-0.42	5.81	0.99	-1.13	-4.52	-2.01	1.43	-4.45	3.71	-4.37	-1.56	-7.25	6.36	1.83	-2.38	-0.94	-6.99	4.56	-5.21	-0.47	3.68	-1.68
228.965	-0.79	9.66	8.37	-5.15	7.78	0.28	1.23	0.02	2.92	4.21	-3.58	3.24	15.48	-0.68	-9.41	3.31	-5.9	-3.48	-1.54	1.5	1.41	2.45	5.1	1.48	8.59	10.11	0.89	0.84	4.8	-0.64	-2.15	-4.4	-4.21	-0.4	-4.38	1.91	-3.74	-0.65	-10.89	6.52	2.44	-3.3	-0.52	-5.37	1.37	-5.31	-1.72	4.28	-2.85
229.345	-1.1	12.82	9.46	-5.64	6.94	0.44	0.45	0.36	1.1	3.85	1.46	3.79	15.96	1.47	-7.4	2.36	-6.87	-5.16	-0.56	0.35	4.26	3.47	6.34	2.59	8.3	12.97	1.47	0.15	3.5	-1.43	-2.08	-2.56	-1.47	3.39	-2.13	1.66	-2.82	2.2	-12.27	12.33	1.51	-6.55	1.01	-3.69	3.23	-3.99	-0.68	6.34	-1.68
229.725	1.61	13.51	9.56	-4.11	5.43	-3.7	1.91	2.88	0.84	3.17	2.25	3.07	14.86	1.53	-7.79	3.77	-9.92	-6.19	2.23	-1.96	5.28	1.99	4.2	0.98	8.32	11.39	1.92	-0.9	2.43	1.47	-1.15	-4.79	-3.27	2.29	-1.08	3.98	-5.87	2.35	-11.8	11.21	0.08	-7.82	0.24	-4.07	0.27	-4.33	-2.13	5.5	-3.24
230.104	1.06	11.3	4.85	-7.52	4.67	-8.67	-0.18	-2.68	0.44	1.98	-0.16	3.69	15.08	-0.84	-9.48	-0.08	-13.29	-4.77	0.16	-6.86	2.82	-3.01	2.03	0.09	6.92	11.52	-3.03	-3.47	1.66	1.95	-3.95	-7.42	-3.16	2.1	-2.8	-0.08	-11.47	1.51	-17.3	8.36	-4.51	-10.39	1.16	-7.03	-1.29	-2.76	-7.38	3.37	-7.57
230.484	-0.68	13.18	4.81	-6.96	5.85	-7.28	-0.47	1.33	2.3	1.69	6.4	6.93	15	0.31	-8.07	-0.77	-12.02	0.07	-1.09	-6.95	1.98	-1.21	-1.31	-1	8.33	10.98	-0.2	-1.7	6.58	4.56	-4.63	-4.19	-4.01	-0.47	-0.55	4.22	-6.64	3.91	-15.81	11.77	-0.13	-8.79	-1.93	-3.99	-1.58	-0.51	-4.24	4.43	-5.6
230.864	-1.32	10.94	-0.28	-8.35	3.1	-12.21	-4.81	1.91	3.1	-0.31	4	5.73	8.2	-1.08	-7.75	-4.26	-11.43	-2.73	-4.34	-8.65	0.99	-1	-4.45	-1.16	7.21	4.74	-0.22	-7.05	2.98	3.06	-6.44	-8.16	-7.68	-3.21	-1.97	3.04	-10.92	1.14	-19.16	13.71	-2.66	-5.21	-0.84	-4.6	-5.39	-2.37	-7.41	-2.77	-3.7
231.243	1.45	11.89	3.2	-3.61	9.12	-5.12	-1.12	4.6	7.03	3.22	8	7.77	10.72	4.74	-4.67	-0.75	-8.95	0.5	1.26	-6.55	4.92	4.59	0.33	-0.3	8.99	8.66	3.85	-5.37	5.81	7.97	-5.73	-6.16	-6.64	-2.66	1.37	2.6	-8.64	4.23	-12.47	14.67	2.27	-3.69	5.16	0.06	-2.5	2.44	-5.12	0.08	2.21
231.623	2.78	10.65	4.51	3.74	11.36	-3.21	1.62	10	11.16	8.03	10.52	11.37	10.93	9.99	1.77	2.96	-6.4	1.9	8.53	-3.44	8.4	9.5	0.97	1.87	12.86	10.05	4.91	-1.24	10.74	11.54	-3.17	-4.56	-6.56	-0.7	2.74	3.82	-6.07	7.69	-5.68	16.74	3.7	-0.33	9.33	4.34	0.77	6.43	-2.77	3.23	2.4
232.002	2.52	7.85	4.83	3.74	9.92	-1.85	3.27	7.39	8.06	7.23	7.4	12.17	13.09	10.69	-0.04	4.26	-8.2	2.3	8.83	-2.11	9.35	8.6	-1.71	2.23	8.58	6.42	2.89	-2.14	10.51	8.27	-3.35	-3.85	-6.53	-4.61	4.77	1.73	-4.82	9.89	-6.4	14.69	3.07	0.62	8.67	5.34	-0.06	6.08	-5.99	2.87	2.48
232.381	4.54	10.27	7.52	4.92	11.58	0.94	7.26	11.12	10.83	9.72	9.97	11.99	14.08	12.26	2.43	7.06	-7.51	5.32	13.4	-0.51	10.31	7.9	-0.78	4.75	10.72	8.89	5.18	2.89	13.75	9.81	0.88	1.61	-0.97	-0.13	7.84	3.64	-2.44	11.42	-1.76	15.71	3.57	1.21	8.37	9.49	1.59	9.15	-2.77	4.95	4.32
232.761	2.04	8.64	4.48	2.37	8.57	-2.33	3.31	11.57	7.48	6.05	7.13	7.27	11.76	12.58	0.03	5.86	-9.61	6.49	10.79	0.86	7.11	5.59	-2.84	3.19	7.05	7.4	2.53	-2.97	11.51	7.45	-1.68	2.88	-2.84	-0.77	2.2	1.53	-6.43	7.23	-3.41	13.92	1.13	1.53	3.33	6.93	-0.15	8.99	-3.81	3.32	2.84
233.14	1.7	8.02	3.31	2.44	8.09	-5.7	2.68	8.23	3.55	7.18	6.31	4.6	9.96	9.34	-0.93	5.45	-7.56	6.54	12.12	1.56	6.47	2.3	-1.46	1.31	4.39	5.54	4.21	-1.74	11.98	7.38	-2.46	0.76	-3.89	-2.35	1.01	1.08	-7.29	4.95	-2.83	11.61	-0.6	0.62	1.47	2.86	0.55	8.08	-6.55	5.23	2.36
233.52	1.97	7.79	2.83	5.09	8.1	-5.23	2.1	10.78	3.93	7.81	3.26	3.97	11.17	8.5	-1.05	7.98	-4.27	8.21	15.34	3.67	2.76	0.32	-1.88	1.58	7.2	3.48	2.53	0.73	13.84	8.33	-2.7	-0.12	-7.83	-2.46	-0.94	3.22	-5.14	4.31	-1.61	10.22	0.64	4.57	2.15	1.48	2.13	7.8	-5.67	7.01	3.2
233.899	-1.31	7.17	1.12	5.4	7.41	-1.11	2.24	10.07	4.24	7.56	3.6	3.47	11.47	9.51	1.03	7.2	-1.73	7.78	14.38	3.11	2	-2.03	-0.85	2.81	7.13	4.86	0.45	0.24	14.95	7.9	-3.07	-0.16	-6.93	-0.42	-3.29	1.74	-5.03	4.33	-0.15	9.84	0.61	4.26	0.86	2.42	4.25	6.55	-3.97	7.29	4.08
234.278	-0.93	5.23	0.05	4.34	7.2	-0.07	2.78	13.17	1.47	5.25	3.95	1.88	7.99	9.49	1.69	5.18	-3.01	8.33	14.48	2.46	1.45	-1.8	-0.05	3.16	7.72	1.22	0.5	0.27	13.61	5.02	-2.29	-1.3	-6.08	-0.32	-4.95	2.89	-4.89	3.92	0.72	6.83	3.61	3.64	1.34	0.31	3.12	3.97	-6.03	3.41	2.56
234.657	-3.43	2.52	-0.56	2.4	4.75	-1.43	2.54	11.21	-0.72	3.86	-0.02	-1.39	6.39	9.66	0.12	2.93	-5.62	5.59	12.76	3.73	1.33	-2.54	1.58	4.37	5.35	3.5	-1.97	0.58	10.67	2.78	-1.23	-4.52	-5.01	1.31	-6.14	0.09	-5.24	2.68	0.73	2.11	0.11	0.43	-0.74	-0.59	2.46	1.12	-6.33	1.96	0.99
235.036	-5.49	1.26	-1.48	1.06	3.06	-0.76	2.22	9.37	-2.02	4.17	-0.04	-2.09	9.69	8.7	0.43	3.79	-5.72	5.89	12.81	5.2	0.79	-4.71	3	2.17	3.87	4.96	-1.3	2.52	10.78	1.27	0.54	-4.57	-5.46	1.57	-8.06	0.65	-4.19	3.49	3.72	-0.72	0.05	-0.77	0.43	0.25	3.42	-0.71	-4.08	2.63	0.8
235.416	-5.8	-0.42	-4.94	-1.39	-1.87	-6.7	1.78	9.46	-5.53	2.18	-4.2	-0.7	9.14	6.64	-1.28	1.73	-7.21	4.91	11.34	5.21	-1.26	-6.77	1.79	0.62	2.58	0.68	-3.91	1.14	6.1	-2.02	-1.26	-7.31	-5.98	1.92	-9.19	0.87	-5.2	3.67	-1.18	-1.8	-3.45	-4.03	-2.53	-3.9	1.24	-2.18	-4.38	0.73	-3.63
235.795	-5.49	-1.14	-6.48	-5.28	-4.63	-8.41	-1.03	5.83	-8.67	-1.19	-4.26	-6.4	8.22	2.31	-2.51	1.24	-6.76	4.65	5.38	1.79	-6.17	-9.02	2.32	-0.33	0.02	-1.04	-4.2	-1.1	3.13	-2.61	-2.88	-8.79	-4.6	3.3	-9.62	-1.03	-7.5	-0.05	-6.49	-2.71	-5.94	-6.57	-4.68	-7.31	-0.86	-3.81	-6.09	-3.18	-6.4
236.174	-4.11	0.03	-6.47	-4.38	-3.52	-7.72	1.15	8.46	-6.94	-0.33	-2.65	-5.72	3.26	2.03	0.11	1.24	-2.37	4.31	4.63	0.33	-4.83	-6.74	4.99	1.72	0.98	2.67	-3.94	0.91	3.51	-0.74	-1.91	-9.03	-1.23	5.46	-11.19	0.22	-5.68	1.36	-3.47	-2.43	-4.27	-5.99	-2.83	-5.17	0.86	-3.24	-4.95	-3.3	-5.41
236.553	-4.44	-0.11	-8.1	-4.17	-6.97	-8.82	-0.23	7.62	-9.15	-2.57	-5.07	-6.92	1.18	0.29	-1.3	-1.47	-1.99	0.78	0.88	-1.04	-4.88	-6.83	3.28	-2.06	-1.17	2.98	-5.66	0.15	2.21	-2.11	-4.38	-14.36	-5.36	3.17	-12.48	-2.49	-5.68	-0.01	-3.36	-2.51	-1.69	-5.52	-2.28	-6.39	0.78	-5.13	-5.82	-4.91	-7.22
236.932	-3.88	-1.01	-8.2	-3	-4.44	-7.47	-0.96	8	-8.33	-2.39	-4.83	-3.61	2.76	0.34	-0.81	-2.78	-0.39	0.9	0.04	0.8	-4.33	-4.92	3.13	-1.4	-0.47	4.46	-3.17	2.95	2.28	-1.09	-3.6	-13.32	-5.34	0.56	-9.07	-0.55	-4.96	0.49	-3.33	-1.68	-2.65	-3.75	-1.47	-5.33	1.25	-6.56	-6.02	-5.52	-6.3
237.311	-3.94	-0.02	-8.55	-1.43	-4.44	-6.34	-2.02	9.52	-6.82	-1.25	-6.15	-2.18	3.5	1.78	-0.59	-3.64	-0.34	1.04	-2.11	-1.2	-4.41	-4.54	1.12	-0.75	1.16	5.89	-3	1.79	1.58	-0.86	-3.79	-12.3	-5.3	1.61	-8.47	-0.43	-3.82	-0.99	-3.66	-1.31	-3.33	-3.08	-0.16	-4.88	3.52	-6.33	-4.13	-7.63	-6.67
237.69	-2.69	-1.56	-6.83	-3.26	-4.04	-4.2	-0.86	6.22	-5.5	-0.27	-4.34	0.17	2.28	0.83	-1.23	-3.96	-1.73	1	-3.56	-2.17	-4.33	-1.74	1.79	-1.33	1.36	8.49	-1.79	2.04	0.7	0.11	-2.32	-12.23	-2.12	1.3	-6.66	-1.32	-2.05	0.75	-2.36	-1.68	-3.77	-3.72	-0.19	-4.03	2.37	-5.17	-3.32	-7.36	-6.97
238.069	-0.74	0.16	-3.41	-2.44	-2.86	-3.58	0.33	5.3	-4.85	1	-4.96	1.99	2.57	0.63	-1.75	-0.94	-0.84	2.84	-4.32	-0.8	-4.16	0.62	3.08	-0.29	1.6	8.67	0.27	3.4	1.4	-0.16	-0.58	-8.24	-1.62	1.11	-6.03	-1.1	0.27	0.99	-1.48	0.22	-2.84	-2.26	0.89	-3.39	3.73	-2.77	-2.39	-5.04	-5.53
238.448	-0.33	1.76	-0.43	-0.75	-1.79	-1.99	1.35	4.98	-2.46	2.98	-3.04	1.88	5.29	3.23	-1.76	1.45	0.07	3.27	-4.03	0.53	-3.12	2.54	3.02	-0.56	2.7	10.35	0.95	4.92	2.77	1.43	-0.47	-6.09	-1.33	1.33	-4.61	-1.53	1.96	1.41	-0.26	3.25	-3.12	0.4	1.72	-1.49	4.02	-1.35	0.05	-2.43	-4.6
238.826	0.4	2.11	-0.04	0.41	-1.68	-2.28	2.27	4.38	-1.96	2.78	-2.15	2.98	5.74	3.36	-2.45	0.71	-0.09	4.46	-4.18	-0.15	-2.04	3.39	2.64	-0.32	3.23	9.64	0.44	5.22	2.61	1.79	-0.8	-5.85	-1.62	0.2	-3.97	-2.37	1.65	0.12	-1.03	4.12	-2.87	0.99	2.72	-1.25	3.95	-0.81	-0.49	-2.02	-4.52
239.205	0.57	1.73	0.29	0.22	-1.95	-3.52	1.74	3.84	-1.73	1.56	-3.29	1.65	4.58	3.43	-4.57	-1.15	-1.41	3.43	-3.62	-3.33	-3.44	2.96	0.91	-0.46	1.53	8.9	-0.51	4.31	1.29	2.06	-2.01	-5.38	-2.86	-0.06	-3.67	-2.97	0.86	-1.15	-2.32	2.94	-3.53	0.86	2.43	-1.58	3.06	-1.65	-1.15	-2.48	-6.58
239.584	0.37	2.73	0.28	0.06	-1.7	-1.49	-0.12	2.95	-0.63	2.48	-3.25	0.3	4.08	2.27	-5.75	-0.27	-1.57	2.8	-4.47	-4.26	-3.47	2.55	0.81	0.14	0.69	8.7	0.14	4.56	1.32	0.54	-0.32	-3.75	-2.71	0.45	-2.49	-3.73	0.98	-1.09	-1.28	2.79	-3.58	1.22	1.56	-1.48	2.63	-0.6	-2.35	-1.8	-5.57
239.963	-0.77	2.85	0.03	0.55	-2.7	-0.87	-1.06	1.86	-0.87	1.81	-4.27	1.61	3.01	2.24	-5.15	-0.76	-2.71	0.72	-3.82	-3.62	-2.83	1.36	-0.71	0.01	1.07	6.9	-0.86	4.64	1.48	-0.3	-1.37	-4.15	-5.48	-0.78	-3.55	-3.77	-0.65	-0.44	-1.93	1.33	-4.51	0.78	0.59	-2.19	1.92	-0.63	-3.14	-1.45	-4.34
240.341	-0.68	1.91	0.22	-0.82	-3.79	-1.91	-3.36	0.52	-2.01	0.02	-4.61	0.67	3.05	1.71	-6.3	-1.77	-3.84	-0.03	-4.68	-4.32	-2.58	0.63	-2.39	-1.09	1.63	5.55	-1.08	2.83	0.49	-1.73	-1.18	-3.61	-7.72	-2.02	-3.22	-4.99	-2.48	-1.51	-3.84	0.68	-4.7	0.01	-1.15	-3	0.09	-1.26	-4.84	-2	-5.06
240.72	-0.84	1.09	0.59	0.73	-1.58	-2.53	-3.69	-0.29	-0.94	0.4	-4.52	1.28	2.87	2.49	-5.92	-1.38	-4.03	0.61	-3.95	-4.15	-3.35	1.21	-1.65	-0.79	2.36	5.79	-1.12	1.8	0.51	-1.85	-0.19	-1.87	-7.35	-1.05	-2.92	-3.8	-3.06	-0.18	-4.58	0.9	-5.79	-0.78	-0.49	-2.41	-0.21	-1.64	-4.22	-1.34	-4.41
241.099	-0.72	2	2.47	0.07	-1.46	-1.55	-2.95	-1.64	-0.61	0.55	-3.59	1.91	2.82	2.08	-5.38	-0.22	-3.48	0.16	-3.09	-4.47	-2.37	0.67	-0.24	0.42	3.25	6.57	-1.4	1.22	0.98	-1.71	0.42	-1.66	-6.04	0.22	-2.5	-3.89	-1.45	0.67	-2.95	0.38	-5.33	-1.22	-0.48	-1.81	-0.62	-0.26	-5.1	-0.28	-4.19
241.477	-0.85	2.4	1.74	-1.48	-1.64	-1.09	-2.97	-2.78	-1.41	-0.2	-2.79	2.16	1.81	2.62	-5.35	-0.21	-3.95	0.41	-1.97	-3.43	-2.01	1.19	0.21	0.21	2.29	6.42	-0.87	1.04	0.71	-1.52	0.51	-0.75	-4.79	-0.49	-3.37	-3.99	-3.02	1.17	-3.32	0.74	-4.48	-2.37	-0.47	-2.21	-0.94	0.71	-4.67	-0.32	-3.82
241.856	-2.06	1.58	0.91	-1.97	-1.19	-1.06	-3.47	-1.95	-2.23	-1.17	-3.38	0.99	1.3	3.05	-5.13	0.29	-4.44	-0.54	-3.19	-3.42	-1.55	0.52	-0.89	-0.55	0.73	5.21	-2.14	-0.69	-0.05	-2.42	0.08	-0.62	-6.38	-1.4	-3.61	-4.43	-4.55	-0.41	-4.49	-0.56	-4.68	-2.19	-1.39	-2.47	-2.99	0.29	-6.14	-1.78	-3.68
242.234	-2.02	0.45	0.09	-2.3	0.05	-2.25	-3.75	-1.18	-2.81	-0.75	-2.7	0.44	1.79	2.32	-4.61	-1.57	-5.21	-1.17	-2.38	-3.42	-0.55	0.02	-1.98	-1.24	0.36	5.18	-2.55	-1.57	-0.57	-1.75	-0.1	-1.61	-6.29	-1.79	-2.87	-4.12	-4.02	0.28	-5.34	-1.18	-4.16	-3.13	-2.44	-2.74	-3.78	-0.39	-5.74	-3.57	-3.46
242.613	-2.25	0.01	-2.59	-3.42	-0.39	-3.98	-3.91	-2.07	-3.7	-2.96	-3.96	-0.7	-0.34	0.08	-5.55	-2.32	-7.11	-3.04	-2.61	-4.22	-0.97	-1.07	-3.7	-1.46	-2.07	4.1	-3.98	-3.74	-1.63	-2.53	-1.26	-2.75	-6.83	-2.97	-2.7	-4.54	-4.91	-0.84	-6.74	-2.32	-4.71	-4.9	-3.3	-4.16	-3.95	-2.12	-6.77	-3.72	-3.37
242.991	-1.52	0.12	-2.24	-3.26	0.15	-3	-4.52	-1.86	-3.67	-2.76	-4.42	-1.61	-0.65	0.04	-4.77	-1.28	-5.84	-3.83	-1.37	-3.67	-1.82	-1.22	-3.47	-0.79	-2.25	3.37	-3.94	-4.29	-1.87	-2.45	-0.91	-1.51	-5.88	-1.75	-3.1	-3.93	-4.91	-0.41	-6.01	-1.94	-4.21	-4.53	-1.61	-4.13	-3.22	-0.49	-6.65	-2.87	-2.77
243.37	-2.13	0.45	-2.73	-3.27	0.71	-2.21	-3.54	-1	-3.84	-3.17	-3.42	-1.35	-0.72	0.13	-3.78	-0.06	-5.15	-3.2	-1.06	-1.54	-0.87	-1	-3.11	-0.69	-1.12	2.03	-3.31	-3.76	-1.9	-1.44	0.39	-1.38	-4.34	-1.31	-2.91	-3.28	-4.4	0.12	-5.4	-1.26	-3.43	-4.94	-2	-3.15	-2.3	1.02	-5.56	-1.86	-2.16
243.748	-1.74	0.35	-1.4	-2.98	1.8	-2.23	-1.92	-0.02	-3.37	-3.28	-2.41	-1.21	-0.33	0.62	-2.72	0.32	-3.74	-2.23	-0.85	-0.09	-0.15	-1.33	-3.15	-0.16	-0.2	3.37	-2.77	-3.07	-0.7	0.32	0.84	-0.31	-3.03	-1.12	-3.2	-1.69	-4.15	0.5	-4.78	0.11	-2.37	-4.36	-0.75	-2.12	-0.9	1.46	-4.49	-1.61	-1.35
244.127	-0.42	1.45	0.21	-2.29	3.63	-1.44	-0.63	2.24	-1.45	-1.91	-0.59	-0.23	1.53	1.73	-2.26	0.72	-2.59	0.08	-0.61	1.11	0.57	-0.51	-2.19	0.41	-0.34	4.76	-1.89	-1.96	-0.43	-0.17	2.34	0.5	-1.6	-0.5	-2.07	-0.4	-2.72	1.63	-3.39	1.07	-0.72	-3.81	-0.32	-0.92	0.32	2.48	-3.22	-0.62	-0.08
244.505	-1.33	1.15	0.7	-2	3.61	-1.86	0.58	1.71	-1.14	-1.39	-1.28	-0.42	1.98	1.18	-2.51	1.1	-3.14	-0.8	-0.52	0.86	-0.81	-0.95	-2.25	0.31	-1.25	4.16	-2.1	-2.12	-0.96	-0.01	1.32	-0.76	-1.89	-0.1	-2.87	-0.16	-2.57	1.88	-3.36	0.96	-0.9	-3.87	-0.21	-0.47	1.25	2.76	-3.12	-0.23	0.5
244.883	-1.72	1.45	0.4	-2.56	2.76	-1.36	0.78	1.5	-1.04	-1.38	-1.02	-0.2	2.22	0.45	-2.37	1.15	-3.03	-0.41	-0.41	0.55	-0.56	-0.78	-2.11	0.44	-1.76	3.91	-2.05	-1.67	-1.33	-0.16	1.27	-0.1	-1.17	-0.33	-2.48	-0.53	-1.55	1.77	-2.86	1.32	-0.6	-3.86	-0.36	-0.1	1.22	3.23	-2.68	-0.95	0.71
245.262	-1.68	1.41	-0.41	-2.28	2.56	-0.67	1.53	2.32	-0.43	-1.26	-0.68	-0.42	3.05	0.95	-2.56	1.59	-2.66	0.17	-0.28	0.61	-0.1	-0.45	-2.62	0.06	-1.67	3.11	-1.62	-1.59	-2.05	0.56	1.38	1.19	-1.09	0.08	-1.79	0.19	-1.31	1.3	-3.13	1.29	0.14	-3.12	0.31	0.59	1.66	2.71	-0.99	-0.88	0.95
245.64	-1.16	0.79	0.96	-1.98	2.7	-0.67	2.34	3.1	0.45	-0.93	-0.53	-0.66	3.36	1.15	-1.87	2.63	-1.91	-0.51	-1	0.66	0.5	-0.84	-2.34	0.56	-0.81	3.26	-1.06	-1.34	-1.38	0.15	2.28	0.85	-0.66	0.34	-1.03	0.65	0.12	1.79	-2.42	1.51	0.44	-2.33	0.18	0.66	1.94	2.46	-0.14	-0.58	1.35
246.018	-0.22	1.77	1.14	-1.95	3.43	-0.98	3.06	4.27	1.43	-1	0.25	-0.04	4.04	1.28	-1.84	3.24	-1.28	0.27	-0.22	0.86	0.38	0.03	-2.28	1.68	0.33	3.08	-0.24	-0.55	-1.25	0.61	3.23	1.27	-0.09	1.52	-0.94	0.62	0.43	2	-1.63	2.12	0.75	-2.64	0.62	0.27	4.05	2.61	1.81	0.68	1.2
246.396	-0.34	1	0.01	-2.41	1.84	-1.46	1.54	4.32	1.66	-2.85	-0.32	-1.01	2.63	1.19	-3.83	3.08	-2.21	0.43	-0.69	0.94	-0.88	-0.35	-2.97	2.06	-0.54	1.88	-0.89	-1.03	-1.57	-1.47	2.15	0.95	-1.13	0.37	-1.17	0.06	-1.26	1.53	-1.72	1.91	-0.01	-2.15	0.68	0.04	3.85	1.99	0.27	1.1	0.94
246.774	-0.25	1.86	0.5	-1.79	1.22	-0.34	0.48	4.19	2.44	-2.8	-0.95	-0.92	2.47	2.13	-3.26	2.94	-0.77	1.24	-0.83	0.51	-1.04	-0.92	-2.81	2.08	0.35	1.87	0.58	0.23	-1.25	-2.75	2.22	1.62	-1.84	1.32	-0.96	0.34	-1	2.23	-0.66	2.59	0.23	-1.96	0.75	0.6	3.28	2.91	1.89	0.18	0.26
247.152	0.81	2.11	0.19	-1.41	1.47	-0.16	0.94	5.17	3.06	-3	1.43	-0.7	3.93	3.05	-2.75	2.75	-0.73	1.87	-1.86	0.42	0.06	-1.33	-2.81	1.69	0.72	2.63	0.81	1.35	-0.07	-1.17	2.74	2.02	-1.74	0.96	-0.38	1.29	-0.85	2.76	0.21	3.29	1.23	-1.09	-0.65	1.84	4.34	1.95	2.94	0.58	0.79
247.53	2.46	2.09	0.97	-0.45	2.45	0.45	0.84	6.02	4.09	-2.3	2.05	0.28	5.24	3.66	-1.71	2.96	0.42	2.15	-1.25	0.38	0.37	-0.48	-1.94	2.32	0.84	4.82	1.39	1.45	0.28	-1.61	2.07	1.99	-1.54	0.85	0.86	1.5	-0.68	3.89	0.91	4.86	1.54	0.53	-0.88	1.37	4.56	0.85	2.74	1.3	1.75
247.908	1.59	0.8	0.78	-0.25	1.31	-0.92	-0.25	4.46	3.4	-3.04	2.07	0.73	5.17	3.74	-1.23	1.99	-1.72	1.8	-1.3	-1.84	-0.93	-0.4	-1.4	2.37	0.81	3.67	1.47	0.13	-0.4	-2.34	1.22	-0.04	-3.91	0.47	-0.15	0.18	-1.65	3.22	0.98	4.49	-0.19	0.86	-1.39	1.45	3.84	-1.38	2.68	0.87	1.07
248.286	1.15	-0.73	0.05	0.14	0.91	-0.79	-0.41	4.2	2.3	-2.26	1.25	-0.94	5.1	3.8	-1.61	2.76	-1.84	0.93	-0.86	-2.27	-0.88	0.49	-1.13	2.27	1.67	3.5	1.92	-1.29	1.04	-0.52	0.23	1.87	-2.85	0.15	-0.07	-0.16	0.03	2.74	0.85	5.33	-0.02	0.05	-0.34	1.93	4.73	-1.79	3.51	0.69	-0.26
248.664	0.83	-0.53	-0.14	0.84	0.98	-0.83	-1.09	3.48	2.37	-1.76	2.02	0.72	4.91	4.2	-1.43	2.45	-1.28	1.99	-2.06	-2.08	-0.41	0.93	-0.89	2.51	3.68	4.15	3.2	-0.92	1.43	0.32	0.18	3.57	-0.95	-0.61	1.74	-0.35	-0.07	1.9	2.1	6.15	-0.75	0.32	-0.16	1.63	4.07	-1.4	4.85	0.4	-2.06
249.042	2.09	-1.22	-0.01	-1.2	0.88	-1.64	-0.99	3.32	1.46	-2	1.73	-0.22	3.72	4.01	-2.49	2.76	-1.51	1.2	-2.35	-3.01	-0.74	-0.59	-1.82	2.61	2.08	2.54	3.78	-2.09	1.46	-0.91	-0.18	3.31	-1.89	-1.8	-0.12	-0.5	-2.44	1.29	2.04	5.7	-0.93	0.06	-0.45	0.42	4.56	-1.28	3.71	0.48	-2.63
249.42	2.28	-1.37	0.56	-0.6	0.22	-3.17	-1.79	1.85	0.31	-2.38	1.89	-0.39	2.78	4.32	-2.65	1.18	-2.29	1.44	-2.03	-3.8	-1.94	-1.94	-2.18	3.03	1.08	3.19	2.98	-2.22	2.37	-1.96	-0.32	2.17	-4.07	-3.12	-2.13	-2.58	-3.81	1.38	2.1	5.28	-2.1	-1.36	-1.18	0.35	4.61	-1.78	2.09	0.1	-3.25
249.798	2.08	-1.39	0.02	0.21	-0.54	-2.9	-2.42	2.37	0.62	-3.19	2.93	0.73	4.13	3.81	-3.05	1.81	-2.77	2.85	-1.43	-3.88	-1.76	-2.4	-3.17	2.34	-0.06	2.51	3.45	-2.96	1.24	-1.11	-1.73	2.73	-4.86	-2.08	-2.16	-2.65	-4.17	0.03	1.57	5.81	-2.29	-1.54	-1.19	1.26	4.54	-2	0.54	-0.5	-3.32
250.176	1.84	-1.22	0.77	0.67	-0.72	-2.01	-2.05	1.67	1.39	-2.58	1.07	0.46	5	4.04	-2.27	0.03	-2.48	1.87	-1.42	-4.23	-0.68	-2.73	-2.82	2.19	0.22	2.49	3.97	-2.97	2.41	-0.56	-2.69	2.41	-4.17	-2.83	-1.74	-1.11	-3.52	1.74	1.86	7.13	-2.08	-0.6	-0.96	1.56	2.98	-2.35	-1.23	-0.79	-3.36
250.554	2.08	1.32	2.82	1.68	1.36	0.49	1.01	3.49	2.36	0.01	3.37	2.67	7.09	6.71	1.18	3.97	-0.84	2.97	-0.12	-3.4	2.2	-0.9	-0.89	3.79	2.45	4.53	6.69	-0.82	3.57	2.2	0.36	3.68	-1.37	-0.03	-0.4	0.04	-0.06	2.76	3.99	8.25	-0.86	-0.02	0.42	2.65	3.65	0.13	0.38	1.55	-1.73
250.931	2.5	0	3.15	2.52	2.39	0.91	2.32	5.42	3.31	1.25	4.9	3.53	7.93	5.68	1.38	3.62	-1.2	3.69	0.58	-2.6	2.79	-0.07	0.81	3.59	3.94	6.16	7.09	-1.78	3.06	4.08	1.62	3.97	-0.35	0.3	-1.4	0.13	1.38	3.28	3.2	7.99	-0.82	-1.42	-0.12	3.84	4.61	0.88	-1.17	3.03	-0.82
251.309	1.43	-0.77	3.12	1.64	1.48	-0.22	2.83	3.56	2.07	2.49	3.79	3.36	6.51	4.88	1.56	3.24	-1.11	3.76	1.25	-2.43	2.42	-1.08	0.93	3.2	5.49	4.72	8.28	-3.31	1.97	1.4	1.5	3.45	-2.12	-0.42	-1.76	-1.01	-0.37	3.22	1.25	7.39	-2.53	-3.01	-1.07	2.61	3.69	0.1	-1.81	2.1	-1.26
251.687	0.57	-1.43	3.79	2.06	-0.02	-2.07	3.55	2.19	1.84	3.47	3.79	3.1	5.25	4.24	0.4	3.99	-1.89	4.2	-0.22	-2.05	1.2	-1.04	0.79	2.62	6.23	2.69	8.26	-3.32	2.06	1.94	1.44	3.96	-2.29	0.65	-3.4	-1.06	1.18	2.68	0.88	8.43	-2.29	-3.88	-1.88	2.92	2.97	1.43	-2.1	1.17	-2.38
252.064	1.63	0.04	2.31	3.25	0.95	-1.39	4.6	3.46	2.93	4.49	3.23	3.52	6.56	5.25	0.62	4.9	-0.11	4.46	0.08	-0.29	2.34	-1.46	0.57	2.55	6.01	4.16	7.24	-1.02	2.64	2.59	1.54	4.34	-1.66	1.67	-2.36	-1.59	3.85	4.07	-0.8	8.13	-1.24	-4.89	-2.4	2.79	2.74	2.65	-1.77	1.62	-2.35
252.442	1.11	1.2	1.14	2.32	0.19	-1.75	4.65	2.24	1.83	2.58	1.84	3.99	5	4.15	-0.8	3.98	-1.66	4.99	-0.61	-1.11	1.65	-3.34	1.32	3.06	5.85	3.97	7.54	-2.29	0.67	2.24	1.81	0.88	-2.23	0.5	-3.05	-1.47	2.38	3.51	-0.34	5.73	-2.11	-4.07	-3.45	2.27	-0.36	2.28	-1.81	0.52	-2.11
252.82	1.78	0.86	0.81	1.65	0.49	-1.41	4.66	2.95	0.82	1.73	2.1	3.1	5.64	4.22	0.11	4.18	-2.63	4.67	-0.18	-0.5	2.72	-3.19	0.45	2.18	4.87	4.14	7.76	-1.53	1.11	2.28	1.25	0.02	-3.54	1.02	-3.62	-1.83	2.39	3.03	-0.63	6.03	-1.93	-4.75	-3.79	1.21	-0.97	0.88	-2.1	-0.31	-0.82
253.197	0.12	-0.32	1.56	3.02	0.32	-1.2	3.4	3.76	2.27	1.61	2.44	3.03	6.1	4.51	0.97	4.05	-3.39	3.99	-0.56	0.71	2.5	-1.44	0.23	2.77	5.21	4.12	7.74	-0.64	1.61	3.11	-0.19	0.8	-3.78	2.66	-2.31	-2.03	3.71	2.59	-1.01	6.07	-1.82	-4.6	-4.53	0.61	-1.38	0.77	-0.8	-0.56	-0.72
253.575	-0.58	-1.23	0.69	2.35	1.24	-0.87	2.26	3.97	1.69	1.58	0.25	2.16	5.02	3.45	0.98	4.27	-3.8	1.87	-1.62	0.98	1.71	-0.55	-0.61	1.42	5.34	3.53	7.39	-0.33	1.58	3.34	-0.33	-1.1	-2.32	2.79	-1.06	-1.82	3.44	3.05	-1.71	5.34	-2.95	-4.99	-4.05	-1.63	-1.64	0.92	-1.74	-1.94	0.38
253.952	0.85	0.35	0.64	2.94	2.24	-0.63	3.54	3.53	1.42	1.64	0.16	2.79	4.89	4.06	2.4	3.89	-2.36	1.29	-1.34	1.76	1.29	0.2	0.77	1.68	6.06	3.72	7.58	0.28	2.5	3.31	1.69	-0.33	-1.28	2.38	-0.73	-0.69	3.64	6.02	-0.59	4.78	-2.42	-2.48	-3.33	-1.22	-1.61	1.86	-0.83	-1	0.53
254.329	0.05	0.09	-0.78	2.09	1.19	-2.8	2.43	2.67	-0.78	0.38	0.26	1.49	3.32	2.93	0.42	3.63	-3.84	1.29	-1.78	1.42	-0.38	-1.02	-0.6	0.98	4.58	3.52	6.13	0.3	0.45	1.69	0.11	-1.18	-1.7	1.78	-1.79	-2.48	2.39	3.56	-2.37	3.46	-3.25	-3.75	-3.12	-2.04	-1.38	1.32	-1.4	-1.86	0.8
254.707	0.81	-0.12	-1.01	2.4	1.26	-3.17	1.87	0.74	-1.11	-0.4	-0.77	1.26	2.81	1.01	0.46	2.09	-4.09	0.53	-2.2	1.76	-1.85	-1.09	-0.57	-0.06	4.6	2.66	5.2	-0.24	0.12	0.84	-1.5	-1.64	-2.17	0.96	-2.51	-2.14	1.15	2.97	-3.69	3.21	-3.48	-3.34	-3.75	-2.62	-0.61	0.35	-0.8	-2.64	0.97
255.084	1.15	1.04	0.28	1.04	2.5	-3.66	2.44	-0.18	-0.76	0.21	-0.58	1.86	2.52	1.07	0.49	3.51	-2.92	0.8	-2.55	2.07	-1.91	-0.67	-0.89	1.63	3.79	2.07	4.44	-0.19	1.28	1.53	-1.29	-1.57	-1.63	0.48	-1	-1.59	0.15	3.17	-2.51	3.58	-2.08	-0.69	-2.46	-3.37	-0.13	1.16	-0.07	-2.57	1.71
255.462	1.27	1.26	0.4	1.62	3.03	-2.72	2.12	1.69	0.82	-0.18	-1	2.8	2.45	2.29	0.72	4.3	-2.62	0.49	-1.84	2.19	-1.32	0.06	-1.02	1.82	2.72	2.87	4.01	0.77	1.42	2.13	-1.5	-1.45	-0.36	1.14	-0.73	-0.89	0.43	2.95	-0.81	2.92	-0.95	0.56	-1.32	-2.61	1.14	1.11	0.62	-2.18	2.15
255.839	2.19	2.42	0.84	2.28	3.92	-0.59	2.96	2.37	1.63	0.36	-0.21	3.16	3.58	3.53	1.45	4.66	-1.34	1.64	0.12	2.66	0.21	0.45	-0.48	2.45	2.98	4.52	4.14	2.1	2.2	2.39	-0.21	-0.7	0.3	1.4	0.89	-0.3	0.15	3.46	-0.11	1.85	-0.26	1.91	0.67	-1.7	2.16	1.66	1.48	-0.45	3.38
256.216	1.88	2.34	1.42	1.5	3.1	-0.38	2.39	1.91	1.17	0.04	-0.59	2.15	1.94	3	0.84	4.64	-1.44	1.25	0.11	2.28	0.52	1.32	-0.64	1.92	2.9	3.3	4.03	1.04	1.38	1.69	-0.88	-0.32	0.7	0.8	0.34	-0.07	-0.8	2.65	0.56	1.06	0	2.17	0.68	-2.31	2.22	1.13	0.79	-0.52	3.36
256.593	2.11	1.81	1.72	1.85	3.73	-0.42	2.37	2.05	1.77	0.07	-0.01	2.55	2.37	3.36	1.33	4.7	-1.27	0.99	-0.06	1.89	1.08	1.96	-0.48	1.75	2.62	3.3	4.47	1.9	1.73	1.54	-0.73	0.83	1.29	1.8	1.32	-0.32	-0.62	2.53	0.61	1.92	0.59	1.84	1.12	-1.56	2.64	1.21	0.12	-0.17	3.06
256.971	1.72	1.86	1	1.89	3.44	-0.7	2.12	1.67	2.14	0.14	-0.2	1.7	1.93	3.13	0.68	3.81	-1.02	0.38	0.47	1.51	0.16	1.62	-0.76	1.87	2.29	3.16	3.24	1.6	1.56	1.17	-0.22	0.76	1.53	1.19	0.48	-0.21	-0.68	3.14	0.12	1.47	0.89	2.39	1.01	-1.94	3.34	0.7	-0.3	-0.19	2.51
257.348	1.98	2.76	1.02	1.54	3.53	-0.51	2.72	1.53	1.51	0.07	-0.78	2.09	2.55	2.96	0.61	3.6	-0.51	0.66	0.34	0.88	0.08	1.56	-0.17	1.94	2.47	3.68	2.82	1.56	1.22	1.65	0.29	0.26	1.93	1.07	0.68	0.13	-0.55	3.27	-0.07	1.01	0.7	2.55	0.96	-1.41	3.52	-0.1	-0.7	0.33	3.07
257.725	2.7	3.34	1.35	1.92	3.41	-0.38	3.45	1.73	2.55	0.16	-0.17	2.43	3.43	3.29	0.72	4.12	0.22	1.16	0.92	1.63	1.31	1.66	-0.14	2.81	2.72	4.28	3.13	1.76	1.65	1.94	0.63	1.67	2.53	1.64	0.64	0.3	-0.11	3.27	0.12	1.67	1.69	3.23	1.37	-0.68	3.8	0.53	-0.1	1.36	3
258.102	1.93	2.69	1.47	1.38	3.26	-0.58	2.49	1.24	2.12	0.49	-0.81	2.28	2.88	2.89	-0.16	3.23	-0.46	0.6	1.05	0.69	0.85	1.89	0.09	2.88	2.02	4.28	2.42	1.46	1.24	1.39	0.03	1.6	2.08	1.07	0.61	-0.25	-0.97	2.14	-0.38	1.86	1.18	2.01	1.38	-0.49	3.92	0.02	-0.94	1	2.42
258.479	2.62	2.95	2.67	1.8	4.34	-0.07	3.1	1.87	2.66	1.21	-0.01	2.83	3.55	3.56	0.86	3.88	0.33	1.08	1.74	1.75	2.35	2.43	1.39	3.87	2.55	5.45	3.09	1.67	2.5	2.08	0.75	3.25	2.97	1.53	0.96	0.42	-0.51	3.01	0.81	2.13	1.7	3.48	1.73	0.02	5.01	0.33	-0.24	1.14	3.17
258.856	1.83	3.03	2.64	1.3	3.4	-0.31	2.13	1.83	2.8	0.88	0.04	2.33	4.02	3.42	-0.05	3.1	0.21	0.92	1.81	0.87	2.84	2.04	0.74	3.54	1.76	5.2	2.32	1.51	2.52	2.03	0.69	3.38	2.67	1.62	0.33	-0.58	-0.76	2.21	0.86	2.14	1.54	3.66	1.71	-0.6	4.83	-0.55	-1.48	1.09	2.54
259.233	1.79	2.91	2.56	1.48	2.49	-0.19	1.99	2.68	3.14	0.49	0.15	2.19	4.36	4.02	0.1	2.63	0.12	1.19	2.28	1.88	3.04	2.65	0.68	3.8	1.63	5.47	3.26	2.42	2.81	0.87	0.93	3.16	3.26	2.2	0.2	-0.07	-0.57	2.11	1.09	2.51	1.33	3.14	1.9	-0.16	4.86	-0.62	-1.42	1.38	2.57
259.61	1.72	2.92	2.06	0.12	1.9	-0.95	2.3	0.94	2.26	-0.24	-0.34	0.46	4.25	2.6	-1.65	1.68	0.01	1.15	2.19	1.53	2.67	2.69	0.21	3.74	2.03	5.14	2.7	2.25	3.03	-0.43	1.28	2.87	3.5	2	-0.9	-0.82	-0.57	2.05	0.32	2.55	1.09	3.22	1.28	-1.24	3.69	-0.75	-2.7	1.25	2.56
259.987	1.39	2.73	2.15	0.06	1.76	-1.16	1.98	1.03	2.3	-0.8	-0.31	0.12	4.33	2.02	-1.6	1.68	-0.49	0.96	1.1	1.54	2.93	2.07	0.62	3.63	1.87	5.5	2.78	2.2	3.52	-0.65	1.37	2.25	4.01	2.59	-1.48	-0.76	-1.01	2.21	-0.56	3.4	1.05	2.7	0.97	-0.92	3.59	-0.92	-3.47	0.86	3.39
260.364	1.36	2.64	2.99	0.49	3.21	-0.36	2.8	1.96	2.84	-0.12	1.02	2.36	6.44	2.46	-0.4	2.37	0.55	1.73	2.37	2.32	3.73	2.29	1.43	4.9	3.14	7.43	4.05	3.25	5.25	-0.18	2.96	2.69	4.76	3.84	-0.15	0.49	-0.31	3.44	-0.02	4.76	1.64	3.28	1.84	-0.16	4.43	0.74	-2.88	1.89	4.59
260.741	1.69	2.95	3.43	0.85	2.63	-0.78	2.49	2.31	2.76	-0.23	1	2.25	7.15	2.55	-0.12	1.9	2.12	1.53	3.27	2.58	3.63	2.5	0.62	4.99	3.23	7.87	3.02	3.63	5.99	0.28	3.57	2.39	3.77	3.87	-0.94	0.54	-1.02	3.26	-0.42	5.42	1.02	4.26	2.27	-0.75	5.15	0.3	-2.6	2.79	5.47
261.117	2.13	3.64	4.46	0.21	2.45	-1	2.41	2.96	2.67	-0.32	1.36	2.87	7.11	2.1	0.44	2.02	1.63	1.93	3.65	1.67	4.24	2.01	1.03	4.02	2.81	8.17	3.62	3.67	6.21	0.89	3.97	2.35	2.84	4.66	0.08	0.82	-0.83	2.1	-0.51	5	2.3	3.67	2.63	0.06	5.25	0.59	-2.67	3.08	5.2
261.494	3.18	2.73	4.16	0.57	1.8	-0.2	1.43	3.12	3.34	-0.62	2.31	2.18	6.79	1.87	0.65	2.15	1.89	1.78	4.73	2.12	4.19	1.75	1	4.22	3.05	8.25	4.01	3.59	6.09	1.43	4.46	1.37	3	4.59	0.48	0.95	-0.72	2.47	0	4.76	1.73	3.88	3.09	0.27	5.16	1.47	-1.72	2.72	4.55
261.871	3.26	2.42	3.94	0.75	1.93	-0.16	1.71	3.87	3.46	-0.44	3.45	1.66	6.62	1.81	1.03	2.59	1.55	2.14	4.37	1.38	2.63	1.42	1.79	4.48	3.07	8.21	4.47	3.8	6.06	1.16	4.07	1.31	3.06	4.52	1.14	1.98	0.03	4.08	0.62	5.26	2	4.2	3.11	0.52	6.31	1.92	-1.08	3.09	4.32
262.248	4.22	3.72	4.19	1.88	2.51	0.32	2.9	5.74	4.29	0.18	4.38	1.2	7.46	2.25	1.73	3.14	2.1	3.15	5.06	2.2	3.55	1.22	2.34	4.99	3.58	8.11	5.48	4.39	6.21	2.35	4.21	1.96	3.34	5.52	1.76	2.93	0.54	4.98	1.22	5.09	3.17	4.92	2.96	1.61	6.52	2.52	-0.44	3.75	5.88
262.624	3.29	3.2	3.77	2.02	1.34	0.81	1.48	4.85	4.69	-0.59	4	1.22	6.75	1.17	1	2.7	1.41	1.77	3.91	1.11	2.53	0.41	1.3	3.88	3.41	6.73	5.39	4.12	5.72	2.25	4.32	0.76	2.03	4.48	2.64	2.49	0.09	4.65	-0.71	5.88	3.25	4.13	2.94	2.03	5.03	2.39	-1.1	3.88	4.78
263.001	2.2	2.65	3.77	2.36	2.69	1.04	1.99	5.14	4.28	-1.21	4.54	0.46	5.37	0.56	0.77	2.54	1.54	1.71	4.22	0.37	1.95	0.16	1.58	3.03	3.25	6.9	5.08	3.63	4.84	2.61	3.8	0.15	2.17	3.75	2.86	2.44	-0.27	4.84	-0.87	4.94	3.1	2.86	2.83	2.51	3.71	3.02	0.2	3.5	3.58
263.377	1.39	2.33	3.27	2.17	2.44	0.69	0.68	3.81	3.61	-1.09	4.09	-0.42	4.5	-0.05	-0.2	1.64	1.04	0.73	3.48	-2.04	1.54	-1.64	1.17	1.05	2.66	6.07	3.66	2.68	3.16	2.32	3.26	0.06	1.15	3	1.76	1.86	-1.6	3.79	-2.18	3.81	2.6	1.92	1.72	2.56	3.85	2.46	-0.4	3.66	2.52
263.754	1.46	3.24	4.21	3.37	2.06	1.33	0.98	4.92	4.27	-0.12	5.48	1.4	5.15	1.19	1.18	2.83	0.97	1.45	3.76	-1.43	2.41	-1.25	2.6	1.38	2.59	6.05	4.02	2.8	3.6	3.4	3.06	1.16	1.23	3.31	3.16	2.7	-0.22	4.63	-1.19	4.95	2.68	1.31	3.07	3.29	4.64	3.15	0.69	3.38	2.91
264.131	0.43	2.54	3.03	2.46	0.69	-0.15	-0.08	3.94	3.24	-0.83	4.23	0.89	4.09	0.27	-0.08	1.28	0.04	-0.24	2.2	-2.7	0.63	-1.79	1.63	0.29	2.04	4.31	2.91	0.59	2.49	1.95	2.06	0.43	-0.55	1.93	2.24	1.38	-0.75	2.93	-1.96	3.41	1.59	-0.52	2.15	1.53	3.84	2.39	0.34	2.36	0.64
264.507	0.66	2.73	2.29	1.91	0.09	-0.9	-0.72	3.32	2.9	-0.92	3.07	0.06	2.98	0.23	-1.22	0.89	-0.63	-0.72	0.79	-3.83	-0.98	-2.1	0.42	-0.36	0.92	2.68	1.45	0.78	1.32	1.67	0.93	-0.5	-1.16	1.18	1.35	0.58	-1.99	1.92	-2.77	3.24	0.92	-1.08	2.09	1.38	2.51	1.28	-0.04	1.68	-1.06
264.884	0	2.07	2.07	1.71	-0.8	-0.86	-1.23	3.16	2.6	-1.35	3.57	-0.2	1.79	0.42	-1.19	1.31	-2.24	-0.93	-0.41	-4.23	-1.38	-2.63	0.26	-0.82	1.4	2.06	1.62	0.05	0.26	1.05	0.56	-1.4	-0.84	-0.02	0.53	0.1	-1.73	2	-2.95	2.57	0.53	-1.74	1.28	0.21	2.3	1.17	-1.05	1.11	-1.81
265.26	0.67	1.85	1.67	1.35	-0.52	0.4	-0.25	3.85	2.64	-1.28	3.2	0.49	2.35	1.57	-1.18	1.94	-1.29	-0.01	-1.07	-2.95	-1.43	-1.91	0.48	0.57	1.61	2.08	1.79	0.27	0.88	0.27	0.57	-0.5	-0.08	0.22	0.28	-0.95	-1.67	2.35	-1.99	3.35	-0.72	-1.26	1.58	0.31	2.62	1.51	-0.69	2.11	-1.22
265.636	-0.21	1.66	1.32	0.87	-0.62	-0.17	-0.02	3.96	1.61	-0.86	2.23	0.75	2.17	1.98	-1.84	1.14	-2.21	-0.56	-1.77	-2.53	-1.22	-2.1	-0.14	-0.12	1.89	1.76	1.26	0.73	1.09	-1.1	0.29	-0.58	-0.41	-0.42	-0.69	-1.73	-2.16	1.81	-2.85	3.52	0.25	-1.69	1.83	-0.89	2.67	1.37	-2.31	1.61	-1.69
266.013	-0.82	2.17	1.41	0.33	-1	-0.11	0.05	3.8	0.78	-0.98	1.09	0.7	1.52	2.06	-2.24	0	-1.82	-0.73	-1.61	-2.03	-0.53	-1.35	-0.17	-0.66	1.11	0.66	0.79	-0.19	1.17	-1.12	0.41	-1.32	-0.97	-0.15	-0.87	-2.32	-2.7	0	-2.75	2.78	-0.07	-1.79	1.51	-0.92	1.59	0.88	-2.28	0.73	-1.81
266.389	-1.71	0.82	0.77	-1.65	-1.67	-0.75	-0.88	1.95	-0.29	-1.6	0.23	0.3	0.73	1.17	-3.34	-0.28	-2.31	-1.35	-2.45	-2.46	-0.92	-2.27	-1.4	-1.37	1.44	0.69	-0.46	-1.02	0.73	-1.61	0.56	-2.44	-1.23	-0.52	-2.05	-3.65	-2.39	-1.05	-3.02	2.11	-1.12	-2.39	1.03	-2.56	0.7	-0.06	-2.1	-0.56	-3.17
266.765	-1.11	0.97	0.95	-1.41	-1.45	-0.83	-0.29	2.24	-0.42	-1.04	0.36	0.43	0.26	1.66	-2.64	-0.34	-2.17	-0.67	-2.02	-1.09	-0.91	-1.48	-0.68	-0.95	1.27	0.58	-1.11	-1.17	0.67	-2.03	0.94	-1.94	-1.31	-0.11	-2.85	-3.03	-2.2	-0.75	-1.95	1.77	-0.94	-2.61	0.78	-2.62	1.37	0.1	-1.36	0.26	-2.09
267.142	0.53	1.13	1.48	-1.36	-0.81	-0.39	0.44	2.5	0.79	0.29	0.38	1.53	2.06	3.27	-0.91	0.69	-1.47	0.1	-1.8	0.28	-0.13	-0.17	-0.27	1.04	2.02	0.53	-0.25	-0.26	1.38	-1.37	2.12	-1.4	-0.4	0.38	-1.56	-2.12	-1.42	0.06	-0.95	2.88	-0.02	-1.84	1.59	-1.58	2.79	0.9	-0.81	1.23	-0.76
267.518	0.3	0.99	1.16	-1.68	-1.49	-0.57	0.62	2.12	0	-0.03	0.27	1.11	2.18	2.9	-0.49	0.92	-1.66	-0.28	-1.79	1.03	-0.49	0.19	-0.55	1.46	1.9	0.49	-0.6	-0.31	1.43	-1.41	1.56	-1.49	-0.32	0.12	-1.6	-2.44	-0.91	0.67	-1.15	2.66	-0.52	-1.18	1.9	-1.86	2.44	0.18	-1.28	0.06	-0.74
267.894	0.36	0.63	0.88	-1.57	-0.99	-0.62	0.58	1.8	0.17	0.01	-0.33	1.11	2.46	2.6	-0.36	0.25	-1.86	-0.51	-2	1.17	-1.16	0.41	-1.46	1.58	1.79	0.82	-0.11	-0.53	0.63	-1.38	1.64	-1.54	-0.95	0.1	-2.26	-2.49	-1.22	0.13	-1.53	1.31	-0.44	-0.79	1.87	-2.04	2.63	-0.01	-1.51	0.28	-1.15
268.27	0.58	0.34	0.75	-1.88	-0.66	-0.33	0.36	2.04	0.36	-0.21	-0.52	1.1	2.69	3	-0.43	0.3	-1.5	0.06	-1.33	1.17	-0.82	0.32	-1.22	2.19	1.58	1.13	-0.12	0.17	0.03	-0.58	1.47	-0.88	-0.6	0.06	-2.55	-2.03	-1.25	0.85	-1.55	1.74	-0.67	-0.83	1.72	-1.51	2.76	-0.34	-1.74	0.66	-0.66
268.646	-0.19	-0.27	0.97	-2.18	-1.67	-0.48	-0.11	1.43	-0.46	-0.34	-0.37	0.17	2.7	2.49	-0.34	-0.12	-2.41	-0.49	-1.25	1.08	-1.03	-0.44	-0.6	1.66	1.48	0.87	-0.53	-0.44	-0.01	-0.81	1.25	-0.7	-0.79	-0.67	-2.29	-3.06	-0.77	-0.03	-1.46	1.15	-0.48	-0.72	1.35	-1.56	2.81	-0.72	-2.15	-0.29	-0.32
269.022	0.08	0.29	1.16	-1.93	-0.68	0.3	0.92	1.43	-0.21	0.65	-1.01	0.47	3.27	2.43	-0.08	0.29	-1.41	0.18	-0.32	1.88	-0.55	0.53	0.11	2.04	1.49	1.66	0.03	-0.03	0.76	-0.91	1.45	0.17	-0.22	0.52	-1.02	-2.03	-0.39	0.53	-1.32	1.75	0.08	-0.02	1.92	-0.36	3.64	-0.16	-1.19	-0.48	0.35
269.398	-0.67	-0.39	1.13	-1.3	-0.99	-0.34	0.27	0.62	-0.88	0.54	-1.31	-0.16	3.08	1.92	-0.46	0.09	-1.84	-0.17	-0.5	1.35	-0.75	0.35	0.09	1.28	1.74	1.69	-0.28	-0.31	0.31	-0.8	1.02	-0.46	-0.67	0.12	-1.56	-0.91	-0.6	0.14	-1.91	1.35	0.14	-0.55	1.48	-0.62	2.57	-0.7	-1.07	-1.16	-0.32
269.774	-0.72	0.11	1.65	-1.15	-0.13	0.26	0.48	0.76	-0.53	0.8	-1.02	-0.14	3.46	1.7	-0.19	0.41	-1.4	0.24	-0.11	1.52	-0.86	0.76	0.41	1.43	1.55	1.23	-0.36	-0.72	0.59	-0.55	1.07	0.1	0.35	0.31	-1	-0.63	-0.24	0.47	-1.37	1.24	0.02	0.69	1.17	0.25	1.75	-0.68	-0.75	-0.6	-0.25
270.15	-0.53	0.12	1.09	-1.27	0.03	0.24	0.15	0.37	-0.75	0.91	-1.29	0.25	3.6	1.58	-0.06	0.62	-1.63	-0.14	-0.38	0.39	-1.21	0.8	0.27	0.73	1.27	1.02	-0.48	-0.63	-0.04	-0.82	0.85	-0.27	0.04	-0.17	-1.41	-0.83	-0.27	0.68	-1.73	0.97	-0.25	0.43	0.9	0.18	1.65	-1.07	-1.09	-0.22	-0.26
270.526	0.46	1.35	1.8	0.13	0.74	0.95	0.95	1.21	0.37	1.6	-0.55	1.25	4.26	2.63	1.02	1.42	-1.41	0.74	0.58	1.34	-0.29	2.09	1.26	0.83	1.01	1.89	0.08	-0.02	0.04	-0.02	0.74	0.45	0.52	1.25	-0.28	0.86	0.22	1.71	-0.89	1.82	0.58	1.7	1.76	1.16	2.65	-0.51	-0.89	0.53	0.66
270.902	0.01	0.7	1.06	-0.78	0.32	0.89	0.69	0.34	-0.57	1.06	-0.85	0.51	4.04	2.03	0.74	1.19	-1.71	0.05	0.48	-0.34	-0.87	1.31	0.39	-0.07	0.57	0.82	0.5	-0.63	-0.73	-0.3	-0.11	-0.53	0.51	1.14	-0.71	0.03	-0.87	0.34	-1.23	0.73	-0.07	1.46	1.5	0.3	2.08	-0.79	-1.9	0.04	-0.62
271.278	-1.06	0.64	0.59	-1.36	-0.54	0.82	0.29	0.51	-1.66	0.5	-2.09	-0.18	3.7	1.11	-0.6	0.98	-1.53	-0.34	0.57	-1.36	-1.91	0.54	-0.26	-1.25	0.13	0.74	-0.27	-1.7	-0.79	-1.02	-0.35	-0.65	-0.1	1	-1.41	0.09	-1.85	-0.8	-2.71	0.26	-1.04	1.58	0.77	-0.42	1.3	-1.76	-2.34	-0.7	-1.25
271.654	-0.68	1	0.71	-0.99	0.39	1.46	0.47	1.33	-1.24	0.57	-1.85	0.75	3.99	0.94	-0.63	1.37	-1.38	0.12	1.02	-1.31	-1.12	1.21	0.21	-0.93	0.23	1	0.42	-1.73	-0.5	-0.26	0.42	-0.24	-0.32	1.78	-1.36	-0.17	-1.32	-0.7	-1.57	0.36	-0.67	1.53	0.55	-0.14	1.43	-1.68	-1.52	-0.04	-1.22
272.03	-1.47	0.93	0.35	-1.58	0.36	1.16	-0.05	1.29	-1.71	0.02	-2.27	-0.06	3.04	0.39	-1.72	1.54	-1.71	-0.46	0.52	-1.95	-1.34	0.58	0.19	-1.06	0.04	0.05	-0.61	-2.35	-0.66	-0.57	-0.22	-0.64	0.15	1.53	-0.54	-0.71	-1.97	-0.77	-2.13	0.63	-1.44	0.28	-0.75	-0.27	0.57	-1.97	-2.02	-0.19	-1.5
272.405	-1	1.82	0.72	-0.6	1.09	1.88	0.96	1.92	-1.01	0.88	-1.81	0.47	3.14	0.6	-0.58	2.34	-0.84	-0.08	1.48	-1.43	-0.74	1.54	0.38	-0.4	1	0.63	-0.07	-1.78	0.33	-0.28	0.66	-0.23	1.03	2.37	0.27	-0.73	-0.93	-0.54	-1.34	1.12	-0.95	1.45	-0.52	-0.19	1.37	-0.94	-1.17	-0.05	-1.09
272.781	-0.82	2.49	-0.06	-0.18	2.02	2.09	1.53	2.25	-0.56	0.62	-1.54	0.5	3.71	0.43	-0.52	1.65	-0.47	0.1	1.42	-0.81	0.2	2.48	0.37	0.12	0.36	1.42	0.61	-1.47	0.52	-0.31	0.77	-0.2	1.24	2.56	-0.76	-0.17	-1.01	0.44	-1.85	0.66	-1.3	0.85	-0.86	0.03	1.55	-1.11	-0.74	0.8	-1.29
273.157	-1.27	2.45	-1	-1.07	1.17	1.7	0.41	1.76	-0.83	-0.49	-1.54	0.03	3.26	-0.38	-1.88	1.17	-1.5	-0.89	0.86	-1.82	-0.26	2.08	-0.43	-0.28	-0.39	0.92	-0.38	-1.85	-0.38	-0.37	0.29	-0.41	0.5	1.3	-2.15	-1.18	-1.34	-0.58	-2.51	-0.51	-2.28	0.36	-1.12	-0.54	0.22	-1.62	-1.83	0.66	-1.9
273.532	-1	3.12	-0.96	-1.63	1.55	1.86	0.15	1.66	-0.41	-0.24	-1.38	0.37	3.01	-1.13	-1.39	1.08	-1.3	-1.43	0.89	-1.11	-0.21	1.84	-0.53	0.09	-0.91	0.31	-0.28	-1.76	-0.85	-0.34	-0.22	0.29	0.67	1.34	-1.67	-1.58	-1.06	-0.06	-2.86	-0.41	-2.67	1.05	-1.04	-0.51	0.46	-1.04	-2.41	0.07	-1.05
273.908	-0.17	3.72	-1.37	-0.81	1.23	1.7	0.56	1.82	-0.28	-0.22	-0.98	1.05	3.23	-1.04	-1.16	1.39	-0.66	-0.82	0.85	-1.52	-0.38	1.7	-0.5	0.41	-1.1	0.91	0.22	-1.28	-0.64	0.13	0.4	-0.1	-0.25	1.68	-1.11	-1.06	-1.23	0.19	-2.65	-0.17	-2.65	0.42	-0.47	-0.55	1.15	-0.48	-1.82	-0.52	-0.46
274.284	-0.11	3.92	-0.58	-0.51	1.42	2.09	0.52	1.57	0.45	0.46	-0.58	1.64	3.73	-0.75	-1.19	1.64	-0.09	-0.68	1.05	-0.69	-0.07	1.97	-0.66	1.44	-0.31	1.7	0.61	-1.25	-0.37	0.3	0.64	0.16	-0.01	1.26	-0.6	-0.22	-1.01	0.8	-1.99	0.38	-2.29	0.64	0.12	-0.31	1.17	-0.02	-1.45	-0.14	-0.23
274.659	-1.38	2.57	-1.75	-1.87	0.13	1.42	-0.27	0.45	-0.66	-1.11	-1.64	0.22	2.4	-1.58	-3.09	0.77	-0.82	-2.41	-0.29	-1.56	-1.61	0.81	-1.77	1.08	-1.05	0.52	-0.93	-2.14	-0.65	-1.13	0	-0.41	-1.82	-0.77	-1.83	-1.49	-2.64	-0.4	-3.73	-1.18	-3	-1.27	-0.88	-1.66	-0.14	-1.26	-2.51	-1.07	-1.84
275.035	-0.84	2.68	-1.71	-1.43	-0.56	1.15	-0.15	1.11	0.15	-0.89	-1.7	0.03	3.17	-1.03	-3.44	0.78	-0.18	-1.68	-0.61	-0.26	-1.5	0.95	-1.15	1.63	-1.34	1.56	-1.49	-1.7	0.02	-1.12	0.61	0.04	-1.54	-1.03	-1.62	-0.94	-1.88	0.29	-3.59	-0.59	-2.37	-1.56	-1.06	-1.68	0.26	-0.71	-2.36	-1.29	-1.7
275.41	-0.07	3.08	-0.89	-0.58	-0.37	1.35	0.25	1.28	0.9	-0.64	-0.49	0.77	3.14	-0.29	-2.71	1.06	0.3	-1.56	-0.67	0.84	-0.87	1.22	-0.31	2.07	-0.97	2.61	-0.79	-0.78	0.17	-0.69	0.52	0.42	-1.79	-0.25	-1.51	-0.51	-0.69	1.55	-2.5	-0.45	-1.62	-1.38	-0.19	-1.39	0.93	-0.04	-2.41	-0.69	-0.82
275.786	0.43	2.96	-0.32	-0.31	-0.48	1.27	0.26	1.4	1.27	-0.48	-0.37	0.75	3.29	-0.04	-2.9	1.13	1.03	-1.55	-1.09	1.01	-0.86	1.03	0.1	1.84	-0.69	2.55	-0.89	-0.54	0.21	-0.72	0.12	0.32	-1.26	-0.74	-0.74	-0.34	-0.58	1.56	-2.86	0.45	-1.27	-1.51	0.24	-1.4	1.13	-0.17	-2.85	-0.86	-0.25
276.161	1.1	3.03	0.32	-0.02	-0.25	1.65	1.06	2.04	1.13	0.26	0.08	1.45	3.97	0.71	-1.63	1.65	1.87	-0.86	-0.37	1.53	-0.55	0.97	0.72	2.01	-0.54	3.39	-0.03	-0.33	0.97	-0.07	1.21	0.3	-0.61	-0.61	-0.96	0.07	0.02	1.59	-2.01	1.31	-0.39	-0.83	1.06	-1.05	1.92	0.58	-2.25	-0.39	-0.27
276.536	1.2	2.96	0.19	-0.37	-0.49	1.55	0.75	1.64	0.41	0.31	0.37	1.3	3.85	0.49	-1.7	1.46	1.6	-0.69	-0.89	1.28	-0.44	0.21	0.31	1.81	-0.88	3.24	-0.11	-0.7	0.82	0.18	0.93	0.05	-0.96	-0.83	-1.18	0.65	-0.85	1.49	-1.84	1.17	0.19	-0.59	0.85	-1.23	1.59	-0.51	-2.09	-0.63	-0.13
276.912	1.78	2.27	0.88	-0.34	-0.96	1.03	0.51	1.56	0.43	0.25	-0.05	1.7	3.17	0.95	-1.71	2.08	2.04	-0.71	-0.81	0.75	-0.8	-0.26	-0.23	1.45	-0.48	3.25	0.04	-1.19	0.88	0.21	1.03	0.31	-0.92	-0.86	-0.43	1.02	-0.4	1.23	-1.46	1.74	0.08	-0.49	0.93	-1.09	1.87	-0.14	-2.2	-0.54	-0.39
277.287	1.66	2.13	1.66	-0.41	-1.22	0.41	0.73	1.11	0.27	0.52	-0.49	1.53	3.37	1.21	-1.27	2.47	2.28	-0.23	-0.32	1.18	-0.82	-0.78	-0.29	1.09	-0.35	3.12	0.57	-1.18	1.09	0.4	0.93	0.02	-1.1	-0.92	-0.44	1.22	-0.72	1.78	-1.61	1.8	0.84	-0.54	0.51	-1.34	1.91	0.03	-1.68	-0.3	-0.77
277.662	1.6	1.62	1.65	-0.34	-1.32	0.27	0.48	1.26	0.15	0.16	-0.19	0.8	3.35	1.41	-1.55	2.95	2.06	-0.51	0.04	0.78	-0.29	-0.63	-0.26	1.1	-0.07	3.59	0.34	-1.92	1.02	0.06	1.26	-0.46	-0.86	-1.13	-0.87	1.44	-0.83	1.3	-1.56	1.23	1.21	-1.12	1.1	-1.18	2.05	-0.34	-1.22	-0.05	-1.03
278.038	1.29	0.58	1.66	-0.98	-1.18	-0.36	-0.24	1.14	0.2	0.07	-0.53	0.13	2.45	1.33	-1.52	3.43	1.54	-1.01	0.04	0.79	-0.09	-0.72	-0.54	0.72	0.25	3.11	0.25	-2.54	0.66	-0.12	0.68	0.02	-1.15	-1.45	-1.15	1.08	-0.95	0.9	-1.46	1.11	1.26	-1.06	0.73	-1.37	1.92	-0.78	-1.23	0.09	-1.38
278.413	1	-0.19	1.63	-1.3	-1.19	-0.8	-0.64	1.26	-0.01	-0.2	-0.1	-0.6	1.92	1.01	-1.49	3.57	0.67	-0.91	-0.57	0.57	-0.16	-1.28	0.04	-0.02	0.27	2.64	-0.13	-2.21	0.77	0.32	0.5	-0.22	-1.22	-0.94	-1.15	0.97	-1.13	0.17	-1.74	1.16	1.02	-1.15	0.44	-1.31	1.98	-1.1	-1.34	-0.23	-1.85
278.788	1.37	0.02	2.3	-0.42	-1.05	-0.52	-0.41	1.91	0.39	0.78	0.41	0.21	2.75	0.99	-0.23	4.43	1.23	0.2	-0.1	0.87	0.39	-1	0.38	0.6	1.03	2.7	0.74	-1.67	1.26	1.04	0.48	0.22	-0.17	-0.18	-0.6	1.02	-0.32	0.67	-1.3	2.01	1.2	-0.31	0.73	-0.46	2.56	0.13	-0.33	0.5	-0.73
279.163	1.31	0.47	2.55	-0.34	-0.2	-0.17	-0.08	2.08	0.07	0.99	0.53	0.68	2.32	1.16	0.02	4.85	1.15	0.36	0.14	0.17	1.02	-0.47	0.12	0.89	1.63	2.26	1.3	-1.14	1.46	1.26	0.23	0.75	0.05	0.41	-0.06	0.86	-0.03	1.3	-1.04	2.21	1	0.12	1.19	0.6	2.56	-0.23	0.19	0.26	-0.41
279.538	0.89	-0.12	1.2	-1.25	-0.64	-1.2	-0.51	1.12	-0.85	0.57	0.03	-0.5	1.4	0.16	-0.94	3.97	-0.02	-0.38	-0.36	-0.69	0.48	-1.11	-0.43	0.43	1.02	0.69	0.64	-1.73	0.92	0.92	-0.31	-0.36	-0.5	-0.82	-0.71	-0.1	-0.77	0.98	-1.87	1.69	0.7	-0.57	0.56	0.23	1.84	-0.68	-0.18	-0.42	-1.17
279.913	0.47	-0.48	0.83	-1.61	-0.55	-1.28	-0.28	0.67	-0.73	0.51	-0.29	-0.76	0.78	0.14	-0.4	3.6	-0.25	-0.47	-0.16	-0.93	0.43	-1.36	-0.68	0.23	0.93	0.37	0.72	-1.36	0.71	0.62	-0.33	-0.46	-0.75	-0.58	-1.06	0.11	-0.89	0.89	-1.9	0.75	0.43	-0.74	0.51	-0.05	1.69	-0.3	0.12	-0.19	-1.69
280.288	0.45	-0.44	0.59	-1.55	-0.52	-1.08	-0.73	0.35	-0.71	0.46	-0.31	-1.05	0.43	-0.29	-0.54	3.44	-0.46	-0.6	-0.25	-0.8	0.55	-0.57	-0.81	0.06	1	0.28	0.4	-1	0.74	0.47	-0.74	-0.43	-0.92	-0.22	-1.9	0.35	-1.23	1.21	-2.16	0.83	0.3	-0.81	0.57	-0.19	1.2	-0.26	0.17	-0.36	-1.43
280.663	-0.13	-1.15	0.37	-1.68	-0.9	-1.63	-1.52	0.19	-1.2	-0.22	-1.02	-1.74	0.63	-0.35	-1.13	2.76	-1.02	-1.12	-0.61	-0.69	-0.33	-0.01	-0.98	-0.29	0.26	-0.04	-0.05	-0.97	0.52	-0.34	-1.33	-0.33	-1.34	-0.62	-1.84	-0.26	-1.58	0.97	-2.79	0.29	-0.28	-1.68	0.7	-0.08	0.65	-0.36	-0.12	-0.67	-1.66
281.038	-0.38	-0.51	0.39	-1.31	-0.43	-0.66	-1.08	0.69	-0.96	0.42	-0.42	-1.21	1.56	-0.17	-0.85	3.11	-1.09	-0.96	-0.2	-0.12	0.05	0.67	-0.67	0.15	1.06	0.2	0.46	-0.3	0.65	0.26	-0.83	-0.11	-0.69	-0.06	-1.23	-0.46	-1.46	1.21	-2.03	0.73	0.3	-1.13	1.32	-0.1	0.71	0.16	0.03	-0.67	-0.97
281.413	-0.34	-0.28	0.17	-0.93	0.27	-0.39	-0.91	1.17	-0.44	0.52	0.15	-1.01	1.56	0.04	-0.62	2.97	-0.98	-1.04	-0.55	0.23	0.3	0.87	-0.38	0.75	1.32	0.43	0.18	-0.11	0.65	0.12	-0.61	0.06	-0.36	0.16	-0.58	-0.55	-0.91	1.2	-1.73	1.23	0.01	-0.6	1.62	-0.24	0.87	0.24	0.14	-0.37	-0.56
281.788	-0.15	0	0.24	-0.81	0.06	-0.42	-0.7	1.06	-0.33	0.75	-0.05	-0.78	1.52	0.18	-0.41	2.78	-1.11	-0.97	-0.56	0.09	-0.25	1	-0.28	0.79	1.3	0.1	0.43	-0.01	1.46	0.12	-0.84	0.22	-0.21	0.37	-0.34	-0.72	-0.74	1.61	-1.53	1.61	-0.07	-0.45	1.08	-0.47	0.92	0.28	0.26	-0.39	-0.56
282.163	0.07	0.36	0.6	-0.02	0.02	0.01	-0.29	1.05	-0.25	0.78	0.04	-0.39	1.93	0.6	-0.29	2.31	-1.31	-1	-0.54	0.45	0.42	1.56	-0.31	1.17	1.78	0.39	0.76	0.35	1.68	0.31	-0.63	0.27	0.43	0.57	-0.84	-0.59	-0.52	1.77	-1.47	2.06	-0.04	-0.59	0.88	0	1.09	0.52	0.59	0.04	-0.54
282.538	0.23	0.62	0.31	-0.06	-0.64	0.02	0.13	1.28	0.02	0.67	-0.65	-0.39	1.69	0.54	-0.42	2.01	-1.27	-1.28	-0.04	0.7	0.58	1.55	-0.72	1.21	1.33	0.73	0.66	0.34	1.18	-0.02	-0.92	0.81	0.16	0.33	-1.67	-1.1	-0.25	2.23	-1.47	1.98	0.02	-0.33	0.7	-0.22	1.25	0.23	0.69	-0.2	-0.05
282.912	0.43	0.77	0.22	-0.02	-0.14	0.06	0.36	1.27	0.13	0.47	-0.75	-0.7	1.86	0.38	-0.59	1.71	-1.38	-2	-0.23	0.66	0.92	1.99	-0.83	0.93	1.37	0.66	0.97	0.37	1.43	-0.08	-0.25	0.48	0.45	0.07	-2.3	-0.99	0.07	2.16	-0.98	1.81	-0.14	-0.33	1.07	-0.23	1.21	0.13	0.28	-0.15	-0.25
283.287	0.8	0.69	0.45	0.08	0.1	0.52	1.18	1.32	0.74	0.81	-0.5	-0.1	2.61	0.5	-0.16	1.88	-1.08	-1.73	0.32	1.15	1.03	1.66	-0.58	0.78	1.34	1.02	1.18	0.08	1.5	0.13	0.03	0.57	0.48	0.01	-2.14	-0.31	0.28	2.58	-0.43	2.3	0.41	-0.14	1.06	-0.14	1.59	0.44	0.48	0.91	-0.08
283.662	0.99	0.62	0.46	0.17	0.51	1.12	0.88	1.69	0.55	1.32	-0.81	0.26	2.71	0.94	0.27	2.07	-0.84	-1.55	0.31	1.13	1.29	2	-0.59	1.04	1.28	1.62	1.43	-0.17	1.31	-0.17	0.31	0.96	0.78	0.18	-2.1	-0.09	0.24	1.87	-0.13	2.41	0	-0.14	1	-0.33	1.83	0.11	0.75	1.14	-0.03
284.037	1.01	0.61	0.51	0.05	0.3	1.28	0.76	1.49	0.14	1.52	-0.69	0.16	3.31	0.94	-0.37	2.28	-1.78	-1.43	0.33	0.91	1.31	1.91	-0.51	1.26	1.08	1.65	1.55	-0.68	1.51	-0.13	0.15	0.98	0.71	-0.17	-2.1	-0.49	0.01	1.63	0.15	2.37	-0.23	0.21	1.06	-0.22	1.6	0.02	0.46	0.92	0.44
284.411	1.17	0.89	0.57	0.23	0.59	1.08	1.15	1.69	0.4	1.34	-0.94	0.11	3.73	1.02	-0.66	2.56	-1.81	-1.33	0.45	0.65	1.45	1.35	-0.63	1.62	1.38	1.79	1.82	-0.75	1.64	-0.01	0.23	0.92	0.51	-0.82	-1.03	-0.58	0.57	1.61	0.17	2.48	-0.42	0.35	0.95	-0.35	1.8	0.02	0.24	0.86	0.38
284.786	1.26	1.17	0.6	-0.02	1.19	0.94	1.21	1.66	0.77	1.44	-1.09	0.2	2.88	0.97	-0.48	3.25	-2.04	-1.37	0.28	0.85	1.86	0.6	-0.58	1.2	1.31	1.75	1.89	-1.12	1.53	-0.17	0.61	0.54	0.48	-1.36	-1.59	-0.9	0.68	1.24	0.63	2.78	-0.46	0.86	0.92	-0.51	1.76	0.36	-0.27	0.49	0.07
285.16	1.07	0.75	0.4	-1.03	0.74	-0.18	0.29	1.37	0.2	0.33	-1.49	-0.66	1.71	0.6	-0.84	2.68	-2.45	-1.68	-0.25	0.05	1.36	-0.86	-0.77	0.39	0.57	1.14	1.44	-1.67	0.79	-0.7	-0.43	-0.16	-0.18	-2.09	-2.26	-1.21	-0.12	0.82	-0.02	2.05	-1.15	0.53	-0.12	-1.26	1.35	-0.29	-0.61	0.5	-0.71
285.535	1.18	0.67	0.25	-0.97	0.95	0.08	0.49	0.86	0.25	-0.07	-1.7	-0.26	1.59	0.33	-0.71	2.26	-2.17	-1.55	-0.34	0.18	1.66	-0.83	-0.44	0.32	0.07	0.87	1.65	-1.14	1.43	-0.49	-0.41	-0.12	0.07	-1.79	-2.36	-1	-0.36	0.86	0.35	2.25	-0.84	0.57	-0.14	-0.52	1.51	-0.24	-0.1	0.31	-0.74
285.909	1	0.27	-0.12	-1.22	1.04	-0.01	0.51	0.88	0.09	-0.49	-1.99	-0.39	1.39	0.33	-0.83	2	-2.27	-1.13	-0.8	-0.01	1.76	-1.1	-0.41	0.33	-0.25	0.93	1.81	-0.89	0.93	-0.56	-0.6	-0.4	-0.54	-2.12	-2.61	-1	-0.95	0.63	0.39	1.62	-1.26	0.43	-0.32	-0.49	1.03	-0.4	-0.6	0.14	-1.43
286.284	1.15	1.09	0.01	-1.18	1.32	0.39	0.93	1.02	0.63	-0.12	-1.75	-0.16	1.94	0.12	-0.37	2.21	-2.14	-0.77	-0.54	0	1.78	-1.27	0.05	0.34	-0.49	1.08	2.11	-0.46	0.88	-0.44	-0.56	-0.39	-0.74	-1.87	-1.86	-0.64	-0.9	0.71	0.8	1.38	-0.85	0.48	0.22	-0.74	1.06	-0.33	-0.49	-0.09	-1.29
286.658	1.09	0.75	-0.39	-1.07	1.5	0.04	0.84	0.28	0.07	-0.8	-2.03	-0.4	1.6	0.01	-0.47	1.85	-2.57	-0.86	-0.64	-0.1	1.17	-1.44	-0.02	0.15	-0.65	0.73	1.56	-0.68	0.96	-0.73	-0.52	-1.05	-0.75	-2.21	-1.59	-0.44	-1.52	0.07	0.43	0.75	-1.47	-0.44	0.44	-0.83	0.66	-0.25	-1.04	-0.55	-1.71
287.033	0.81	0.84	-0.31	-1.05	1.27	-0.02	0.67	0.29	-0.02	-0.73	-1.74	-0.09	1.27	0.18	-0.23	1.18	-2.8	-0.61	-0.71	-0.33	1	-2.02	0.05	-0.11	-0.63	0.92	1.47	-0.4	0.48	-0.52	-0.82	-1.14	-1.18	-2.29	-0.73	-0.68	-1.89	0.22	0.17	0.48	-1.36	-0.64	0	-1.06	0.89	-0.24	-0.54	-0.9	-1.23
287.407	-0.24	0.73	-0.86	-1.42	0.9	-0.35	0.15	0.09	-0.26	-1.06	-2.07	-0.59	0.7	-0.01	-0.58	0.46	-3.54	-1.07	-0.92	-0.71	0.69	-1.83	-0.32	-0.33	-0.61	0.86	1.31	-0.63	0.08	-0.45	-1.2	-1.6	-1.2	-2.51	-0.93	-1.12	-2.14	-0.72	-0.41	-0.06	-1.87	-1.04	-0.36	-1.36	0.2	-0.2	-0.98	-1.45	-1.49
287.781	-0.62	0.69	-0.72	-1.84	0.16	-1.03	0.01	-0.17	-0.21	-1.53	-1.91	-0.86	0.31	-0.35	-0.74	0.51	-3.95	-1.07	-1.08	-0.74	0.73	-2.14	-0.66	-0.65	-0.69	0.5	0.76	-0.67	0.23	-0.33	-1.65	-1.53	-1.24	-2.42	-0.75	-1.26	-2.09	-0.64	-0.53	-0.54	-2.17	-1.48	-0.71	-1.48	0.11	0.26	-1.58	-1.4	-1.43
288.156	-0.52	0.8	-0.73	-1.72	0.2	-0.86	-0.05	0.34	0.06	-1.44	-1.76	-0.44	0.49	0.12	0.01	0.72	-3.27	-1.16	-0.78	-0.24	0.81	-1.66	-0.68	-0.89	-0.45	0.95	0.66	0.14	-0.24	-0.26	-1.32	-1.21	-0.7	-2.06	-0.56	-1.02	-1.78	-0.11	-0.44	-0.05	-1.63	-1.36	-0.81	-1.43	0.35	0.52	-1.54	-1.17	-1.69
288.53	-0.63	0.52	-0.76	-1.74	-0.13	-0.62	-0.32	0.25	-0.17	-1.54	-1.54	-0.64	0.12	0.27	0.03	0.69	-3.16	-1.1	-0.72	-0.62	0.5	-0.93	-0.34	-1.3	-0.58	0.51	0.46	0.34	-0.19	-0.37	-1.76	-0.84	-1.04	-1.86	-0.93	-0.93	-2.02	-0.13	-0.31	-0.29	-1.34	-1.03	-0.97	-1.14	0.28	0.24	-1.24	-1.1	-1.56
288.904	-0.2	1.05	-0.52	-1.29	-0.11	0.12	0.2	0.33	-0.09	-1.2	-0.88	-0.51	1.07	0.67	0.15	0.57	-2.28	-0.62	-0.09	-0.56	0.88	-0.08	0.45	-0.64	-0.11	1.07	0.97	0.84	0.3	0.18	-1.39	-0.42	-0.53	-1.07	-0.34	-0.03	-1.21	0.44	-0.18	0.03	-1.05	-0.84	-0.76	-0.53	1.07	0.36	-1.03	-0.49	-0.8
289.278	0.67	1.38	-0.25	-0.75	0.34	0.65	1.25	0.4	0.46	-0.32	-0.56	0.14	1.49	0.85	0.66	1.32	-1.41	-0.21	0.33	0.44	1.29	1.24	1.32	0.34	0.54	1.67	0.87	1.32	1.48	0.32	-0.08	0.23	0.08	-0.74	0.2	0.51	-0.34	0.76	0.28	0.6	-0.58	-0.59	0.14	0.46	1.69	0.81	-0.37	-0.26	0.04
289.652	0.82	1.52	0.57	-0.48	0.21	0.75	1.32	0.85	0.45	0.47	-0.09	-0.06	1.83	1.04	0.82	1.92	-1.01	0.06	0.4	0.11	0.99	1.35	1.49	0.83	1.41	2.42	1.47	1.38	1.37	0.51	0.41	0.03	0.06	-0.65	0.37	0.61	0.32	1.04	0.52	0.67	-0.39	-0.27	-0.02	0.47	2.01	1.18	-0.46	-0.22	0.5
290.026	1.22	2.44	1.53	0.17	0.9	1.51	1.75	1.69	1.25	1.23	0.74	0.1	2.59	1.49	1.2	2.66	-0.15	0.46	1.4	0.84	1.5	2.14	1.73	1.19	2.34	2.88	1.43	1.98	2.11	1.49	1.37	0.76	1.05	0.02	1.4	0.91	0.95	1.63	1.11	1.53	0.42	0.61	0.65	0.95	2.92	1.88	0.16	0.68	1.5
290.4	0.91	1.38	1.5	-0.02	0.82	0.97	1.34	1.33	0.66	1.38	0.63	-0.46	2.22	1.75	0.79	2.77	0.07	0.33	1.21	0.78	1.04	1.86	1.43	1.03	2.02	3.02	0.95	1.55	2.37	1.37	1.27	0.72	1.03	-0.42	0.71	0.49	1.05	1.57	0.19	2.01	-0.17	0.61	0.62	0.99	3.11	1.81	-0.1	0.75	1.51
290.775	1.12	1.4	1.51	-0.03	1.1	0.97	1.35	1.98	0.89	1.78	1.24	-0.22	2.89	2.11	0.99	3.48	0.42	0.59	1.25	0.62	1.71	1.94	1.21	1.55	2.6	3.5	1.42	1.83	2.59	1.74	0.98	1.25	1.38	-0.11	0.66	0.4	1.68	2.23	0.38	2.53	0.61	1.05	0.69	0.8	3.31	2	0.33	1.48	1.77
291.149	1.06	1.32	1.71	0.22	1.32	1.34	1.49	2.49	1.33	1.71	1.31	-0.09	3.17	2.44	1.03	4.37	1.2	1.4	1.55	0.95	2.11	2.87	1.63	2.17	3.07	4.09	1.46	2.02	3.02	2.3	1.28	1.92	1.75	0.5	0.77	0.7	1.74	2.6	0.88	3.17	1.13	1.91	0.84	1.34	3.8	1.78	0.72	1.84	1.79
291.522	1.81	1.36	1.84	0.14	1.3	1.32	1.3	2.61	0.9	1.74	1.45	-0.42	2.81	2.83	1.28	4.74	1.58	1.1	1.72	0.67	1.63	2.49	1.97	2.35	3.15	3.97	1.55	2.36	3.37	2	1.29	1.96	1.87	0.56	0.63	0.37	1.36	2.84	0.77	3.11	1.29	2.14	1.39	0.95	3.83	1.84	0.58	1.77	2.18
291.896	2.15	1.48	1.95	0.57	1.54	1.5	1.42	2.53	1.32	1.92	1.17	0.26	3.15	2.98	1.34	4.91	1.96	0.97	1.92	0.8	1.77	2.77	2.43	2.74	3.25	4.24	2.33	2.78	3.73	2.12	1.86	2.32	1.96	0.8	0.64	0.45	1.23	3.23	0.64	3.48	1.95	2.62	2.18	1.63	3.94	2.21	1.22	1.91	2.12
292.27	2.07	1.4	2.03	0.92	1.5	0.98	1.19	2.7	1.27	2.07	0.95	-0.29	2.93	2.82	1.08	4.39	2.1	1.05	1.57	0.97	1.34	2.88	2.51	3.05	3	4.36	2.18	2.58	4.25	2.2	1.64	2.09	2.14	0.73	0.29	0.65	1.43	2.97	0.35	3.41	1.95	2.33	2.32	1.73	4.02	2.27	1.17	1.62	2.37
292.644	2.36	1.47	1.9	0.89	1.75	1.03	1.34	2.9	1.74	2.63	1.12	0.27	3.5	2.95	1.28	4.23	2.1	1.15	1.63	1.6	1.89	2.19	2.34	3.47	3.01	4.65	2.41	2.8	3.98	2.27	2.15	2.06	2.08	0.83	0.75	0.77	1.76	3.38	0.38	3.62	2.11	2.07	2.69	2.28	4.28	2.25	1.13	1.79	2.33
293.018	2.24	1.26	2.23	0.76	1.73	0.83	1.72	3.2	2.14	2.78	1.13	0.83	3.55	2.73	1.38	4.21	1.91	1.05	1.92	1.81	2.05	2.16	2.35	3.53	3.22	4.58	2.43	2.64	4.15	2.58	1.92	1.92	1.83	0.85	1.22	0.75	1.98	3.62	0.58	3.58	2.33	2.13	2.76	2.16	4.39	2.7	1.73	1.84	1.98
293.392	1.59	0.87	2	0.58	1.53	0.73	0.93	3.01	1.62	2.37	0.71	0.57	3.38	2.57	0.7	3.89	1.4	0.92	1.45	1.33	1.47	1.58	1.6	3.05	2.9	4.23	2.27	2.35	3.76	2.25	1.21	1.76	1.21	0.95	0.77	0.38	1.36	3.49	0.2	3.09	1.89	1.94	2.24	1.62	4.24	2.59	1.46	1.33	1.33
293.765	1.91	0.78	1.73	0.53	1.29	0.55	0.95	3.26	1.33	2.06	0.9	0.77	3.01	2.36	0.52	3.65	1.05	0.78	1.81	1.41	1.3	1.61	1.37	2.83	2.76	3.89	1.74	2.18	3.61	2.25	0.95	2	0.91	1.26	0.36	0.5	1.02	3.08	0.16	2.71	1.66	1.67	2.55	1.34	3.85	2.4	1.16	1.62	0.99
294.139	1.6	0.17	1.25	0.01	1.04	0.14	0.64	2.9	0.9	1.77	0.44	0.83	2.76	2.31	0.67	3.26	0.82	0.48	1.44	1.08	1.18	0.91	1.17	2.33	2.19	3.84	1.83	2.12	2.7	1.79	0.58	1.42	0.18	1.15	-0.06	0.3	0.66	2.9	-0.12	2.52	1.26	1.37	2.3	1.11	3.32	2.05	1.03	0.8	0.79
294.513	1.53	0.46	0.89	-0.24	0.9	0.22	0.89	3.17	0.92	0.98	0.51	0.96	2.89	2.05	0.66	2.84	0.77	0.68	1.49	1.03	1.52	1.29	0.98	2.26	2.16	3.66	1.78	2.37	2.38	1.56	0.28	1.48	-0.15	1.25	0.19	0.32	0.28	2.69	0.24	1.92	1.38	1.39	2.35	1.11	2.95	1.93	0.87	0.79	0.53
294.887	1.44	0.54	1.27	-0.46	0.64	0.52	1.06	3.12	0.71	1.22	0.72	0.93	2.43	2	0.32	2.58	0.87	0.63	1.42	1	1.56	1.35	1.35	1.94	2.05	3.25	1.57	2.28	2.55	1.32	0.9	1.16	-0.2	1.68	0.3	0.34	-0.08	2.34	0.23	2	1.18	1.04	1.94	1.29	2.72	1.98	0.86	0.83	0.56
295.26	1.96	0.9	0.8	-0.74	0.66	0.61	1.14	2.75	0.34	1.28	0.38	0.72	2.11	2.02	0.01	2.49	0.31	0.31	1.44	0.95	1.24	0.56	1.29	1.76	1.52	2.86	1.65	2.03	2.5	0.93	0.97	1.04	-0.26	1.2	0.12	0.58	0.1	1.97	-0.17	1.34	1.28	-0.05	1.98	0.71	2.22	2.15	0.4	1.01	0.53
295.634	1.46	0.78	0.62	-0.28	0.67	0.13	1.23	2.55	0.37	1.06	0.4	1.16	2.23	1.57	0.03	2.02	0.39	0.55	0.93	1.18	1.64	0.36	0.94	1.33	0.87	2.65	1.72	1.77	1.82	1.18	1.07	0.64	-0.48	1.05	0	0.85	0.15	1.51	-0.39	1.15	1.12	0.02	1.54	0.89	1.9	2.16	0.55	1.07	-0.19
296.007	1.06	0.58	0.76	0.01	0.65	0.4	1.39	2.37	0.09	0.76	0.45	0.89	2.56	1.35	0.12	1.77	0.25	0.86	0.86	1.15	1.5	0.44	0.78	0.9	0.75	2.71	1.18	1.6	1.14	1.13	0.71	-0.07	-0.69	0.77	0.02	0.94	0.11	1.37	-0.17	1.5	0.43	-0.04	1.12	0.61	1.88	1.67	0.05	0.98	-0.04
296.381	1.17	0.9	0.86	0	1.2	0.98	1.92	2.05	0.23	0.51	0.69	1.36	2.71	1.18	0.34	2.53	0.28	0.77	1.05	1	1.88	0.1	0.9	0.84	1.27	2.62	1.43	1.23	0.96	1.54	1.03	0.28	-1.26	1.01	0.56	0.91	-0.09	1.41	-0.02	1.74	0.52	0.08	1.13	0.63	1.94	1.49	0.34	1.55	0.14
296.754	0.91	0.84	1.02	-0.07	0.78	0.68	2.19	1.98	0.06	-0.04	0.67	1.24	2.86	0.88	0.44	2.35	0.26	0.8	1.03	0.77	1.43	0.39	0.96	0.51	1.33	2.52	1.12	1	0.8	1.54	0.91	0.29	-1.02	1.37	0.07	0.62	-0.48	0.89	-0.12	1.47	-0.05	0.41	1.02	0.26	1.91	1.6	0.53	1.36	-0.21
297.128	0.68	0.69	0.76	-0.3	0.49	0.61	1.89	2.25	0	0.02	0.56	1.47	2.82	0.81	-0.05	2.24	0.32	0.6	0.36	0.08	1.18	0.31	0.51	0.17	1.32	2.7	1.15	0.93	0.41	1.29	1	0.65	-0.94	1.66	-0.43	0.5	-0.94	0.49	-0.73	1.6	-0.04	0.45	1.11	-0.22	1.43	1.55	0.37	1.14	-0.25
297.501	0.93	1.11	0.87	0.23	0.2	0.47	2.54	2.48	0.27	0.04	1.01	1.26	2.95	0.9	0.48	2.48	0.59	0.95	1.12	0.16	1.69	0.71	0.91	0.71	1.43	2.6	1.3	0.83	0.4	1.73	1.44	0.61	-0.47	1.54	-0.15	0.97	-0.4	0.58	-1.02	2.3	0.16	0.3	1.42	-0.27	1.25	1.5	0.29	1.34	0.67
297.874	0.05	0.95	0.22	0.14	-0.32	0.3	2.12	2.04	-0.17	0.09	0.17	0.68	3.1	0.73	0.3	2.2	0.29	0.51	0.61	-0.05	1.61	-0.08	0.72	0.35	0.91	2.29	1.27	-0.06	0.01	1.19	1.22	0.54	-0.7	0.78	-0.19	0.57	-0.8	0.07	-1.68	1.96	-0.22	-0.65	0.9	-0.32	0.83	1.5	0.18	0.93	0.92
298.248	-0.04	1.1	0.39	0.5	-0.45	0.04	2.04	1.44	-0.01	-0.05	0.27	0.83	3.02	0.75	-0.12	2.02	0.1	0.67	0.4	-0.25	1.15	0.1	0.52	0.63	1.41	2.23	1.37	-0.3	0.45	1.33	1.65	0.52	-0.37	0.47	-0.17	0.49	-0.35	0.16	-1.49	2.24	-0.16	-0.74	0.89	-0.36	1.08	1.64	-0.08	1.14	0.89
298.621	-0.24	0.97	0.15	0.39	-0.95	0.04	1.58	1.18	-0.29	-0.01	-0.4	0.63	2.51	0.43	-0.63	1.59	-0.09	-0.29	-0.16	-0.82	0.5	-0.61	0.43	0.9	1.42	2.16	1.49	-0.44	0.24	1.07	1.44	-0.03	-0.15	0.04	-0.3	-0.05	-0.28	0.1	-2.15	2.21	-0.65	-1.39	0.3	-0.64	1.02	1.2	-0.68	0.59	0.97
298.994	-0.06	1.39	0.28	0.69	0.21	0.45	1.75	1.71	0.29	-0.03	-0.57	1.05	3.51	0.83	0.2	1.91	-0.02	0.34	-0.08	0.14	0.05	-0.51	0.2	1.39	1.4	2.93	2.22	-0.03	0.2	1.76	1.37	0.59	0.3	-0.44	0.01	0.58	0.02	0.85	-1.62	2.61	0.04	-0.6	1	-0.65	1.51	1.41	-0.69	0.53	1.69
299.367	-0.57	1.27	-0.2	0.44	0.01	-0.34	1.4	1.71	0.31	-0.41	-0.36	0.98	3.61	0.83	0.37	1.34	-0.35	-0.42	-0.41	-0.28	-0.37	-0.41	-0.02	0.89	0.97	2.46	1.89	-0.32	-0.39	1.71	0.63	-0.01	-0.53	-0.59	-0.08	0.12	-0.25	0.58	-1.71	3.1	-1.01	0.03	0.83	-0.64	1.54	0.9	-1.06	0.45	1.13
299.741	-0.38	1.91	0.34	0.48	0.14	0.24	1.3	1.95	0.62	-0.01	-0.37	0.97	3.91	1.09	0.09	1.71	-0.3	0.05	0.09	0.19	-0.56	0.02	0	1.84	1.7	2.86	1.71	-0.11	0.3	1.71	0.79	0.29	-0.69	0.29	0.25	0.26	0.19	1.37	-0.77	3.46	-0.58	0.07	1.06	-0.74	1.91	0.76	-1.13	0.55	1.89
300.114	0.47	2.81	0.8	0.71	1.1	0.64	1.61	2.77	1.22	0.49	0	1.47	4.19	1.38	0.42	2.23	-0.3	0.5	0.5	1	-0.43	0.14	0.2	2.4	2.2	2.87	2.15	0.09	1.21	2.19	0.85	1.37	-0.2	0.51	0.45	0.38	0.95	2.15	-0.14	3.37	0.5	1.12	1.52	-0.41	2.16	1.52	-0.51	0.79	2.41
300.487	0.45	3.04	1.03	0.94	1.2	0.52	1.71	3.02	1.22	0.85	0	1.22	4.26	2.06	0.62	1.87	-0.38	0.82	0.31	1.21	-0.15	0.32	0.03	2.54	1.67	2.68	2	0.5	0.87	1.47	0.7	1.7	0.46	0.26	-0.43	0.52	1.08	2.27	0.16	3.2	0.44	1.3	1.6	-0.54	2.18	1.65	-0.77	0.51	1.96
300.86	0.17	3.17	1.13	0.88	1.32	1	1.01	3.2	0.94	1.18	-0.04	1.35	3.94	2.17	0.26	1.89	-0.55	0.67	0.66	1.12	0.01	-0.06	0	2.55	1.43	2.96	2.19	0.33	1.07	1.49	0.63	1.61	0.61	-0.06	-0.78	0.91	1.13	2.42	0.38	3.41	0.64	1.19	1.98	-0.63	1.67	1.24	-1.36	0.82	2.48
301.233	-0.05	2.81	1	0.67	0.61	0.74	0.55	2.43	0.66	0.73	-0.7	0.39	3.59	1.84	0.5	1.75	-1.6	0.4	0.55	1.1	-0.17	-0.96	0.07	2.53	0.78	2.67	1.37	0.25	1.27	1.46	0.48	1.18	0.35	-0.68	-1.3	0.63	0.96	2.01	0.58	2.85	0	0.52	1.53	-0.58	1.42	0.71	-2.47	0.65	2.4
301.606	0.16	3.1	1.3	0.59	1.33	1.03	0.17	2.9	0.98	1.02	-0.5	0.99	3.98	2.44	0.81	1.65	-1.13	0.34	0.14	1.65	0.34	-1.08	0.26	2.28	1	3.13	1.89	1.23	1.24	1.39	0.55	1.26	0.64	-0.45	-1.12	0.72	1.36	2.34	1.79	2.46	0.31	0.98	2.04	-0.26	1.61	0.89	-2.23	1.06	2.42
301.979	0.91	3.04	1.82	0.93	2.28	1.02	0.44	3.2	1.55	1.27	-0.02	1.4	3.98	3.02	1.09	1.78	-0.58	0.62	0.28	1.62	0.71	-0.55	0.36	2.7	1.49	3.55	1.56	1.65	1.39	1.77	0.73	1.09	1.21	0.19	-0.57	0.95	1.46	3.47	2.29	2.88	0.71	1.35	2.6	-0.38	1.92	0.93	-1.87	1.36	2.14
302.352	0.9	2.88	1.41	0.75	2.75	1.42	1.01	3.7	1.56	1.47	0.49	1.14	4.29	3.08	1.04	1.91	-0.49	0.18	0.55	1.91	1.11	0.11	0.56	2.93	1.28	3.68	1.25	1.89	1.67	1.96	0.56	1.23	1.55	0.86	-0.28	1.27	1.67	3.56	2.41	2.63	1.11	0.83	3.05	0.01	2.22	1.17	-1.7	1.96	2.7
302.725	0.33	2.72	1.43	0.32	2.93	1.59	0.8	3.46	1.86	1.98	0.75	1.22	4.57	2.83	0.66	2.69	-0.52	0.75	0.97	2.25	1.04	0.33	0.94	2.41	0.75	3.21	0.76	1.7	1.33	2.19	0.78	1.62	1.42	1.12	-0.31	1.32	1.61	3.12	2.68	2.35	1.35	0.75	2.58	-0.07	2.48	1.13	-1.19	2.17	1.78
303.098	-0.45	2.25	1.25	0.29	1.75	1	0.39	2.66	1.25	1.31	0.42	0.92	3.55	2.37	0.19	2.1	-0.34	0.11	1	1.31	0.64	0.44	1.17	1.95	0.52	2.7	0.66	1.16	1.18	1.22	0.52	0.61	0.76	1.3	-0.78	0.53	1.13	2.34	2.06	1.61	0.38	0.26	2.43	0.07	2.52	0.87	-1.94	1.96	0.35
303.47	-0.28	1.89	1.86	0.51	1.99	1.42	0.63	3.01	0.59	1.94	0.76	1.29	3.35	2.16	0.47	2.72	0.34	1.01	1.17	1.5	1.06	0.92	1.32	2.49	1.27	3.2	1.44	1.61	1.62	1.1	0.6	0.98	1.7	1.48	-0.67	0.53	1.2	3.06	2.77	1.37	1.1	0.03	2.61	0.3	2.7	1.16	-1.29	1.62	0.55
303.843	-0.07	1.93	1.64	0.69	2.15	1.43	0.64	3	0.53	1.79	0.63	1.38	3.19	2.12	0.2	3.2	0.23	0.76	0.56	1.48	1.27	1.45	1.59	1.56	1.29	3.26	1.15	1.66	1.47	1.23	0.42	1.03	1.67	0.79	-0.8	0.56	1.27	2.67	2.4	1.49	0.62	0.29	2.69	0.61	3.02	1.29	-0.89	1.27	0.49
304.216	-0.25	1.37	1.6	0.29	1.2	1.34	0.86	2.64	0.55	1.45	0.52	1.08	2.62	2.25	0.32	3.35	0.33	0.44	0.31	0.84	1.06	1.75	1.3	1.37	1.51	3.77	1.19	2.05	0.93	0.84	0.79	0.76	2.01	1.03	-0.54	1.06	0.78	2.32	2.18	1.49	0.31	-1.03	2.32	0.53	2.78	0.89	-1.24	0.96	-0.06
304.589	-0.16	0.96	1.18	0.34	0.95	1.66	0.79	2.56	0.28	1.31	0.47	1.59	2.65	2.01	0.13	2.87	0.14	0.05	0.35	0.91	0.58	1.39	1.41	0.95	1.74	3.92	1.48	1.72	1.3	1.22	0.89	0.43	1.32	0.52	-0.2	0.68	0.57	2.6	1.48	1.19	0.28	-1.19	2.18	0.61	2.34	0.5	-1.1	1.06	0.05
304.961	0.16	1.37	1.41	0.28	1.29	1.84	1.33	2.41	0.51	0.75	0.85	1.22	2.53	2.33	0.79	3.06	0.12	0.18	0.21	0.79	0.76	2.11	1.14	1.17	1.8	3.58	1.76	2.59	1.43	1.34	1.12	0.82	1.43	0.97	0.54	0.87	0.86	2.69	1.52	1.28	0.96	-1.32	1.79	0.71	2.97	0.52	-0.64	1.18	0.33
305.334	0.7	2.52	1.61	0.86	2.07	2.23	2.09	2.82	0.63	1.11	1.24	1.73	2.76	2.8	1.2	3.84	1.1	0.73	0.9	1.13	1.22	3.32	1.3	1.55	2.4	3.79	2.64	3.05	1.66	1.31	0.98	1.48	2.19	1.25	1.3	1.02	1.17	3.66	2.16	2	1.31	-0.62	2.23	1	3	0.66	0.45	1.71	0.34
305.707	0.32	2	1.19	0.84	1.67	1.88	1.98	2.3	0.17	1.26	0.43	1.32	2.15	1.85	0.38	3.76	0.68	0.5	0.69	0.49	0.79	3.47	0.98	1.21	1.91	3.13	2.18	1.79	1.57	1.16	0.54	1.4	1.35	0.75	1.06	0.59	0.44	2.68	1.25	1.32	1.29	-1	1.84	0.63	2.9	0.61	0.56	1.03	0.07
306.079	0.64	2.4	1.43	0.71	1.71	2.53	2.27	2.87	0.28	1.17	0.36	1.64	2.66	1.91	0.44	4.36	0.39	1.26	1.14	0.9	1.05	4.05	1.33	1.38	1.94	3.48	2.74	1.97	2.44	1.28	1.11	1.61	1.27	0.68	1.12	1.11	0.79	2.4	1.55	1.64	1.41	-0.19	1.77	1.09	3.35	0.46	1.03	1.16	0.56
306.452	0.07	2.53	1.69	0.77	0.97	2.04	2	3.02	0.08	1.05	-0.08	1.53	2.35	1.47	0.43	3.99	0.27	1.45	0.73	0.57	0.8	3.37	1.32	1.14	1.49	2.82	2.84	1.76	1.98	0.56	0.68	1.48	0.71	-0.21	0.53	0.36	-0.06	2.03	0.94	1.48	0.91	-0.25	1.21	0.45	3.17	0.32	1.07	0.56	-0.09
306.824	0.84	3.04	2.15	1.6	1.5	2.05	2.58	3.37	0.66	1.05	1	1.88	2.62	2.28	1.56	4.17	0.34	2.31	0.98	1.06	1.49	3.71	1.49	1.84	1.87	3.55	3.5	1.73	2.71	0.75	1.23	1.72	1.17	0.31	1	1	0.67	3.12	1.66	2.44	1.59	0.63	2.19	1	3.68	1.26	1.33	1.25	1.06
307.197	1.43	3.19	2.37	1.69	2.05	2.05	2.61	3.38	0.61	1.55	1.23	1.78	2.91	2	1.89	4.25	0.09	2.45	1.08	0.85	1.85	3.61	1.51	2.38	2.23	3.26	3.07	1.76	2.69	1.14	1.39	2.24	1.31	0.48	1.57	1.23	0.93	3.28	1.45	2.66	1.92	0.84	2.16	1.33	3.85	1.48	1.91	1.15	1.09
307.569	1.55	3.21	2.72	1.67	1.88	2.05	2.72	3.21	1.27	1.37	0.63	1.56	3.12	2.09	1.72	4.18	-0.02	2.07	1.02	0.86	1.79	3.9	1.13	2.39	2.11	2.8	2.66	1.68	2.8	1.26	1.55	1.97	1.4	0.71	1.33	1.34	1.07	2.85	0.99	2.86	1.72	0.89	2.22	1.33	3.88	1.74	1.46	1.72	1.41
307.941	1.77	3.35	2.74	1.85	1.73	1.95	2.76	3.33	1.34	1.8	1.02	1.58	3.4	1.93	1.64	4.2	-0.28	2.28	1.16	1.09	2.08	3.46	1.35	3.36	2.08	2.98	2.85	1.75	3.04	1.48	1.83	2.33	1.88	1.22	1.68	1.45	0.96	2.95	0.87	3.47	1.6	0.44	2.21	1.42	3.83	1.52	1.44	1.83	1.55
308.314	1.01	2.84	2.23	1.05	0.73	1.17	1.71	2.8	0.6	1.16	0.78	1.19	3.1	1.22	0.47	3.17	-1.1	1.53	0.73	0.35	1.53	2.34	0.89	2.45	0.99	2.01	1.92	0.75	2.57	0.84	1.34	1.86	0.97	0.69	0.8	0.3	0.36	2.2	-0.04	2.7	1	0.21	1.56	0.86	3.26	0.79	1.11	1.43	0.71
308.686	1.21	2.84	1.9	0.77	0.33	1.25	1.64	2.84	0.55	0.89	0.07	0.81	3.13	0.91	-0.03	3.07	-0.79	1.74	0.94	0.05	1.35	2.37	0.49	2.66	0.65	1.73	1.87	0.93	2.27	1	1.25	1.67	0.8	1.34	0.9	0.36	0.21	1.53	0.17	3.12	0.85	-0.25	1.27	0.86	3.29	1.42	1	1.7	0.52
309.058	0.92	2.57	1.8	0.53	0.02	0.86	1.02	2.89	0.52	1.33	-0.35	1.01	3.06	0.78	-0.46	3.11	-1.16	1.87	0.64	-0.18	0.97	2	0.83	2.25	0.53	1.63	1.31	-0.33	1.7	0.73	1.26	1.29	0.27	0.76	0.5	-0.38	-0.22	1.08	0.06	2.51	0.65	-0.24	1.27	0.46	2.67	1.67	0.21	1.46	0.04
309.431	0.76	1.51	1.29	0.04	-0.58	1.07	-0.02	2.37	0.42	0.57	-0.32	0.51	2.55	0.65	-0.99	2.41	-1.45	1.49	0.1	-0.39	0.52	0.99	0.59	1.99	0.14	0.71	0.56	-0.79	1.06	0.43	1.1	0.31	-0.74	0.47	0.03	-0.69	-0.53	0.14	-0.72	1.21	0.34	-0.7	0.81	-0.1	2.5	1.32	-0.65	1.25	-0.31
309.803	0.87	1.45	1.26	-0.19	-0.85	0.85	0.09	2.34	0.26	-0.02	-0.36	0.26	2.33	0.96	-0.35	2.34	-1.46	1.66	0	-0.52	0.14	0.74	0.41	2.28	0.24	1.03	0.72	-0.23	1.05	0.2	1.17	0.03	-0.88	0.62	-0.07	-0.89	-0.47	0.63	-0.69	1.89	0.03	-0.76	0.86	-0.23	2.5	0.94	-1.07	1.34	-1.04
310.175	0.28	1.12	0.64	-0.39	-1.04	0.27	-0.23	1.47	0.14	-0.15	-0.63	-0.15	1.93	0.94	-0.47	2.11	-1.27	0.99	-0.3	-0.86	-0.11	-0.08	-0.02	2.02	0.44	0.33	0.51	0	0.06	-0.07	0.45	0.25	-1	0.55	-0.56	-1.59	-0.79	0.12	-1.14	1.28	0.11	-1.42	0.41	-0.54	2.12	0.68	-1.43	1.18	-1.4
310.547	1.16	1.44	0.75	-0.21	-0.74	0.62	-0.16	1.07	0.39	0.01	-0.47	0.43	2.18	1.49	-0.08	2.7	-0.78	1.52	0.18	-0.44	-0.13	0.34	0.29	2.4	0.9	0.97	0.31	0.2	0.05	0.58	0.52	0.71	-0.64	0.82	-0.1	-0.86	-0.12	0.57	-1.09	1.79	0.63	-1.14	0.63	-0.19	1.92	0.91	-1.41	1.95	-1.26
310.919	0.73	0.19	0.45	-1.34	-1.31	0.34	-0.7	0.26	-0.54	-0.56	-1.49	-0.13	1.7	0.97	-0.36	2.25	-0.98	0.86	-0.45	-0.68	-0.98	-0.37	-0.25	1.94	0.94	0.2	-0.33	-0.02	-0.74	0.07	0.2	0.25	-1.27	0.38	-0.55	-1.23	-0.76	0.08	-1.71	1	0.24	-2	0.33	-0.75	0.89	0.16	-2	1.06	-1.55
311.291	0.35	0.18	0.03	-1.56	-1.41	0.38	-0.67	0.59	-0.38	-0.5	-1.28	-0.12	2.09	1.07	-0.76	2.47	-0.72	0.7	-0.7	-0.79	-1.01	-0.77	-0.28	1.55	0.71	0.35	-0.18	0.26	-0.92	-0.19	0.11	0.02	-1.41	-0.24	-1.04	-1.17	-0.87	0.02	-1.45	1.04	-0.18	-1.97	0.24	-1.2	0.84	-0.07	-2.03	0.87	-1.18
311.663	-0.2	-0.37	-0.71	-2.28	-1.92	-0.42	-1.33	0.37	-0.5	-0.93	-1.51	-0.77	1.79	0.33	-1.22	1.93	-1.31	0.61	-1.16	-1.23	-1.36	-2.11	-0.45	1.04	0.44	0.25	-0.67	-0.17	-1.79	-0.79	-0.26	-0.18	-2.13	-0.7	-1.31	-1.73	-1.49	-0.06	-2.03	0.61	-0.48	-2.43	-0.27	-1.45	0.5	-0.73	-2.06	-0.28	-1.67
312.035	-0.56	-0.72	-0.76	-2.98	-1.79	-0.24	-1.5	0.17	-0.59	-1.37	-1.51	-1.07	2.05	0.61	-0.65	2.29	-0.96	0.81	-0.98	-1.72	-1.7	-2.26	-0.11	0.48	0.6	-0.02	-0.7	-0.46	-1.92	-1.24	-0.33	-0.5	-2.44	-1.18	-1.64	-1.85	-0.82	0.02	-2.48	-0.26	-0.07	-2.19	0.07	-1.5	0.85	-0.6	-2.2	-0.1	-1.7
312.407	0.22	-0.33	-0.79	-2.69	-1.11	0.21	-0.61	0.39	-0.27	-1.09	-0.93	-1.06	2.46	1.07	-0.4	2.74	-0.21	1.32	-0.94	-1.16	-1.25	-1.55	-0.1	1.03	1.09	0.46	-0.03	0.14	-1.88	-0.88	-0.33	-0.05	-2.1	-0.81	-1.05	-1.09	-0.32	0.31	-2.18	0.24	0.42	-1.78	0.78	-1.38	1.4	-0.43	-1.84	-0.11	-1.12
312.779	-0.26	-1.06	-0.52	-2.73	-1.01	-0.52	-1.07	0.31	-0.16	-1.39	-0.37	-0.98	2.02	0.9	-0.57	3.08	-0.54	1.24	-1.18	-1.34	-1.45	-1.12	-0.1	1.07	1.22	0.02	-0.16	0.01	-2.02	-1.05	-0.52	-0.37	-2.48	-1.04	-1.46	-1.26	-0.35	0.05	-2.54	-0.2	0.17	-1.4	0.54	-1.54	1.73	-1.11	-1.84	-0.65	-0.98
313.151	0.05	-1.29	-1.16	-2.69	-0.78	-0.71	-0.78	-0.3	0.28	-1.52	-0.52	-1.24	1.73	0.81	-0.24	2.86	-0.24	0.91	-1.3	-1.31	-1.51	-1.5	-0.28	1.28	0.96	0.23	0.09	0.52	-1.42	-1.1	-1.17	-0.31	-2.57	-0.56	-1.42	-0.93	-0.5	-0.08	-2.81	0.36	-0.84	-1.47	0.47	-1.43	2.19	-1.31	-1.34	-0.41	-0.54
313.523	0.14	-1.05	-0.64	-2.65	-0.04	-1.41	-0.21	-0.05	0.16	-1.42	-0.28	-0.64	1.96	0.89	0.28	2.68	-0.29	1.26	-0.87	-1.42	-1.75	-1.44	-0.28	1.53	1.36	0.64	0.43	0.65	-0.91	-0.8	-0.7	0.03	-2.25	-0.26	-1.22	-0.88	-0.38	0.19	-1.88	1.19	-0.78	-1.44	0.6	-1.05	2.32	-1.05	-0.5	-0.79	0.33
313.895	0.51	-0.89	-0.54	-2.34	1.07	-0.14	-0.14	0.07	1.19	-0.78	0.42	-0.53	2.44	1.07	0.24	2.9	-0.39	1.1	-0.52	-0.72	-1.48	-1.3	-0.02	1.81	1.67	1.11	0.26	0.9	-0.68	-0.17	-0.25	0.93	-1.41	0.36	-0.88	-0.33	0.22	0.4	-1.25	1.47	-0.24	-0.21	0.47	-0.59	2.21	-0.7	-0.17	-0.39	1.31
314.266	1.05	-1.09	-0.2	-2.27	1.37	0.24	-0.38	0.39	1.2	-0.79	0.34	-0.15	2.43	1.63	0.52	2.94	-0.43	1.12	-0.34	-0.48	-1.38	-0.66	0.3	1.76	0.89	1.47	0.43	1.14	-0.57	0.16	0.04	0.75	-1.52	0.18	-0.42	0.12	0.55	0.92	-0.88	2.11	0.11	0.56	0.66	-0.27	2.31	-0.59	-0.33	-0.3	1.42
314.638	0.43	-1.4	-0.54	-2.25	1.07	-0.03	-0.03	0.54	0.71	-0.97	0.09	-0.58	2.12	0.66	-0.12	2.65	-0.79	0.4	-0.29	-0.91	-0.89	-0.96	-0.33	1.13	0.6	1.31	0.45	1.1	-0.53	-0.2	0.07	0.52	-1.52	0.19	-0.85	-0.04	0.11	0.56	-0.59	2.07	-0.44	0.94	0.16	-0.57	2.28	-0.72	-0.42	-1.26	1.46
315.01	0.9	-0.22	-0.15	-1.27	1.65	0.6	0.14	1.82	1.48	-0.34	0.5	-0.46	2.63	1.23	-0.14	3.2	-0.21	0.67	0.3	-1.14	-0.26	-0.55	-0.06	1.46	0.42	2.11	0.86	1.73	0.34	0.37	0.13	1.11	-0.95	0.86	-0.96	0.61	0.34	0.64	-0.19	2.64	-0.35	1.6	-0.36	-0.12	3.29	-0.45	0.47	-0.82	1.45
315.382	1.99	0.55	0.32	-0.82	2.06	1.71	0.44	2.01	2.07	0.18	0.98	-0.07	2.72	1.68	0.57	3.65	0.22	1.3	1.39	-0.3	0.61	0.53	0.35	1.94	1.03	3.15	1.76	1.37	1.68	1.31	1.05	2.26	0	1.48	0.12	0.83	1.18	1.22	0.81	2.86	1.01	1.89	-0.1	1.04	3.22	0.13	1.28	-0.04	2.13
315.753	1.86	0.83	0.64	-0.58	2.13	1.76	1.25	1.82	1.46	0.11	0.84	0.21	2.88	2.15	0.55	3.62	0.11	1.2	1.75	-0.35	0.6	1.11	0.37	1.97	1.13	2.78	2.04	1.2	2	1.29	1.18	2.09	0.44	1.15	0.24	0.41	1.25	0.93	1.1	3.02	1.11	2.16	-0.24	0.84	3.24	0.34	1.17	0.59	1.78
316.125	1.38	0.26	0.38	-0.79	1.65	1.35	0.8	1.62	1.71	-0.28	-0.14	-0.57	2.54	2.14	0.1	2.59	0.1	0.45	1.47	-0.91	0.63	0.97	-0.38	1.44	0.78	2.54	2.1	0.87	1.83	1.17	0.7	1.96	-0.01	0.74	-0.25	0.23	0.02	0.37	1.69	3.15	0.93	1.77	-1.01	0.4	2.64	0.05	0.93	-0.29	1.17
316.496	1.36	0.63	1	-0.28	2.02	1.42	0.92	2.33	1.81	0.41	-0.53	-0.22	2.8	2.81	1.02	2.62	0.95	1.07	2.19	-0.06	1.03	1.16	0.53	1.41	1.7	2.9	2.64	1.1	2.52	1.9	1.52	1.97	0.13	1.23	-0.05	0.61	-0.04	1.32	2.08	3.99	1.12	2.16	-0.86	0.84	2.74	0.73	1.2	0.43	1.43
316.868	1.33	0.82	0.63	-0.2	2.13	1.21	1.45	2.21	1.62	0.79	-0.38	-0.42	2.72	2.97	0.58	2.11	0.95	1.1	2.26	-0.07	1.86	0.94	0.33	1.52	2	3.75	2.36	1.33	2.91	1.66	1.12	2.21	0.85	0.86	0.08	0.57	-0.06	1.88	2.41	4.26	1.12	1.6	-0.57	0.9	2.04	0.91	1.12	0.46	1.68
317.239	0.47	0.07	0.32	-0.95	1.13	0.72	0.34	2.25	0.77	0.3	-0.94	-0.92	2.27	2	-0.59	1.23	0.39	0.89	1.35	-0.72	1.76	0.54	-0.69	0.96	1.32	3.07	1.95	0.22	1.58	1.01	0.76	1.11	0.54	-0.04	-0.44	0.06	-0.56	1.43	1.85	3.45	0.91	0.84	-1.22	0.51	1.69	0.33	0.23	-0.52	0.44
317.611	0.23	0.03	-0.01	-0.95	1.01	0.81	0.41	2.54	0.76	0.75	-1.15	-1.63	2.33	1.49	-0.94	1.94	0.34	0.3	0.87	-0.78	2.06	0.67	-0.76	0.84	0.98	2.84	1.72	-0.08	1.49	0.45	0.52	0.43	0.66	-0.22	-0.92	0.04	-0.78	1.76	1.04	3.25	0.91	0.45	-1.09	0.79	1.93	-0.35	0.13	-0.68	-0.3
317.982	-0.17	0	-0.12	-1.54	0.4	0.13	0.66	2.96	0.37	0.15	-1.17	-1.21	2.31	0.98	-1.06	1.25	0.05	-0.07	0.38	-1.53	2.12	0.24	-0.78	0.58	0.8	2.07	2.09	-0.4	1.21	0.35	0.05	-0.07	0.04	-0.81	-1.21	-0.26	-1.41	2.08	0.53	2.79	0.76	-0.85	-1.04	0.76	1.93	-0.36	-0.25	-0.8	-0.46
318.354	-1.14	-0.22	-0.15	-2.16	-0.16	-0.28	0.84	2.99	-0.34	0.03	-0.84	-1.75	2.32	0.4	-1.53	0.88	-0.14	-0.13	0.1	-1.65	2	-0.14	-1.1	0.27	1.1	1.39	1.44	-0.83	1.49	0.5	-0.37	-0.27	-0.36	-0.84	-1.85	-0.77	-1.66	1.16	0.16	2.77	-0.13	-1.4	-1.38	0.66	1.67	-0.13	-0.5	-0.92	-0.86
318.725	-0.83	-0.31	-0.11	-2.18	0.04	-0.47	0.32	2.65	-0.44	0.21	-1.05	-1.63	2.47	1.03	-1.14	0.7	-0.5	-0.19	-0.69	-1.57	2.09	-0.48	-0.77	0.23	0.82	1.18	1.43	-1.19	2.11	0.39	-0.28	-0.43	-1.07	-0.85	-2.06	-1.17	-1.39	0.89	-0.02	2.22	0.06	-1.89	-1.04	0.95	1.44	-0.47	-0.74	-0.67	-1.04
319.096	-1.38	-0.39	-0.62	-2.48	-0.56	-1.03	0.52	1.55	-0.67	-0.15	-1.16	-2.09	1.71	0.33	-1.77	0.11	-0.74	-1.23	-1.16	-1.61	1.59	-1.05	-1.29	-0.81	0.73	0.73	1.36	-1.92	1.71	0.3	-0.19	-0.96	-1.49	-1.14	-2.26	-2.13	-1.42	0.7	-0.43	1.98	-0.43	-2.26	-0.69	0.24	0.31	-0.86	-1.45	-0.95	-1.06
319.467	-2.2	-1.33	-1.05	-2.68	-1.4	-2.45	-0.44	0.74	-1.33	-1.01	-1.82	-2.42	1	-0.45	-2.6	-0.66	-2.02	-1.64	-1.66	-2.24	0.67	-2.1	-2.37	-1.5	-0.13	-0.59	0.22	-2.43	0.32	-0.82	-1.27	-2.04	-2.71	-1.45	-3.58	-2.45	-2.03	0.06	-1.55	1.21	-1.82	-2.67	-1.28	-0.95	0.04	-1.51	-2.12	-1.58	-1.87
319.839	-1.44	-0.86	-0.95	-1.95	-0.51	-1.52	-0.8	1.03	-0.83	-0.73	-1.18	-1.74	1.35	0.31	-1.84	0.07	-1.22	-1.08	-1.05	-1.51	0.96	-2.01	-1.73	-0.96	0.09	0.37	0.51	-2.1	0.67	0.42	-0.84	-1.53	-2.19	-0.82	-3.28	-1.61	-1.54	0.36	-1.52	1.87	-1.18	-2.21	-0.83	-0.07	-0.3	-1.06	-1.45	-1.71	-0.85
320.21	-1.25	-1.08	-0.65	-1.66	-0.78	-1.41	-0.89	0.75	-1.88	-1.04	-1.32	-1.89	0.37	-0.16	-2.18	-0.07	-1.92	-0.79	-0.81	-1.3	0.33	-2.29	-2.34	-0.99	-0.13	0.24	-0.42	-2.09	0.49	0.28	-1.17	-1.82	-2.32	-1.01	-3.51	-2.13	-1.67	0.13	-2.01	1.47	-1.56	-2.59	-1.35	-0.36	-0.97	-1.59	-1.73	-1.77	-0.94
320.581	-1.42	-1.37	-0.99	-1.51	-0.8	-1.3	-1.13	0.77	-1.54	-1.44	-1.39	-1.71	0.34	-0.86	-2.62	0.43	-2.8	-1.13	-1.28	-1.69	0.04	-2.75	-2.66	-1.23	-0.42	-0.21	-0.81	-2.08	0.26	-0.06	-1.51	-1.58	-2.23	-1.32	-3.58	-2.8	-1.6	-1	-2.34	0.84	-1.26	-2.47	-1.56	-0.83	-1.27	-2.19	-1.84	-1.93	-0.63
320.952	-1.22	-0.81	0.06	-1.2	-0.56	-0.61	-1	1.09	-1.4	-1.09	-1.3	-1.07	0.77	-0.65	-1.63	1.13	-2.76	-0.95	-1.08	-1.42	0.16	-2.42	-2.08	-1.5	-0.67	-0.35	-0.53	-2.05	0.35	-0.02	-0.72	-1.33	-2.22	-0.85	-3.05	-2.23	-1.41	-0.58	-2.16	0.83	-0.98	-1.54	-1.4	-0.42	-0.42	-1.96	-1.28	-1.23	-0.82
321.323	-0.57	-0.32	0.67	-0.23	0.02	-0.27	-0.22	0.87	-1.62	-0.81	-0.94	-0.63	0.69	0	-1.28	1.57	-1.88	-0.94	-0.2	-0.6	-0.14	-1.85	-1.5	-0.89	-0.3	-0.04	-0.33	-1.04	0.62	0.43	-0.45	-0.79	-1.88	-0.64	-2.68	-2.34	-0.83	0.1	-1.89	0.9	-0.72	-0.85	-1	-0.45	-0.01	-1.8	-0.57	-0.6	0.07
321.694	-0.75	-0.47	0.61	-0.16	-0.15	-0.49	-0.46	-0.26	-1.66	-1.1	-0.92	-0.79	0.43	0.14	-1.51	0.68	-2.02	-0.57	-0.57	-0.71	-0.86	-1.99	-1.22	-1.38	-0.53	0.23	-0.24	-0.98	0.13	0.66	-1	-0.49	-2.11	-0.97	-2.9	-1.96	-0.84	0.05	-2	0.77	-0.59	-0.65	-1.35	-0.86	-0.06	-1.18	-1.14	-0.59	0.13
322.065	-0.4	-0.01	0.84	0.21	0.01	-0.24	-0.22	-0.29	-1.94	-0.41	-0.73	-0.44	0.77	0.92	-1.18	1.4	-1.58	0.14	-0.16	-0.21	-0.52	-1.51	-0.86	-1.31	-0.35	0.63	0.33	-0.75	0.78	0.95	-0.76	-0.21	-1.31	-0.45	-2.51	-1.77	-0.14	0.18	-1.69	1.42	-0.06	-0.41	-1.12	-0.37	0.16	-0.57	-0.55	-0.2	0.56
322.436	-0.13	0.32	0.66	0.32	0.06	0.1	-0.01	-0.26	-1.31	-0.38	-0.69	-0.12	0.73	0.97	-1.26	1.64	-1.76	0.37	0.03	0.17	-0.81	-1.37	-0.8	-1.32	-0.18	1.05	0.37	-0.76	0.22	0.61	-0.66	-0.06	-1.23	-0.43	-2.51	-1.54	-0.45	0.72	-1.81	0.77	0.36	-0.4	-0.77	-0.15	0.45	-0.62	-0.2	-0.66	0.71
322.807	0.2	0.15	0.87	-0.09	-0.23	0.18	-0.2	-0.2	-1.33	-0.56	-0.64	-0.24	0.67	0.98	-1.27	1.62	-1.4	0.43	0.53	0.06	-1.36	-1.14	-0.78	-1.28	-0.31	0.9	0.28	-0.62	-0.82	0.61	-0.86	-0.47	-1	-0.39	-2.45	-1.65	-0.59	0.66	-1.73	0.79	0.37	-0.28	-0.82	-0.38	0.47	-0.48	-0.49	-0.54	0.96
323.178	0.24	0.06	0.94	-0.06	0.2	0.31	-0.07	0.51	-1.52	-0.39	-0.47	0.05	0.81	1.11	-0.83	2.25	-1.32	0.93	0.64	-0.05	-1.54	-0.59	-0.37	-1.33	0.15	1.26	0.01	-0.16	-0.88	0.64	-1.05	-0.19	-1.32	-0.74	-1.71	-1.36	-0.45	0.39	-1.86	0.73	0.46	0.15	-1.1	0.19	1	-0.29	-0.32	-0.35	1.19
323.549	-0.32	-0.19	0.85	-0.43	-0.23	0.36	0.16	0.43	-1.75	-0.43	-0.55	-0.32	0.98	1.03	-0.94	2	-1.13	0.61	-0.34	-0.68	-1.68	-0.56	-0.38	-1.44	-0.16	1.52	-0.33	-0.24	-0.71	0.83	-1.28	-0.21	-1.28	-0.89	-1.69	-1.84	-0.77	0.25	-1.76	1.02	0.4	-0.28	-1.27	0.18	0.46	-0.54	-0.45	-0.29	1.5
323.92	0.19	-0.03	0.99	-0.81	-0.77	0.33	0.41	0.75	-1.87	-0.17	-0.4	-0.74	1.25	0.54	-1.01	2.04	-1.33	0.59	-0.78	-0.51	-1.49	-0.51	-0.4	-1.39	-0.02	1.71	-0.56	0.07	-0.96	0.22	-1.36	0.15	-1.46	-0.63	-1.47	-1.6	-0.69	0.45	-1.51	0.42	0.38	-0.24	-1.37	0.19	0.62	-0.28	-0.67	0.33	1.24
324.291	0.72	0.31	1.12	-0.56	-0.17	0.66	0.76	1.58	-0.89	0.67	0.26	0.7	1.94	0.93	-0.38	3.21	-0.52	0.57	-0.78	0.03	-0.89	-0.15	0.29	-1.03	0.3	2.2	0.35	0.14	-0.76	0.75	-0.49	0.92	-0.87	0.22	-0.93	-0.97	0.01	1.2	-1.12	0.84	1.05	0.35	-0.79	0.59	0.96	0.73	-0.18	1.06	1.78
324.661	1.14	0.6	1.39	-0.25	0.21	0.77	0.82	1.5	-1.16	1.13	0.8	0.85	1.97	1.45	-0.08	3.16	-0.17	0.35	-0.36	-0.12	-0.53	0.02	-0.03	-0.57	0.19	2.66	0.52	-0.02	-0.16	0.74	-0.29	1.21	-0.64	0.52	-0.76	-0.78	0.25	1.84	-0.39	0.99	0.76	0.7	-0.49	1.28	1.43	1.09	0.04	1.04	1.45
325.032	1.24	0.46	0.53	-0.95	-0.35	0.05	0.07	1.27	-1.43	0.65	0.6	0.15	1.61	1.32	-0.43	2.57	-0.06	0.31	-0.34	-0.27	-1.14	-0.47	-0.51	-0.7	0.82	2.44	0.44	-0.16	-0.51	1.13	-0.5	0.69	-1.07	0.2	-1.02	-1.27	-0.11	1.43	-0.58	0.61	0.52	0.62	-0.69	0.61	1.39	0.69	-0.5	0.33	1.14
325.403	1.3	0.81	0.45	-0.98	-0.09	0.11	0.27	2.16	-0.81	1.23	0.72	0.39	2.56	1.62	0.1	3.06	-0.19	0.57	0.04	-0.51	-0.24	-0.47	0.02	-0.65	1.4	2.75	0.59	0.08	0.71	1.81	0.06	1.1	-0.18	0.45	-0.66	-0.33	0.35	1.58	-0.11	0.88	1.4	0.74	-0.35	1.47	1.48	1.2	0.23	0.5	1.1
325.773	1.44	1.04	0.85	-0.81	-0.29	0.54	0.66	3.58	-0.64	1.5	0.75	1.03	2.94	2.3	-0.12	3.85	0.32	0.89	0.77	0.04	0.03	-0.04	-0.09	0.26	1.45	3.09	1.04	0.76	1.36	2.05	1.07	1.48	0.05	0.75	-0.24	-0.11	0.32	1.51	0.38	1.11	1.48	0.97	0.1	1.67	1.71	1.03	0.82	0.9	0.96
326.144	1.38	0.61	0.74	-0.46	-0.24	-0.02	0.63	2.74	-0.59	0.96	0.5	0.82	2.92	1.9	-0.28	3.62	0.35	0.15	0.84	-0.21	-0.59	-0.31	-0.67	0.2	1.38	3.02	0.65	0.69	1.25	1.71	0.74	1.27	-0.66	0.13	-0.66	-0.05	-0.28	1.27	0.23	0.89	0.9	1.02	-0.01	1.34	1.19	0.79	0.39	0.82	0.59
326.515	1.53	0.41	0.68	-0.44	-0.38	-0.73	0.54	2.22	-0.58	0.81	-0.1	0.72	2.89	1.59	-0.28	3.49	0.61	-0.31	0.38	-0.76	-0.54	-0.43	-0.89	0.43	1.36	2.93	1.18	0.65	1.9	1.47	0.25	1.01	-0.63	-0.06	-0.98	-0.34	0.17	1.07	0.19	1.11	0.58	0.7	-0.34	0.65	1.12	0.25	0.34	1.26	0.15
326.885	1.43	0.87	0.6	0.17	-0.18	-0.58	0.79	2.22	-0.46	0.52	-0.15	0.39	3.01	1.18	-0.81	3.53	0.84	-0.5	0.3	-0.81	-0.62	-0.88	-1.34	0.59	1.42	2.95	1.46	0.23	2.42	1.59	0.01	1.36	-0.13	0.18	-0.51	-0.11	-0.01	1.11	-0.06	1.18	0.4	0.67	-0.29	0.96	1.11	0.23	0.77	1.39	-0.15
327.256	1.43	0.74	0.71	-0.07	-0.57	-0.49	0.01	1.41	-0.68	0.37	-0.5	0.57	3.26	1.06	-1.08	2.99	0.56	-0.37	0.18	-0.81	-0.36	-1.13	-1.74	1.17	0.82	2.63	1.69	-0.52	2.39	1.14	-0.16	1.35	0.15	0.34	-0.91	0.18	-0.41	1.04	0.06	1.41	0.37	0.15	-0.46	0.59	0.82	-0.24	0.32	1.42	-0.42
327.626	1.88	1.49	0.74	0.3	0.3	-0.21	0.57	2.19	-0.01	0.88	-0.43	0.96	3.55	1.66	-0.94	3	1.55	-0.1	0.95	0.12	0.31	-0.88	-0.59	1.62	1.43	2.83	2.29	0.03	2.33	1.46	0.37	1.37	0.41	0.59	-0.56	0.56	-0.39	1.21	0.16	1.33	1.03	0.74	0.15	0.91	1.58	0.46	-0.03	1.46	-0.18
327.997	1.17	1.04	0.1	0.68	0.44	-0.53	-0.16	1.62	-0.22	0.63	-0.8	0.97	2.93	1.95	-1.21	2.55	1.71	-0.4	1.15	-0.58	0.07	-0.65	-0.86	1.39	1.37	2.37	2.39	-0.05	2.36	1.18	0.38	0.86	0.23	0.56	-0.82	0.04	-0.72	1.2	-0.21	1.8	0.66	0.47	0.13	0	1.92	-0.17	-0.29	0.72	-0.33
328.367	0.89	1.18	-0.26	0.72	0.32	-0.99	-0.29	1.37	-0.52	0.6	-0.96	0.5	3.31	1.66	-1.38	1.57	1.46	-0.57	0.83	-1.07	-0.14	-0.82	-0.98	0.91	1.7	1.97	2.42	0.41	2.31	0.93	-0.21	0.28	0.2	-0.01	-1.12	-0.26	-0.51	0.87	-0.19	1.75	0.1	0.57	0.02	-0.14	2.35	-0.04	-0.62	0.64	-0.43
328.737	0.83	1.62	-0.14	0.45	0.4	-0.74	0.04	1.3	-0.11	0.54	-0.99	0.53	3.4	1.92	-1.12	1.9	1.69	0.04	0.89	-1.09	-0.18	-0.23	-0.01	1.44	1.99	1.88	2.03	0.66	2.06	1.24	-0.01	0.1	0.51	-0.19	-0.96	-0.1	-0.21	0.97	-0.28	1.77	0.53	0.26	-0.22	-0.23	2.59	0.42	-0.9	1.13	0.06
329.108	0.7	1.67	0.53	0.77	1.16	-0.59	0.45	1.14	0.11	0.61	-0.71	0.79	3.54	1.78	-0.75	2.11	1.62	-0.22	0.77	-1.28	0.1	-0.38	0.34	1.83	1.66	2.02	2.13	0.49	2.58	0.64	-0.48	0.28	0.8	-0.35	-1.06	0.24	-0.02	0.67	-0.2	2.16	0.56	0.29	-0.08	-0.12	2.21	0.69	-1.27	1.29	0.16
329.478	0.71	1.73	0.76	0.95	1.08	-0.49	0.63	0.88	0.08	0.21	-0.26	0.73	3.13	1.86	-0.97	2.24	1.77	-0.46	0.5	-0.98	-0.03	0.15	0.12	2.09	1.41	2.06	2.67	0.12	1.77	0.39	-0.2	0.34	0.27	-0.2	-1.24	0.01	-0.7	0.66	-0.34	2.18	0.11	0.24	-0.04	-0.52	2.04	0.69	-1.97	1.29	0.23
329.848	0.48	1.21	0.32	0.19	1.04	-0.96	0.48	0.13	-0.15	-0.02	-0.64	0.06	2.55	1.06	-0.96	1.79	1.44	-1.04	-0.25	-1.41	0.21	-0.23	-0.23	0.83	1.38	1.42	2.43	-0.89	0.77	0.42	-0.75	0.2	0.1	-0.48	-1.55	-0.81	-0.71	0.11	-0.86	1.97	0.07	-0.15	-0.68	-0.86	1.5	0.78	-2.97	0.72	0.02
330.218	0.34	1.11	0.14	-0.35	0.73	-0.65	0.27	0.43	-0.14	-0.13	-0.91	-0.33	2.33	0.65	-1.56	1.75	1.01	-0.62	-0.83	-1.55	0.36	-0.3	0	0.59	1.2	1.02	2.15	-0.91	0.03	0.16	-0.36	-0.07	0.19	-0.48	-1.67	-0.51	-0.68	-0.23	-1.15	1.7	-0.1	0.19	-0.88	-0.86	1.9	0.17	-3.04	0.2	-0.11
330.589	0.1	1.37	0.46	-0.04	1	-0.3	0.32	0.76	-0.1	-0.04	-0.5	-0.29	2.6	0.68	-1.14	1.76	1.07	-0.34	-0.69	-1.38	0.7	-0.01	0.3	0.54	0.71	1.17	2.1	-0.85	-0.31	0.58	0.44	0.08	0.56	-0.07	-1.17	-0.28	-0.9	-0.13	-0.88	2.1	0.1	0.78	-0.42	-0.44	1.99	0.79	-2.89	0.27	0.59
330.959	0.03	1.5	0.4	-0.38	0.96	-0.47	0.63	1.1	0.19	0.48	-0.15	0.02	2.64	0.82	-0.83	1.94	0.43	0.27	-0.55	-1.05	0.82	0.5	1.1	0.2	1.2	0.97	1.95	-0.54	0	0.78	1.1	0.41	0.35	0.37	-1.52	-0.09	-0.9	0.21	-0.78	1.91	-0.26	0.64	-0.05	-0.99	2.39	0.92	-2.84	0.62	0.61
331.329	0.01	1.68	0.19	-0.08	1.24	-0.64	0.77	1.7	0.61	0.59	0.03	0.14	2.89	0.73	-0.54	1.95	0.39	0.01	-0.14	-1.14	0.72	0.4	1.75	0.03	1.67	1.14	1.98	-0.16	0.09	1.1	1.43	0.31	0.57	0.52	-1.89	-0.5	-0.56	0.51	-0.88	1.36	-0.44	0.73	0.08	-1.14	2.52	1	-2.14	0.68	0.46
331.699	0.32	1.49	0.32	-0.16	1.12	-0.1	0.84	1.62	-0.05	0.75	0.1	0.47	2.95	0.91	-0.54	2.39	-0.41	0.44	-0.04	-1.09	0.53	0.63	1.36	0.01	1.79	1.04	2.06	-0.03	0.35	1.04	1.13	0.76	1.37	0.52	-1.91	-0.39	-0.44	0.8	-0.82	1.75	-0.7	0.74	0.28	-1.17	2.79	0.59	-1.64	1.04	0.6
332.069	0.41	1.83	1.2	-0.09	1.47	0.45	1.81	1.47	0.44	0.71	0.49	0.68	2.79	0.64	-0.51	2.57	-0.47	0.72	0.11	-0.1	0.83	0.33	1.74	0.22	1.85	1.15	2	0.07	0.6	1.42	0.84	1.14	1.19	0.35	-1.68	0.2	-0.02	0.86	-0.32	1.94	-0.81	1.2	0.52	-0.15	2.76	1.08	-1.34	1.67	0.87
332.439	0.65	2.2	1.74	-0.02	2.01	0.92	2.26	1.44	1.1	0.78	0.82	0.94	2.83	1.36	-0.38	3.3	-0.16	1.22	0.22	0.43	1.13	0.92	2.35	1.02	2.02	1.63	2.05	0.03	1.07	1.73	1.45	1.42	1.29	0.94	-0.97	0.6	0.16	1.18	-0.38	2	-0.47	1.47	1.36	0.64	3.11	1.06	-0.97	1.7	0.96
332.809	0.61	1.65	1.23	-0.43	1.56	0.34	1.93	1.54	0.73	0.34	0.31	0.55	2.36	0.71	-0.6	2.81	-0.71	0.37	-0.14	0.13	1.03	0.21	2.03	0.49	1.53	1.52	1.88	-0.1	0.94	1.75	1.18	1.02	0.97	0.69	-1.05	0.71	-0.36	0.91	-0.83	1.78	-0.79	1.27	1.07	-0.12	3.01	0.43	-1.03	1.33	0.74
333.179	0.23	1.75	0.74	-0.59	1.17	0.41	1.88	1.53	0.66	0.18	-0.34	0.18	2.17	0.49	-0.93	2.46	-0.8	0.38	-0.49	0.1	0.96	0.38	1.33	-0.01	1.23	1.41	1.54	-0.06	0.7	1.81	1.34	1.29	0.81	0.8	-1.12	0.3	-0.65	1.44	-0.85	1.49	-0.93	0.58	0.93	-0.05	3	0.16	-0.71	0.98	0.78
333.549	0.5	1.52	0.85	-1.03	1.07	0.39	1.93	1.16	0.72	-0.01	-0.77	0.2	2.07	-0.13	-0.91	1.94	-1.43	0.51	-0.5	0	0.84	-0.19	1.09	-0.8	1.16	1.66	1.01	-0.17	1.17	1.69	0.91	1.09	0.7	0.53	-0.84	-0.03	-0.29	1.23	-1.22	1.62	-1.51	0.65	0.76	-0.08	2.84	0.12	-0.4	0.19	0.56
333.918	1.1	1.93	1.03	-0.49	1.65	1.01	1.8	1.21	0.66	0.28	-0.43	0.58	2.12	0.15	-0.44	2.29	-1.65	1.09	0.17	0.13	1.4	0.16	1.52	-0.17	1.5	1.94	1.06	0.39	1.8	1.39	1.4	1.14	0.75	0.87	-0.7	0.29	0.22	2	-0.87	2.09	-1.97	0.95	1.21	-0.14	3.22	0.02	-0.04	1.13	0.77
334.288	0.59	1.85	0.61	-0.69	1.39	0.67	1.59	1.24	0.49	0.09	-0.42	0.21	1.88	0.28	-0.36	2.16	-1.71	0.83	0.82	0.24	1.35	0.03	1.22	-0.25	1.22	2.1	0.6	-0.22	1.51	0.95	0.77	0.73	0.08	1.28	-1.01	-0.34	0.23	2.37	-0.76	1.85	-2.32	0.12	0.95	-0.5	2.8	0.32	0.26	1.27	0.24
334.658	0.62	1.3	0.48	-0.7	1.1	0.7	1.42	1.19	0.67	-0.2	-0.4	-0.45	1.86	0.46	-0.5	1.86	-1.98	0.62	0.9	-0.01	1.26	-0.63	1.12	-0.01	1.55	1.77	0.32	-0.75	1.54	0.75	0.59	0.67	0.06	0.95	-1.07	-0.53	0.16	2.3	-0.77	1.48	-2.75	-0.39	0.56	-0.96	3.08	0.5	0.29	1.05	-0.18
335.028	0.79	1.29	0.72	-0.44	1.3	1.35	1.09	1.11	0.77	0.02	-0.84	-0.37	2.48	0.71	-0.09	1.44	-1.46	0.56	0.8	-0.05	1.61	-0.35	1.03	0.39	1.67	2.45	0.29	-0.81	1.59	0.66	0.7	0.78	0.2	0.85	-1.09	-0.39	0.52	2.46	-0.82	1.75	-1.94	-0.13	0.59	-0.24	3.41	0.99	0.75	1.08	0.38
335.397	0.91	1.04	0.85	-0.57	1.22	1.26	1.58	0.76	0.64	-0.06	-0.73	-0.17	2.39	1.25	0.25	1.89	-1.29	0.77	0.71	0.07	2.05	-0.05	0.63	0.31	1.72	2.68	0.35	-0.55	1.73	1.02	0.4	0.86	0.23	0.84	-0.94	-0.02	0.43	2.69	-0.6	1.89	-1.06	0.61	0.91	0.22	3.99	1.44	0.63	1.38	0.6
335.767	0.8	0.91	0.84	-0.51	1.11	0.61	1.39	0.56	1.04	-0.1	-0.83	-0.26	2.01	1.2	0.67	2.03	-0.95	0.34	0.57	-0.31	2.23	-0.09	0.76	0.27	1.48	3.05	0.71	-0.53	1.69	0.74	0.8	0.74	-0.38	1.17	-0.7	0.33	0.53	2.62	-0.61	2.04	-1.17	0.51	1.01	0.25	3.59	1.44	0.65	1.49	0.24
336.137	0.68	0.82	0.59	-0.64	0.84	0.09	1.08	0.99	0.95	0.48	-0.53	-0.33	2.99	1.51	0.72	1.98	-0.87	0.08	0.38	-0.9	2.07	0.15	0.48	0.21	1.16	3.42	0.79	-0.37	1.63	0.6	1.28	0.58	0.08	1.25	-0.54	0.4	0.28	2.48	-0.7	2.15	-0.75	0.18	1.09	-0.18	3.72	1.36	0.63	1	0.49
336.506	0.19	0.2	-0.48	-1.32	-0.23	-0.75	0.64	0.37	0.52	-0.28	-0.84	-0.74	2.6	0.56	0.66	1.14	-1.75	-0.85	0	-1.57	1.56	-0.41	-0.72	-0.53	0.07	3.39	0.04	-0.73	1.02	-0.6	0.54	0.23	-0.47	0.88	-1.21	-0.2	-0.37	1.98	-0.89	1.92	-1.33	-0.73	0.3	-1.41	3.42	0.15	0.02	0.85	0.21
336.876	0.51	0.5	-0.49	-1.01	-0.07	-0.54	0.94	0.29	0.72	-0.01	-0.12	-0.46	3.22	1.21	1.13	1.21	-1.45	-0.4	0.74	-0.77	1.8	-0.18	-0.87	-0.28	0.08	3.35	0.52	-0.32	1.11	-0.75	0.8	0.35	-0.11	1.29	-0.9	-0.38	-0.34	2.04	-0.78	2.16	-1.55	-0.51	0.87	-0.8	3.48	0.32	0.22	1.03	0.68
337.245	0.99	0.23	-0.44	-1.04	-0.35	-0.37	1.11	0.67	0.78	0.48	0.47	-0.04	3.72	1.85	1.01	1.32	-1.05	0.44	1.1	-0.53	1.86	0.11	-0.26	0.2	0.22	3.45	0.46	-0.5	1.24	-0.64	1.19	0.69	0.24	1.47	-0.42	0.05	-0.21	1.55	-0.65	2.15	-1.33	-0.38	1.44	-0.45	3.91	1.14	0.54	1.22	0.68
337.615	0.55	0.21	-1.16	-1.11	-0.23	-0.84	1.02	0.73	0.27	0.33	0.32	0.19	4.18	2.23	1.05	1.26	-0.77	0.57	0.98	-0.64	1.34	-0.4	-0.07	0.26	0.03	2.79	0.22	-0.76	0.9	-0.77	1.13	0.22	0.21	1.8	-0.97	-0.1	-0.43	1.42	-0.24	1.94	-0.86	-0.67	1.2	-0.91	3.89	0.57	0.32	1.5	0.12
337.984	0.31	0.62	-1.18	-1.06	-0.25	-0.97	1.34	1.3	0.42	0.19	0.62	0.4	4.69	2.59	1.05	1.61	-0.34	0.29	1.11	-0.48	1.1	-0.19	0.09	0.3	0.04	3.21	0.19	-0.71	1.01	-0.34	1.13	0.2	0.37	1.69	-0.69	-0.12	-1.08	0.98	-0.16	1.61	-0.53	-0.57	1.31	-0.53	3.91	0.65	0.94	1.07	0.53
338.354	0.62	0.72	-0.7	-0.97	-0.01	-0.73	1.43	1.43	0.54	0.81	0.71	0.62	4.76	2.65	0.76	1.31	-0.52	0.22	0.23	-0.1	1.24	-0.23	-0.02	0.03	-0.22	3.31	0.53	-0.13	1.15	0.18	1.47	0.66	0.6	1.29	-0.71	-0.5	-0.94	0.64	-0.17	1.37	-0.32	-0.47	1.36	-0.92	3.78	0.37	0.42	1.34	0.86
338.723	0.85	1.36	-0.39	-0.86	0.59	-0.82	2.05	2	0.4	1.37	0.6	1.03	4.83	2.16	0.92	1.75	-0.43	0.25	0.6	0.28	1.53	0.29	0.17	0.2	0.03	3.44	1.06	0.71	1.85	0.1	1.8	0.52	0.64	1.51	-0.46	-0.25	-0.64	0.95	0.18	1.91	0.5	-0.16	1.62	-0.49	3.55	0.32	0.45	1.33	1.54
339.092	0.8	1.27	-0.4	-0.96	0.76	-0.91	1.92	2.3	0.81	1.18	0.97	0.77	4.21	1.97	0.84	2.03	-0.66	0.25	0.74	0.19	1.24	-0.37	0.14	0.3	-0.19	3.11	1.12	0.9	1.67	-0.41	1.56	0.51	0.46	1.1	-0.19	-0.32	-0.51	0.59	0.55	1.81	0.38	-0.22	1.33	-0.74	3.1	-0.4	0.5	0.86	1.55
339.462	0.85	1.88	0.01	-0.85	0.44	-0.75	1.84	2.82	1.04	1.53	1.21	0.75	4.34	2.14	0.59	1.64	-0.9	0.08	0.52	0.78	1.2	-0.39	0.24	0.25	-0.51	2.97	0.76	0.63	1.18	-0.93	1.55	0.49	0.5	1.01	-0.16	-0.52	-0.61	0.7	0.38	1.87	-0.3	-0.9	1.43	-0.77	2.59	-0.5	0.45	0.91	1.45
339.831	0.92	2.05	0.24	-0.69	0.45	-0.4	1.8	2.87	1.44	1.31	1.13	1.15	4.8	2.01	0.57	1.53	-0.77	0.4	0.65	1.51	0.6	-0.52	0.28	0.52	0.01	2.71	0.59	0.84	1.03	-0.79	1.59	0.55	0.87	0.86	-0.69	-0.73	-0.57	0.73	0.42	1.97	-0.09	-0.9	0.59	-0.46	2.71	-0.19	0.54	0.91	1.61
340.2	1.27	2.41	0.41	-0.92	0.53	-0.09	1.58	2.7	1.34	1.28	0.59	1.37	4.25	2.12	0.96	1.67	-1.09	0.56	0.46	2.14	0.69	-0.39	0.37	0.48	0.57	2.66	0.72	0.69	1.01	-0.8	1.24	0.66	0.69	0.74	-0.61	-1.22	-0.18	1.01	0.28	1.99	-0.38	-1.06	0.71	-0.39	2.52	-0.34	0.48	1.22	1.56
340.569	1.53	2.91	1.2	-0.33	1.27	0.77	2.02	3.29	1.69	2.07	0.73	1.87	4.71	2.7	1.07	2.18	-0.16	1.59	1.36	2.49	1.85	0.08	1.61	1.33	1.28	3.16	1.42	1.32	1.51	0.63	2.22	1.62	1.56	1.54	-0.19	-0.89	0.42	1.53	0.6	2.47	0.03	-0.49	1.17	0.61	2.83	0.89	1.41	1.76	2.14
340.939	1.01	2.85	1.13	-0.18	0.86	0.71	1.86	3.01	1.76	2.27	-0.23	1.62	4.14	2.06	0.37	2.17	-0.43	1.56	0.77	1.74	1.56	-0.47	1.75	1.08	1.47	3.06	1.07	0.94	1.73	0.33	1.68	1.2	1.33	1.37	-0.7	-1.01	0.37	1.27	0.35	2.48	0.02	-0.67	0.77	0.54	2.41	0.7	1.11	1.16	1.57
341.308	0.88	3.1	1.03	0	0.52	0.63	1.59	2.48	1.86	1.86	-0.52	1.52	3.65	1.77	0.64	2.54	-0.87	0.64	0.49	1.98	1.76	-0.75	1.49	1.3	1.51	2.68	1.28	0.86	1.6	0.14	1.29	0.83	1.33	1.11	-1.25	-1.11	0.38	1.22	-0.08	2.44	0.03	-0.21	0.12	0.46	1.94	-0.43	0.66	0.95	1.37
341.677	1.13	3.17	1.73	0.48	0.49	1.16	1.4	2.93	2.31	2.06	-0.37	1.36	3.36	1.49	0.46	3.12	-0.68	0.63	0.38	2.17	2.18	-0.23	1.35	1.74	1.56	3.14	1.46	1.39	1.53	0.4	1.41	1.72	1.13	1.42	-1.23	-0.55	0.5	1	-0.23	2.57	0.27	-0.22	0.34	0.79	2.27	-0.3	0.91	1.54	2.07
342.046	1.12	3.2	1.72	0.62	0.25	1.16	1.36	2.7	2.23	2.17	-0.45	1.75	3.52	1.4	0.19	2.84	-0.63	0.66	0.12	2.25	2.25	-0.34	1.37	1.93	1.16	3.07	1.59	1.48	1.18	0.48	1.07	1.72	0.9	1.41	-1.34	-0.32	0.5	1.02	-0.11	2.83	0.64	-0.21	0.46	1.1	2.44	-0.17	1.15	1.68	1.74
342.415	1.08	3.51	1.85	0.72	0.08	1.27	1.37	2.81	2.24	2.12	-0.31	2.21	3.69	1.76	0.6	3.14	-0.26	1	1.17	2.02	2.39	-0.18	1.5	2.06	1.61	3.21	1.69	1.33	1.62	0.29	1.32	2.05	1.26	1.83	-0.91	0.4	0.2	1.26	0.11	3.49	0.97	0.36	0.71	1.47	2.65	0.05	1.45	1.32	1.79
342.784	0.96	3.74	1.48	0.57	-0.65	1.33	0.89	2.3	2.25	1.87	-0.23	1.96	3.72	2.24	0.67	3.23	-0.13	1.31	0.96	1.84	2.2	-0.52	1.38	1.54	1.66	3.52	1.3	1.18	1.26	0.6	0.88	2.01	0.93	2.32	-0.9	0.33	0.14	1.25	0.09	3.16	0.54	0.21	0.72	1.46	2.43	-0.22	1.12	1.28	0.81
343.153	0.9	3.75	1.69	0.82	-0.92	1.28	1.21	1.62	1.85	1.91	-0.07	2.26	3.82	2.63	0.71	3.86	-0.18	1.55	0.76	2.19	2.22	-0.27	1.67	1.42	2	3.48	1.48	1.38	1.54	1.18	0.74	1.91	1.1	2.53	-0.9	0.39	0.37	1.17	0.14	3.84	0.58	0.51	1.22	1.33	2.62	0.11	0.9	1.5	0.45
343.522	1.32	3.18	1.57	0.93	-0.48	1.46	1.1	1.4	1.68	1.67	-0.41	2.07	3.77	2.45	0.71	3.8	-0.27	1.35	0.71	1.98	2.03	-0.28	1.95	1.47	2.28	3.47	1.51	1.28	1.79	1.48	0.76	2.2	1.14	2.58	-0.73	0.51	0.45	1.07	0.09	4.04	0.63	0.67	1.56	1.02	2.49	0.16	1.13	1.32	0.57
343.89	1.1	2.92	1.02	0.67	-0.51	1.15	0.79	0.87	0.84	1.33	-0.69	1.03	3.38	2.36	0	3.43	-0.7	0.73	0.18	1.14	1.62	-0.21	1.5	0.77	1.95	3	1.01	0.71	1.57	1.48	-0.14	1.64	0.45	2	-0.58	0.12	0.22	0.71	-0.55	3.4	0.1	0.51	1.67	0.42	2.54	-0.1	0.66	0.68	0.43
344.259	0.69	2.45	0.58	0.51	-0.95	0.82	0.58	0.94	0.63	0.92	-0.88	0.37	3.08	2.15	-0.84	3.1	-0.81	0.65	-0.04	0.33	1.21	-0.73	1.03	0.67	1.35	2.38	0.81	0.21	1.37	1.27	-0.47	1.25	-0.12	1.83	-0.89	0.3	-0.02	0.32	-0.78	2.64	0.04	0.25	1.18	0.33	2.64	-0.14	0.67	0.42	-0.08
344.628	0.56	2.06	0.84	0.39	-1.53	0.65	0.56	1.11	0.03	0.34	-1.01	-0.07	2.96	1.57	-1.18	3.11	-0.93	0.09	-0.39	0.12	0.34	-1.32	0.67	0.13	1.17	1.45	0.73	-0.5	1.48	0.82	-1	0.48	-0.55	1.13	-1.01	0.51	-0.64	0.25	-0.65	2.42	0.09	0.37	0.8	-0.18	2.11	-0.46	0.66	0.07	-0.51
344.997	0.62	2.23	1.48	0.53	-0.75	0.95	0.73	1.28	0.03	0.28	-0.45	0.39	3.12	1.56	-0.83	3.55	-0.52	0.51	-0.34	0.71	0.58	-0.46	0.79	0.26	1.09	1.8	0.88	-0.31	1.38	1.32	-0.54	1.14	-0.61	1.17	-0.59	0.87	-0.42	0.42	0.06	2.65	0.41	0.66	1.55	0.13	2.87	0.32	1.47	0.87	-0.3
345.365	0.65	2.52	1.81	0.62	0.09	1.26	1.06	1.64	-0.23	0.6	-0.34	0.62	3.69	1.73	-0.96	3.72	-0.43	0.82	0.08	0.61	0.61	-0.18	1.29	-0.11	0.74	2.2	1.11	0.29	1.63	1.72	0.06	1.17	-0.14	1.88	-0.07	1.11	0.33	0.75	0.56	3.22	0.63	1.21	2.39	0.1	3.52	0.67	2.25	1.09	-0.19
345.734	0.3	2.41	1.74	-0.03	0.15	0.98	0.99	1.32	-0.94	0.74	-0.04	0.4	3.38	1.88	-0.76	3.28	-0.73	0.83	-0.06	0.21	0.46	0.12	1.11	-0.18	0.93	1.83	1.18	-0.08	1.47	1.28	-0.22	0.86	-0.06	1.49	-0.15	0.95	0.37	1.09	0.52	2.92	0.55	1.17	2.23	0.49	3.5	0.94	1.91	0.52	-0.43
346.103	-0.04	2.3	1.83	-0.19	0.12	0.75	0.92	1.38	-0.87	0.58	-0.03	0.01	3.14	1.73	-0.73	2.98	-1.16	0.61	-0.19	0.14	0.14	-0.27	0.77	-0.42	0.79	1.4	0.93	-0.12	1.6	1.15	-0.27	0.86	0.19	1.5	-0.23	0.87	0.7	0.92	-0.03	2.63	0.32	1.14	1.93	-0.21	2.95	0.63	1.44	0.35	-0.56
346.471	-0.33	1.46	1.44	-0.74	-0.21	0.42	0.48	0.89	-0.86	-0.04	-0.15	-0.26	2.75	1.28	-1.03	2.46	-1.41	0.27	-0.63	-0.52	-0.33	-0.45	0.49	-0.31	0.59	0.69	0.36	-0.22	1.25	0.77	-0.82	0.37	-0.34	0.91	-0.49	0.35	0.49	0.44	-0.59	1.69	-0.02	0.13	1.36	-0.37	2.89	0.14	0.93	-0.03	-0.79
346.84	-0.3	0.95	1.62	-0.83	-0.05	0.32	0.13	1.04	-0.9	-0.17	-0.02	0.07	2.58	1.26	-1.44	2.39	-1.31	-0.38	-0.55	-0.75	-0.21	-0.32	0.28	-0.16	0.47	0.2	0.24	-0.53	1.28	0.39	-0.71	0.5	-0.42	0.5	-0.51	0.53	0.72	0.2	-0.94	1.66	-0.08	0.33	1.26	-0.63	2.85	-0.06	1.17	-0.06	-0.2
347.208	-0.73	0.47	0.4	-1.48	-0.51	-0.14	-0.14	1.12	-1.19	-0.83	-0.55	-0.52	1.83	0.89	-2.08	1.21	-1.93	-0.97	-0.89	-1.01	-0.43	-0.61	-0.41	-0.53	-0.31	-0.17	-0.54	-0.88	1.12	-0.05	-1.02	0.55	-0.95	0.08	-0.92	-0.18	-0.06	0.28	-1.62	0.98	-0.62	-0.59	0.46	-0.77	2.31	-0.48	0.43	-0.36	-0.38
347.577	-1.28	0.44	0.01	-1.69	-1.02	-0.34	-0.42	0.97	-1.38	-0.78	-0.55	-0.77	1.58	0.58	-1.88	1.43	-1.79	-0.73	-0.87	-1.45	-0.53	-0.66	-0.68	-0.8	-0.52	-0.09	-0.52	-0.7	0.91	-0.57	-0.97	0.29	-0.92	-0.16	-1.31	-0.53	0.08	-0.02	-1.25	0.57	-1.07	-0.68	0.12	-0.86	2.35	-0.27	-0.08	-0.48	-0.37
347.945	-1.38	0.52	0.28	-1.54	-0.54	-0.15	-0.23	1.45	-1.21	-0.57	0.06	-0.3	1.67	0.72	-1.43	1.85	-1.43	-0.25	-0.48	-1.01	0.17	-0.7	-0.64	-0.25	-0.52	0.29	-0.21	-0.52	1.05	-0.51	-0.29	0.34	-0.48	-0.08	-1.38	-0.21	0.53	0.43	-0.58	0.8	-0.6	-0.41	0.57	-0.75	2.21	-0.36	-0.02	-0.37	-0.61
348.314	-1.08	0.74	0.46	-1.2	0.15	0.27	0.04	1.78	-0.64	-0.34	0.52	0.01	1.94	0.44	-0.93	1.66	-1.13	0.12	0.21	-0.83	0.67	-0.14	-0.39	-0.09	-0.41	0.62	0	-0.23	1.21	-0.16	0.3	0.63	0.2	0.38	-1.26	0.02	0.83	0.86	-0.13	1.27	-0.18	0.24	0.84	-0.74	2.33	-0.12	0.04	0.02	-0.45
348.682	-1.52	0.31	-0.12	-1.73	0.13	-0.11	-0.63	1.05	-1.03	-0.28	0.45	-0.33	1.76	0.6	-1.26	1.14	-1.84	-0.27	-0.37	-1.2	0.41	-0.01	-1.18	-0.26	-0.78	0.36	-0.31	-0.59	0.46	-0.46	-0.18	0.46	-0.22	-0.04	-1.76	-0.7	0.7	0.26	-0.5	0.96	-0.56	-0.42	0.33	-0.8	1.97	-0.51	-0.49	-0.18	-0.57
349.05	-1.18	0.02	-0.36	-1.8	0.01	-0.19	-0.57	1.14	-1.07	-0.33	0.74	-0.54	1.83	0.95	-1.2	1.12	-2.02	-0.33	-0.37	-1.34	0.42	-0.05	-1.19	0.12	-0.41	0.37	0.36	-0.53	0.46	-0.76	-0.09	0.39	-0.18	-0.36	-1.93	-0.64	0.79	0.83	-0.58	0.96	-0.64	-0.43	-0.2	-0.89	1.83	-0.64	-0.93	-0.29	-0.57
349.419	-1.21	-0.26	-0.76	-1.93	-0.31	-0.63	-1.06	0.71	-0.99	-0.89	0.45	-1.06	1.62	0.57	-1.29	0.67	-2.27	-0.57	-0.81	-1.64	0.37	-0.24	-1.71	-0.14	-0.01	0.25	0.03	-0.86	-0.27	-1.03	-0.98	0.06	-0.72	-1.05	-2.31	-1.03	-0.2	0.33	-0.99	0.74	-0.98	-1.33	-1.13	-0.95	1.21	-0.8	-1.85	-0.5	-0.67
349.787	-1.2	0.01	-0.78	-1.45	-0.68	-0.59	-0.65	0.74	-0.45	-0.96	0.12	-0.94	1.82	0.38	-1.31	1.04	-2.12	-0.63	-0.3	-1.01	0.33	-0.25	-1.47	-0.43	0.06	0.15	0.27	-0.41	0.19	-1.11	-0.63	0.24	-0.61	-1.01	-2.08	-1.07	-0.38	0.6	-0.75	1.02	-1.01	-1.05	-1.05	-1.34	1.1	-0.76	-1.95	-0.3	-0.33
350.155	-0.72	-0.02	-0.75	-1.51	-0.88	-0.65	-0.49	0.26	-0.15	-0.72	-0.14	-0.63	1.92	0.16	-1.2	1.38	-2.03	-0.47	-0.16	-0.97	0.4	0.12	-1.64	-0.46	0.15	0.39	0.4	-0.43	0.17	-1.58	-0.69	0.34	-0.39	-0.95	-1.95	-1.08	-0.36	1.1	-0.47	1.21	-1.21	-1.3	-1.01	-1.16	1.39	-0.68	-2.11	-0.05	0.09
350.523	-0.21	0.56	-0.32	-0.8	-0.15	-0.1	0.07	0.7	0.44	-0.06	0.06	-0.48	2.82	0.92	-0.61	2.2	-1.7	0.28	-0.27	-0.2	1.04	0.2	-0.61	-0.04	0.68	1.65	0.88	-0.24	0.82	-1	-0.12	0.74	0.22	-0.31	-1.18	-0.45	0.33	1.66	-0.04	2.46	-0.93	-0.64	-0.37	-0.85	1.79	0.04	-1.25	0.69	0.64
350.892	0.02	0.69	-0.35	-0.66	0.16	0.17	0.76	0.97	0.37	0.45	0.41	-0.43	2.98	1.17	-0.15	2.18	-1.6	0.57	-0.31	0.2	1.22	0.31	0.13	0.25	0.82	1.92	1.29	0.05	0.73	-0.47	0.17	0.93	0.76	-0.22	-0.99	-0.38	0.15	1.77	0.36	2.69	-0.54	-0.51	-0.11	-0.44	2.21	0.67	-1.31	0.99	0.68
351.26	0.06	0.8	0.39	-0.42	0.67	0.55	0.78	1.25	0.1	0.74	0.67	0	3.65	0.82	0.04	2.78	-1.15	0.64	-0.06	-0.08	1.54	0.27	0.28	0.27	1.14	2.09	1.79	0.18	0.5	-0.38	0.31	0.9	1.16	0.16	-0.45	-0.07	0.55	1.71	0.61	2.49	-0.07	-0.15	-0.08	-0.2	2.59	1	-0.87	1.24	0.85
351.628	0	0.64	0.57	-0.5	0.74	0.54	0.93	1.41	-0.23	0.54	0.44	0.03	3.23	0.67	-0.56	2.4	-1.13	0.67	-0.24	-0.16	1.69	0.01	-0.01	0.64	0.78	1.91	1.57	-0.03	0.69	-0.26	0.25	0.8	1.02	0.07	-0.06	-0.29	0.49	1.43	0.28	2.56	0.3	-0.46	-0.4	-0.35	2.34	0.68	-1.01	0.89	0.72
351.996	0.39	0.59	0.66	-0.8	0.72	0.96	0.83	1.27	0.09	0.67	0.3	0.12	3.23	0.88	-0.67	2.53	-1.1	0.73	-0.27	0	1.59	-0.21	0.03	0.51	0.61	1.76	1.63	-0.12	0.71	-0.12	0.31	1.1	0.71	0.35	0.05	-0.08	0.25	1.27	0.12	2.64	0.22	-0.43	-0.49	-0.2	2.18	0.85	-1.12	0.82	0.84
352.364	0.16	0.33	0.49	-0.83	0.27	0.56	0.67	0.71	-0.4	0.19	-0.11	-0.04	2.91	0.77	-0.91	2.82	-1.29	0.2	-0.68	0.19	1.26	-0.38	-0.05	0.4	0.48	1.48	1.23	-0.24	0.72	-0.29	0.25	0.68	0.36	0.29	-0.21	-0.42	-0.02	1.05	-0.24	2.21	-0.31	-0.78	-0.58	-0.43	1.74	0.4	-1.27	0.72	0.71
352.732	0.49	0.55	0.6	-0.6	0.55	0.65	0.91	0.83	-0.05	0.14	-0.12	0.5	2.77	0.68	-0.44	3.16	-0.66	0.17	-0.32	0.89	1.43	0	0.36	0.52	0.63	1.82	1.4	-0.01	1.19	-0.14	0.43	0.89	0.51	0.53	0.09	-0.01	0.41	1.13	-0.21	2.29	-0.21	-0.45	-0.29	-0.34	2.08	0.5	-1.03	0.69	0.76
353.1	0.54	0.66	0.84	-0.43	0.78	0.95	0.92	1.31	0.11	0.37	-0.11	0.61	3.03	0.94	-0.18	3.09	-0.3	0.28	-0.01	1.31	1.36	0.22	0.64	0.5	0.6	1.87	1.27	0.05	1.29	0.13	0.59	0.98	0.49	1.08	0.65	-0.01	0.8	1.09	-0.17	2.47	0.14	-0.2	0.09	-0.05	1.97	0.47	-0.62	0.68	0.94
353.468	0.59	0.8	0.87	-0.53	0.57	0.91	0.99	1.43	0.15	0.58	0.03	0.74	2.74	1.05	-0.14	3.34	-0.18	0.51	0.04	1.23	1.36	0.39	0.74	0.59	0.62	1.65	1.1	-0.01	1.43	-0.05	0.88	1.07	0.65	1.12	0.77	-0.11	1.12	1.26	0.02	2.26	0.26	-0.44	0.43	-0.18	2.03	0.75	-0.26	0.76	1.03
353.835	0.47	0.71	0.65	-0.63	1.15	1.3	0.83	1.4	0.24	0.54	-0.01	0.83	2.49	1.32	-0.03	3.17	-0.14	0.43	-0.32	1.05	1.47	0.22	0.73	0.75	0.84	1.66	0.68	-0.19	1.26	0.06	0.82	0.93	0.74	1.15	0.85	-0.27	1.25	0.73	-0.04	2.28	0.31	-0.51	0.35	-0.01	1.81	0.61	-0.19	0.58	0.87
354.203	0.16	0.66	0.45	-0.52	1.07	1.21	0.58	1.5	-0.32	0.34	-0.13	0.27	2.18	1.24	0.02	2.89	-0.02	0.27	-0.21	0.72	1.13	0.16	0.71	0.87	1.05	1.57	0.36	-0.26	1	0.32	0.82	0.77	0.49	1.01	0.97	-0.11	1	0.26	-0.08	2.19	0.45	-0.46	0.11	-0.34	1.75	0.63	-0.34	0.13	0.58
354.571	-0.13	0.55	0.12	-0.72	0.71	0.86	0.33	1.37	-0.71	-0.21	-0.3	-0.15	1.67	0.69	-0.02	2.35	-0.31	-0.3	-0.34	0.38	0.85	0.08	-0.06	0.43	0.54	0.65	0.21	-0.29	0.28	0.05	0.86	0.81	0.2	0.59	0.19	-0.59	0.45	-0.14	-0.21	1.37	0.14	-0.72	-0.15	-0.48	1.29	0.26	-0.68	-0.17	0.26
354.939	-0.31	0.62	0.03	-0.96	0.71	0.88	0.06	0.88	-0.82	-0.5	-0.78	-0.41	1.42	0.49	-0.17	2.15	-0.28	-0.17	-0.51	0.07	0.57	0.15	-0.44	0.19	0.35	0.8	-0.15	-0.31	0.26	-0.33	0.71	0.84	-0.02	0.67	0.16	-0.75	0.62	-0.27	-0.31	1.09	0.13	-0.9	-0.32	-0.54	1.23	-0.03	-0.85	-0.17	0.37
355.306	0.17	1.1	0.04	-0.94	0.83	0.93	-0.03	0.71	-0.61	-0.54	-0.95	-0.36	1.27	0.87	0.06	2.35	0.02	-0.06	-0.38	0.3	0.21	0.35	-0.44	0.42	0.65	0.85	0.08	-0.17	0.32	-0.33	0.68	1.02	0.06	0.69	0.34	-0.45	0.7	-0.11	-0.13	1.44	0.16	-0.6	0.08	-0.22	1.04	-0.09	-0.91	-0.19	0.45
355.674	0.19	1.15	-0.14	-0.62	1.04	0.92	-0.27	0.37	-0.38	-0.17	-0.74	-0.44	1.62	1.1	0.17	2.56	0.18	-0.06	-0.17	0.42	-0.13	0.66	-0.02	0.43	0.7	0.71	0.27	0.09	0.17	-0.28	0.81	1	-0.13	0.87	0.46	-0.04	0.52	0.04	-0.29	1.49	0.2	-0.42	0.23	0.12	1.43	0.03	-0.36	0.05	0.42
356.042	0.01	1.21	-0.19	-0.33	0.62	0.45	-0.26	0.15	-0.75	-0.49	-0.97	-0.58	1.39	0.73	0.15	2.33	0.31	-0.35	-0.22	0.04	-0.06	0.66	-0.03	0.44	0.76	0.77	0.03	0.3	0.11	-0.36	0.55	0.91	-0.09	0.62	0.33	-0.33	0.24	-0.15	-0.36	1.44	0.38	-0.18	-0.06	-0.04	1.45	0.02	-0.24	0.07	0.55
356.409	-0.05	1.04	-0.19	-0.59	0.67	0.25	-0.25	0.18	-0.62	-0.19	-0.94	-0.49	1.3	0.83	0.09	2.3	0.43	-0.22	-0.08	-0.15	-0.1	0.68	-0.18	0.37	0.77	0.78	0.12	0.33	0.23	-0.58	0.51	1.21	-0.12	0.46	0.28	-0.32	-0.09	-0.27	-0.29	1.68	0.66	-0.36	-0.2	-0.18	1.4	0.2	-0.47	-0.42	0.67
356.777	0.03	1.2	-0.04	-0.36	0.45	0.33	-0.15	0.22	-0.47	-0.04	-0.84	-0.68	1.47	0.9	-0.05	2.24	0.34	-0.09	-0.13	-0.48	-0.02	0.53	0	0.61	0.99	0.88	0.09	0.61	0.12	-0.57	0.71	1.28	0.11	0.54	0.16	-0.18	-0.25	-0.05	-0.42	1.7	0.65	-0.28	-0.08	-0.04	1.4	0.22	-0.64	-0.44	0.85
357.144	-0.32	1.16	-0.11	-0.4	0.26	0.03	-0.15	-0.19	-0.68	-0.18	-0.68	-1.02	1.33	0.73	-0.04	2.03	0.31	-0.31	-0.37	-0.6	-0.15	0.23	-0.51	0.34	0.55	0.85	-0.13	0.65	-0.1	-0.62	0.42	1.15	-0.02	0.39	-0.27	-0.38	-0.81	-0.14	-0.67	1.5	0.46	-0.33	-0.32	-0.37	1.11	-0.06	-1.08	-0.65	0.82
357.512	-0.46	0.93	-0.19	-0.51	0.47	-0.09	-0.08	-0.35	-0.82	-0.15	-0.81	-0.96	1.21	0.79	-0.11	1.79	0.38	-0.41	-0.46	-0.42	-0.38	-0.07	-0.3	0.42	0.31	0.96	-0.1	0.47	-0.06	-0.65	0.16	0.99	-0.02	0.36	-0.38	-0.12	-0.77	-0.26	-0.67	1.32	0.45	0.01	-0.45	-0.57	1.02	-0.23	-1.09	-0.68	0.84
357.879	-0.05	1.03	0	-0.2	0.61	-0.2	-0.02	-0.33	-0.81	-0.24	-0.75	-1	1.68	0.81	-0.13	1.95	0.66	-0.33	-0.47	-0.4	-0.2	-0.01	-0.22	0.46	0.31	1.32	0.2	0.65	0.06	-0.32	0.17	1.02	-0.03	0.42	-0.41	0.26	-0.68	-0.02	-0.59	1.32	0.51	0.09	-0.13	-0.53	1.2	-0.01	-1.05	-0.46	0.96
358.247	0.13	0.95	0.01	-0.27	0.67	-0.01	0	-0.28	-0.53	-0.27	-0.61	-0.87	1.74	0.89	-0.29	2.16	0.57	-0.37	-0.66	-0.41	-0.05	-0.05	-0.27	0.41	0.35	1.23	0.33	0.55	0.19	-0.47	-0.02	1.17	-0.05	0.48	-0.65	-0.05	-0.61	0.04	-0.66	1.25	0.38	0.15	0.07	-0.31	1.11	0.15	-0.85	-0.23	1.1
358.614	0.36	1.16	0.4	0.01	1.03	0.01	0.02	-0.12	-0.44	-0.12	-0.52	-0.4	1.92	0.96	-0.18	2.47	0.88	-0.07	-0.37	-0.33	0.32	0.17	0.07	0.73	0.51	1.57	0.41	0.7	0.76	-0.16	-0.15	0.92	0.01	0.85	-0.21	0.38	-0.32	0.23	-0.58	1.67	0.78	0.47	0.24	-0.1	1.29	0.33	-0.48	-0.01	1.26
358.981	0.48	1.03	0.62	0.32	0.93	-0.02	0	0.3	-0.17	-0.04	-0.39	-0.18	1.94	0.98	-0.15	2.49	0.94	-0.09	-0.3	-0.13	0.42	0.21	0.15	0.69	0.7	1.65	0.5	0.84	0.73	0.22	0.01	0.86	0.14	0.93	-0.19	0.59	-0.4	0.43	-0.48	1.84	0.56	0.66	0.37	-0.22	1.2	0.42	-0.17	-0.16	1.22
359.349	0.51	0.89	0.75	0.44	0.96	-0.09	0.32	0.49	0.2	0.22	-0.12	-0.13	2.08	0.93	-0.09	2.5	1.06	0	-0.34	0.03	0.6	0.26	0.31	1.03	0.68	2.03	0.49	0.89	1	0.49	0.39	0.72	0.19	0.83	-0.51	0.43	-0.17	0.28	-0.59	1.89	0.4	0.93	0.5	-0.44	1.48	0.77	0.17	-0.06	1.32
359.716	0.53	1.18	0.94	0.43	0.96	-0.09	0.64	0.72	0.3	-0.1	-0.13	0	1.99	0.91	-0.18	2.58	1.06	-0.09	-0.45	0.1	0.78	0.22	0.12	1.09	0.66	2.15	0.61	0.87	1.23	0.57	0.3	0.74	0.48	0.98	-0.57	0.46	-0.17	0.34	-0.33	1.84	0.14	0.94	0.67	-0.61	1.47	0.83	-0.08	0.11	1.3
360.083	0.92	1.45	1.05	0.39	1.19	0.13	0.87	1	0.72	0.32	0.2	0.22	2.46	1.09	0.09	2.68	1.12	0.23	-0.15	0.49	0.82	0.5	0.45	1.32	0.96	2.36	0.77	0.99	1.44	0.89	0.76	1.21	0.87	1.34	-0.19	0.98	0.38	0.68	-0.09	1.92	0.36	1.02	1.01	-0.33	1.8	1.01	0.05	0.25	1.45
360.45	1.41	1.9	1.39	0.73	1.29	0.46	0.89	1.14	0.94	0.27	0.27	0.49	2.65	1.21	0.59	2.86	1.16	0.16	-0.04	0.66	1.08	0.74	0.92	1.46	1.06	2.75	1.29	1.26	1.61	1.28	0.88	1.24	1.12	1.4	0.12	1.02	0.85	0.81	0.1	1.69	0.51	1.51	1.33	0.08	2.1	1.22	0.32	0.59	1.44
360.817	1.41	1.82	1.4	0.54	1.63	0.3	0.7	1.22	1.1	0.28	0.43	0.52	2.56	1.22	0.65	2.84	1.29	0.46	0.09	0.84	1.12	0.77	0.89	1.3	0.8	2.94	1.27	1.16	1.61	1.27	0.67	1.3	1.26	1.5	0.29	1.08	0.79	0.6	0.12	1.75	0.56	1.53	1.43	0.17	2.17	1.31	0.65	0.57	1.31
361.185	1.71	2.08	1.26	0.48	1.78	0.64	0.8	1.32	1.36	0.22	0.35	1	2.72	1.36	0.58	3.07	1.36	0.68	0.24	0.64	1.27	1.03	1.12	1.6	1.3	3.06	1.52	1.19	1.97	1.31	0.97	1.37	1.67	1.5	0.2	1.29	1.08	0.59	0.12	1.6	0.73	1.52	1.65	0.29	2.52	1.61	1.1	1.02	1.58
361.552	2.09	2.35	1.4	0.67	1.92	1.18	1.21	1.65	1.56	0.33	0.62	1.23	3.16	1.36	0.88	3.33	1.57	0.97	0.5	0.74	1.47	1.26	1.29	1.88	1.45	3.15	1.83	1.45	2.35	2.01	1.4	2	1.73	1.73	0.44	1.52	1.2	0.78	0.15	1.85	0.96	1.57	1.94	0.67	2.87	2.15	1.14	1.33	1.66
361.919	1.99	2.23	1.46	0.53	1.65	1.18	1.37	1.84	1.45	0.71	0.69	1.24	3.07	1.21	0.93	3.21	1.06	0.98	0.76	0.79	1.08	1.33	0.97	1.88	1.12	3	1.99	1.18	2.32	1.73	1.25	2.1	2.07	1.79	0.46	1.37	1.14	0.81	-0.01	1.85	0.77	1.62	1.82	0.74	2.75	2.22	1.35	1.32	1.71
362.286	2.25	2.32	1.64	0.64	2.21	1.26	1.5	1.89	1.74	1.06	0.86	1.56	3.01	1.26	1.31	3.18	1.49	1.19	1.11	1.21	1.33	1.23	1.44	2.04	1.2	3.27	2.23	1.36	2.73	1.91	1.47	2.14	2.33	1.95	0.81	1.68	1.28	0.92	0.27	1.91	1.2	1.88	2.08	0.93	2.98	2.34	1.53	1.59	1.86
362.653	2.15	2.19	1.4	0.55	1.95	1.48	1.61	1.83	1.7	1.27	1.13	1.34	2.83	1.07	1.2	3	1.41	1.22	1.12	1.34	0.93	1.14	1.26	1.9	1.07	3.27	2.47	1.25	2.22	1.69	1.36	2.34	2.31	1.83	0.66	1.39	1.12	0.9	0.23	1.56	1.14	1.88	2.31	0.77	2.98	1.97	0.95	1.73	1.91
363.02	2.05	2.14	1.06	0.4	1.75	1.31	1.54	1.39	1.29	0.88	1.13	0.93	2.74	0.79	1.07	2.92	1.23	0.83	1.21	1.04	0.7	0.66	1.1	2.04	0.75	2.92	2.4	0.88	2.04	1.22	0.92	2.3	2.07	1.56	0.54	0.86	0.85	0.69	-0.13	1.41	1.27	1.65	1.95	0.58	2.6	1.83	0.72	1.74	1.55
363.386	1.79	1.38	1.13	0.48	1.6	1.16	1.09	1.24	1.17	0.53	0.81	0.68	2.45	0.69	0.75	2.67	0.61	0.69	1.01	0.9	0.7	0.35	0.92	1.6	0.56	2.59	2.29	0.42	1.65	0.78	0.76	2.07	1.67	1.48	0.66	0.6	0.15	0.59	0.1	0.97	1.41	1.22	1.81	0.55	2.16	1.3	0.35	1.38	1.2
363.753	1.6	0.84	0.85	-0.15	1.24	0.56	0.66	0.99	0.87	0.26	0.33	0.4	2.1	0.19	0.54	2.13	0.07	0.3	1.01	0.65	0.35	-0.2	0.63	1.11	0.47	2.09	1.71	0.14	1.07	0.32	0.28	1.87	1.1	0.85	0.18	0.26	0.07	0.33	-0.18	0.65	1.28	1.13	1.67	0.36	1.64	0.93	-0.03	0.8	1.07
364.12	1.42	0.73	1.16	-0.1	1.16	0.58	0.6	1.02	0.74	0.13	0.22	0.62	1.98	0.28	0.57	2.11	-0.14	0.27	0.85	0.42	0.38	-0.22	0.32	1.35	0.32	1.89	1.95	0	1.11	0.01	0	1.44	0.86	0.79	0.06	-0.17	-0.08	0.31	-0.32	0.35	1.24	0.65	1.59	0.4	1.4	0.92	0.05	1.13	0.9
364.487	1.22	0.57	0.89	-0.31	1.25	0.78	0.71	1.06	0.43	0.14	0.17	0.73	2.12	0.18	0.12	1.98	-0.13	0.36	0.94	0.23	0.32	-0.89	-0.03	1.11	0.3	1.66	1.6	-0.23	0.88	-0.29	-0.44	1.41	0.68	0.57	-0.11	-0.13	-0.35	0.23	-0.67	0.67	1.17	0.12	1.14	0.26	1.42	0.54	0.06	1.28	0.76
364.854	1.17	0.75	0.91	-0.26	1.05	0.99	0.92	1.21	0.14	-0.13	-0.13	0.82	2.39	0.11	0.34	2.14	-0.15	0.48	0.94	0.3	0.15	-0.82	0.22	1.07	0.54	1.51	1.65	-0.16	0.87	-0.3	-0.42	1.5	0.27	0.48	0.07	-0.53	-0.21	0.58	-0.72	0.74	1.19	0.35	1.27	0	1.24	0.7	-0.33	1.47	0.79
365.22	1.04	0.66	0.99	-0.08	0.86	0.89	0.88	1.31	0.16	0.12	-0.15	1	2.34	0	0.32	2.16	-0.14	0.41	0.8	0.53	0.14	-0.87	0.56	1	0.58	1.85	1.62	-0.11	0.75	-0.29	-0.82	1.85	0.05	0.73	0.47	-0.37	0.04	0.77	-0.46	0.85	1.21	0.08	1.29	0.17	1.21	0.6	-0.48	1.04	0.47
365.587	0.59	0.23	0.79	-0.25	0.49	0.29	0.26	0.93	0.17	-0.25	-0.58	0.51	1.77	-0.35	0.07	1.5	-0.55	-0.16	0.31	0.2	-0.35	-1.2	0.12	0.33	0.44	1.71	1.11	-0.35	0.31	-0.75	-1.06	1.16	-0.62	0.41	0.37	-0.98	-0.03	0.35	-0.9	0.6	0.38	-0.38	0.49	-0.15	0.8	-0.37	-0.68	0.36	-0.03
365.954	0.39	0.26	0.26	-0.56	0.08	0.14	-0.25	0.61	0.39	-0.68	-0.64	0.35	1.58	-0.26	-0.23	1.22	-0.26	-0.21	-0.01	0.13	-0.36	-1.49	0.39	0.15	0.48	1.62	0.6	-0.23	0.04	-0.64	-1.11	0.95	-1.1	0.1	-0.08	-1.2	-0.25	0.35	-1.04	0.37	0.27	-0.46	0.22	-0.44	0.71	-0.52	-0.95	0.19	-0.55
366.32	0.06	0.08	-0.18	-0.73	-0.56	-0.32	-0.87	0.41	0.01	-0.98	-1.13	-0.16	1.65	-0.46	-0.69	0.87	-0.87	-0.3	-0.47	0.04	-0.85	-1.44	-0.28	-0.36	0.3	1.35	0.14	-0.73	-0.52	-1.35	-1.32	0.45	-1.6	-0.02	-0.21	-1.56	-0.6	0.29	-1.63	0.35	-0.19	-0.87	-0.26	-0.88	0.51	-1.16	-1.39	-0.13	-0.86
366.687	0.37	0.43	-0.02	-0.47	-0.12	-0.17	-0.95	0.44	0.41	-0.64	-1.31	-0.11	1.83	-0.27	-0.25	1.08	-0.96	-0.3	-0.34	0.21	-0.79	-1.25	-0.3	-0.37	0.75	1.6	-0.1	-0.67	-0.14	-1.14	-1.16	0.61	-1.44	0.06	-0.14	-1.33	-0.07	0.49	-1.31	0.74	-0.12	-0.96	-0.16	-0.86	0.86	-0.7	-1.06	-0.4	-0.89
367.053	0.67	0.49	0.2	-0.52	0.27	-0.01	-0.96	0.56	0.54	-0.36	-1.31	0.49	1.85	-0.01	0.1	1.32	-0.92	0.18	-0.55	0.49	-0.98	-1.08	-0.52	-0.37	1.04	1.73	-0.14	-0.73	0.3	-1.04	-0.93	0.7	-1.4	0.16	-0.1	-0.95	0.05	0.71	-0.99	0.77	-0.44	-0.98	0.03	-0.59	1.06	-0.56	-1.17	-0.52	-0.71
367.42	0.49	0.99	0.1	-0.84	0.48	0.11	-0.43	0.72	0.43	-0.15	-0.98	0.58	1.99	0.07	0.36	1.4	-0.57	0.34	-0.28	0.62	-1.07	-0.92	-0.58	-0.3	1.05	1.56	-0.12	-0.54	0.65	-0.69	-1.02	1.13	-1.29	0.45	-0.1	-0.6	0.28	1.06	-1.09	0.95	-0.56	-1.04	-0.32	-0.26	1.23	-0.57	-0.86	-0.11	-0.56
367.786	0.64	1.17	0.25	-0.62	0.44	0.38	-0.25	0.92	0.47	-0.02	-0.47	0.7	2.41	0.53	0.73	1.66	-0.25	0.77	-0.12	0.86	-0.79	-0.62	-0.28	-0.33	1.25	2.06	0.41	-0.27	0.93	-0.44	-0.57	1.38	-0.79	0.77	-0.04	-0.36	0.38	1.58	-1.04	1.3	-0.18	-0.85	-0.43	0.22	1.52	-0.43	-0.57	-0.18	-0.43
368.153	0.33	1.17	0.05	-0.59	0.45	0.15	-0.49	0.57	0.36	-0.4	-0.62	0.29	2.3	0.26	0.58	1.74	-0.5	0.71	-0.32	1	-0.75	-0.66	-0.31	-0.84	1.32	2.11	0.17	-0.07	0.67	-0.42	-0.52	1.4	-0.73	0.75	-0.21	-0.29	-0.15	1.24	-0.91	1.34	-0.42	-0.71	-0.29	-0.11	1.54	-0.76	-0.84	-0.52	-0.53
368.519	0.12	1.14	0.14	-0.35	0.4	0.09	-0.56	0.35	0.3	-0.17	-0.35	-0.14	2.25	0.56	0.81	1.92	-0.5	1.04	-0.68	1.3	-0.75	-0.44	-0.26	-0.58	1.18	1.96	0.15	0	0.78	-0.54	-0.22	1.4	-0.49	0.93	-0.32	-0.19	0.05	1.01	-0.9	1.21	-0.51	-0.41	-0.24	-0.28	1.59	-0.73	-0.85	-0.63	-0.15
368.885	0.08	0.93	-0.02	-0.1	0.19	-0.09	-0.73	-0.08	0.27	0.1	-0.68	-0.28	2.04	0.49	0.5	1.8	-0.69	0.72	-0.89	1.04	-0.41	-0.36	-0.48	-0.57	1	1.73	0.1	-0.17	0.48	-0.53	-0.12	1.06	-0.56	0.85	-0.33	-0.07	0.31	0.94	-0.63	1.03	-0.55	-0.58	-0.77	-0.3	1.73	-0.74	-0.63	-0.48	-0.07
369.251	-0.14	0.75	-0.51	-0.52	0.24	-0.5	-1.07	-0.24	-0.16	-0.16	-1.33	-0.67	1.61	0.18	0.46	1.75	-1.02	0.45	-0.92	0.82	-0.66	-0.73	-0.62	-0.6	0.41	1.19	-0.17	-0.31	0.38	-0.72	-0.3	0.42	-0.75	0.47	-0.74	-0.06	0.04	0.57	-0.84	0.86	-0.78	-0.43	-1.11	-0.65	1.59	-0.91	-0.74	-0.82	-0.45
369.618	-0.01	0.76	-0.28	-0.17	0.44	-0.45	-0.68	-0.17	-0.16	-0.09	-0.95	-0.41	1.76	0.63	0.53	2.13	-0.82	0.58	-0.21	1.21	-0.45	-0.43	-0.59	-0.29	0.66	1.63	0.4	-0.13	0.76	-0.72	-0.17	0.85	-0.12	0.51	-0.66	0.25	0.03	0.91	-0.57	1.12	-0.11	-0.13	-0.66	-0.51	1.84	-0.31	-0.59	-0.41	-0.13
369.984	0.2	0.64	0.38	0.16	0.8	-0.58	-0.03	-0.13	-0.4	-0.04	-0.68	-0.24	1.94	0.74	0.76	2.36	-0.94	0.41	-0.03	0.95	-0.31	-0.01	-0.55	0.03	0.78	1.86	0.43	0.06	1.08	-0.79	-0.05	1.17	0.13	0.51	-0.14	0.46	0.2	0.86	-0.26	1.37	0.41	-0.02	-0.41	-0.44	2.02	-0.08	-0.25	-0.38	0.4
370.35	0.26	0.97	0.69	0.23	1.06	-0.06	0.65	0	-0.09	0.1	-0.41	0.29	2.19	1.08	1.06	2.83	-0.57	0.59	0.07	0.91	0.1	0.29	-0.16	0.53	0.87	2.02	0.95	0.39	1.57	0.06	0.22	1.81	0.45	0.58	-0.05	0.84	0.56	0.94	0.19	1.15	0.44	0.18	0.08	0.05	2.31	0.6	0.02	-0.11	0.74
370.716	-0.19	0.41	0.22	-0.33	0.38	-0.49	0.71	-0.23	-0.42	-0.23	-0.83	0.17	1.7	0.87	0.24	2.49	-0.69	0.43	-0.44	0.71	-0.02	-0.02	-0.38	0.39	0.56	1.89	0.79	0.17	1.52	-0.04	0.2	1.55	0.37	0.29	-0.16	0.64	0.13	0.69	-0.05	0.92	0.13	-0.01	-0.33	-0.02	2.08	0.25	-0.16	-0.27	0.55
371.082	-0.64	0.39	-0.07	-0.57	-0.21	-0.83	0.75	-0.29	-0.32	-0.36	-0.9	-0.28	1.71	0.71	-0.26	2.16	-0.92	0.11	-0.47	0.27	0.05	0.04	-0.56	0.09	0.08	1.62	0.68	0.38	0.88	-0.02	-0.44	1.5	0	-0.07	-0.34	0.46	-0.09	0.25	-0.3	0.66	0.22	-0.04	-0.16	-0.35	1.99	0.02	-0.06	-0.32	0.56
371.448	-0.65	0.66	-0.26	-0.34	-0.32	-0.7	0.46	-0.21	-0.07	-0.61	-1.1	-0.24	1.71	0.86	-0.18	2.31	-0.94	-0.27	-0.44	0.1	0.35	0.44	-0.34	0.16	-0.1	1.62	0.58	0.49	0.86	-0.1	-0.52	1.57	0.24	-0.2	-0.42	0.29	-0.27	0.29	-0.05	0.91	0.33	0.3	-0.02	-0.4	2.19	-0.07	0.07	-0.61	0.72
371.814	-0.72	0.81	-0.3	-0.33	-0.11	-0.5	0.51	-0.26	0.25	-0.72	-1.39	-0.26	1.32	0.78	-0.23	2.37	-0.85	-0.49	-0.86	-0.19	0.34	0.47	-0.39	0.16	-0.06	1.5	0.28	0.35	0.68	0.06	-0.55	1.43	0.09	-0.24	-0.19	0.08	-0.22	-0.19	-0.02	0.88	0.27	0.26	-0.39	-0.67	2.11	-0.18	-0.17	-0.17	0.74
372.18	-0.47	0.77	-0.42	-0.44	-0.44	-0.44	0.42	0.04	0.57	-0.83	-1.47	-0.51	0.99	0.69	-0.48	2.22	-0.7	-0.8	-0.92	-0.4	0.06	0.25	-0.45	0.03	-0.42	1.44	0.03	0.01	0.84	-0.2	-0.81	1.3	0.06	-0.47	-0.22	-0.14	-0.01	-0.13	-0.12	0.77	0.05	0.07	-0.71	-0.55	1.89	-0.14	-0.22	-0.51	0.93
372.546	-0.71	0.56	-0.74	-0.66	-0.73	-0.69	0.1	0.25	0.65	-1.31	-1.66	-0.41	0.64	0.19	-0.81	1.74	-0.81	-1.25	-0.95	-0.75	-0.32	0.16	-0.57	-0.24	-0.21	1.42	-0.25	-0.26	0.5	-0.18	-0.69	1.14	-0.31	-0.64	-0.17	-0.47	-0.61	0.03	-0.21	0.56	-0.16	0.08	-0.64	-0.69	1.48	-0.32	-0.32	-0.97	0.69
372.912	-0.41	0.9	-0.5	-0.66	-0.11	-0.5	0.31	0.85	0.67	-1.28	-1.05	-0.35	0.76	0.32	-0.44	1.89	-0.52	-0.94	-0.59	-0.38	-0.6	0.28	-0.56	-0.13	0.39	1.87	0.21	0.07	0.81	0.24	-0.37	1.35	0.11	-0.25	-0.19	-0.48	-0.34	0.23	-0.04	0.58	0.11	0.21	0.03	-0.4	1.69	-0.33	-0.08	-0.61	0.81
373.278	-0.39	0.54	-0.26	-0.68	-0.25	-0.63	0.22	0.53	0.53	-1.19	-0.96	-0.57	0.59	0.11	-0.75	1.22	-0.57	-1.12	-0.64	-0.63	-0.54	0.41	-0.96	-0.4	0.41	1.59	0.05	-0.23	0.58	-0.14	-0.43	1.49	-0.31	-0.16	-0.12	-0.88	-0.53	-0.03	-0.21	0.63	0.08	-0.12	0.13	-0.46	1.36	-0.5	-0.29	-0.44	0.63
373.644	-0.53	0.78	-0.3	-0.87	-0.33	-0.41	-0.03	0.67	0.7	-1.04	-1.09	-0.8	0.63	-0.23	-0.8	1.17	-0.54	-1	-1.1	-0.74	-0.49	0.06	-0.84	-0.46	0.31	1.29	-0.39	-0.22	0.36	-0.24	-0.46	1.13	-0.48	-0.07	-0.56	-1.06	-0.54	-0.15	-0.27	0.49	-0.04	-0.21	0.25	-0.55	1.16	-0.69	-0.39	-0.65	0.69
374.01	-0.62	1.07	-0.29	-0.98	-0.29	-0.2	-0.43	0.56	0.72	-1.04	-1.38	-0.78	0.49	-0.33	-0.9	1.13	-0.41	-1.01	-0.99	-0.51	-0.38	-0.01	-0.75	-0.42	0.32	1.18	-0.25	-0.32	0.03	-0.13	-0.39	1.02	-0.54	0.23	-0.77	-1.14	-0.39	-0.01	-0.33	0.44	-0.23	-0.34	0.35	-0.31	1.12	-0.81	-0.55	-0.57	0.58
374.375	-0.73	0.7	-0.41	-0.89	-0.36	-0.53	-1.03	0.34	0.37	-1.48	-1.66	-1.18	0.43	-0.66	-1.08	0.76	-0.69	-1.42	-1.1	-0.86	-0.7	-0.44	-1.04	-0.82	0.06	0.82	-0.64	-0.52	-0.31	-0.6	-0.53	0.6	-0.53	0.09	-0.9	-1.48	-0.66	-0.26	-0.73	0.5	-0.25	-0.43	-0.08	-0.62	0.74	-1.33	-0.84	-0.86	0.37
374.741	-0.49	1.01	-0.06	-0.65	0.01	-0.2	-1	0.5	0.53	-1.26	-1.24	-0.93	0.83	-0.38	-0.6	1.11	-0.39	-1.13	-0.66	-0.5	-0.41	0.05	-0.56	-0.68	0.31	0.86	-0.29	-0.3	-0.46	-0.58	-0.29	0.77	-0.4	0.34	-0.8	-1.41	-0.42	-0.05	-0.71	0.74	0.13	-0.21	0.11	-0.28	0.99	-0.92	-0.41	-0.57	0.68
375.107	-0.05	1.37	0.17	-0.26	0.53	0.05	-1.05	0.45	0.62	-1.13	-1	-0.68	1.07	-0.28	-0.26	1.42	-0.18	-0.9	-0.42	-0.14	-0.14	0.1	-0.11	-0.27	0.72	1.16	0.03	-0.31	-0.09	-0.56	0.2	0.87	0.01	0.49	-0.73	-1.21	-0.19	0.15	-0.54	1.12	0.31	-0.04	0.13	0.09	1.11	-0.8	-0.56	-0.35	0.63
375.473	0.36	1.59	0.45	0.07	0.72	0.27	-0.92	0.55	0.7	-0.84	-0.6	-0.36	1.44	0	-0.17	1.66	0.19	-0.14	-0.21	0.01	-0.07	0.05	0.16	-0.08	1.19	1.5	0.19	-0.02	0.09	-0.48	0.43	1.01	0.27	0.64	-0.4	-0.84	0.27	0.26	-0.63	1.22	0.46	-0.18	0.51	0.01	1.2	-0.47	-0.38	-0.28	0.84
375.838	0.72	1.67	0.57	0.38	0.64	0.42	-0.93	0.56	0.47	-0.55	-0.4	-0.07	1.86	0.09	0.05	1.78	0.46	0.18	0.47	0.38	0.09	0.06	0.21	0.41	1.56	1.75	0.26	0.28	0.29	-0.36	0.42	1.33	0.35	0.97	-0.25	-0.68	0.25	0.62	-0.4	1.14	0.79	-0.02	0.95	0.02	1.23	-0.02	-0.2	-0.3	0.98
376.204	0.51	1.52	0.78	0.45	0.8	0.66	-0.71	0.67	0.25	-0.32	-0.36	0.37	2.04	0.32	0.47	1.77	0.53	0.55	0.48	0.52	-0.06	-0.07	0.19	0.6	1.82	1.84	0.56	0.46	0.26	-0.23	0.66	1.54	0.35	1.2	-0.16	-0.63	0.32	0.58	-0.45	1.21	1.07	0	0.97	-0.26	1.28	0.01	-0.1	-0.15	0.7
376.569	0.58	1.54	0.84	0.51	1.09	0.86	-0.3	0.73	0.16	-0.28	-0.25	0.26	2.25	0.3	0.42	1.94	0.37	0.5	0.41	0.55	0.01	-0.07	0.08	0.72	1.64	1.85	0.27	0.49	0.38	-0.25	0.59	1.35	0.16	1.13	-0.07	-0.53	0.51	0.39	-0.37	1.37	1.06	-0.21	0.93	-0.38	1.29	0.15	-0.17	0.04	0.67
376.935	0.65	1.35	0.64	0.61	0.83	0.97	-0.23	0.5	0.34	-0.47	-0.41	0.16	2.07	0.48	0.02	1.86	0.09	0.18	0.16	0.34	0.06	-0.37	0.08	0.7	1.1	1.6	0.07	0.33	0.14	-0.56	0.61	1.2	-0.09	0.7	-0.15	-0.32	0.19	0.33	-0.51	1.42	1.01	-0.47	0.61	-0.42	1.13	0.01	-0.47	-0.22	0.65
377.3	0.77	1.78	0.84	0.61	0.7	1.3	0	0.85	0.64	-0.81	0.02	0.49	2.35	0.69	0.22	2.43	0.22	0.45	0.21	0.28	0.05	-0.45	0.37	1	1.57	1.92	0.17	0.59	0.38	0.06	0.61	1.3	0.17	0.74	-0.12	-0.08	0.45	0.73	-0.21	1.53	0.91	-0.13	0.61	-0.37	1.3	0.38	-0.3	-0.09	1.08
377.666	1.27	1.99	0.95	0.71	1.16	1.5	0.41	1.22	0.79	-0.69	0.35	1	2.66	0.96	0.58	2.99	0.45	0.54	0.6	0.42	0.09	-0.03	0.61	1.44	1.65	2.39	0.63	0.91	0.71	0.38	1.04	1.61	0.29	1.04	0.48	0.43	0.7	1.23	0.09	1.96	1.05	0.49	0.88	0.02	1.95	1.02	0.2	0.48	1.66
378.031	1.11	1.51	0.44	0.37	0.69	1.19	0.22	1.3	0.76	-0.79	0.3	0.77	2.65	0.84	0.38	2.77	0.31	0.72	0.16	0.11	0	-0.16	0.3	1.1	1.47	2.2	0.44	0.72	0.84	0.28	0.79	1.55	-0.02	0.69	0.45	0.32	0.6	0.88	-0.17	1.76	0.81	0.35	0.65	-0.16	1.89	0.98	0.09	0.4	1.57
378.396	1.19	1.7	0.61	0.43	0.96	1.56	0.91	1.77	1.41	-0.34	0.69	0.96	2.62	1.39	0.62	2.89	0.32	1.12	0.49	0.65	0.16	0.38	0.57	1.43	1.64	2.71	0.74	1.35	0.94	0.62	1.17	1.85	-0.01	0.82	0.47	0.71	0.91	1.21	0.2	1.96	1.05	0.67	1.21	0.33	2.41	1.28	0.52	0.68	1.82
378.762	1.14	1.65	0.66	0.55	1	1.52	0.94	1.85	0.98	-0.52	0.45	0.86	2.47	1.13	0.54	2.72	0.11	0.93	0.24	0.31	0.02	0.1	0.12	1.38	1.33	2.2	0.51	1.36	1.1	0.72	1.02	1.74	-0.05	0.62	0.57	1.12	0.62	0.96	0.37	1.82	0.7	0.68	1.19	0.25	2.3	1.03	0.28	0.35	1.42
379.127	1.04	1.25	0.52	0.33	0.68	1.47	1.02	2.01	0.94	-0.26	0.41	1.02	2.35	1.21	0.35	2.53	0.13	0.9	0.21	0.16	0.03	0.16	0.16	1.35	1.31	2.11	0.57	1.2	1.21	0.74	1.3	1.62	-0.1	0.62	0.83	0.93	0.71	1.24	0.55	1.84	0.8	0.85	1.27	0.17	2.46	0.84	0.71	0.27	1.42
379.492	0.9	1.24	0.54	-0.14	0.56	1.07	0.83	1.71	0.73	-0.13	0.11	0.96	2.04	0.88	0.12	2.32	0.07	0.62	0.01	0.21	-0.13	0.42	-0.12	1.41	1.01	1.98	0.54	1.05	1.1	0.94	1.23	1.38	-0.5	0.7	0.68	0.83	0.53	1.14	0.6	1.61	1	0.92	0.84	0.31	2.43	1.01	0.58	0.55	1.42
379.857	0.71	1.36	0.79	-0.2	0.68	1.01	1.23	1.76	1.38	0.12	0.21	0.81	2.03	0.83	0.18	2.4	0.1	0.69	0.01	0.3	-0.18	0.77	0.29	1.52	0.85	2.03	0.67	1.16	1.43	1.19	1.6	1.18	-0.44	0.72	0.6	0.95	0.77	1.03	0.61	1.8	0.94	0.95	0.86	0.58	2.89	1.09	0.98	0.67	1.76
380.222	0.71	1.21	0.51	-0.15	0.82	0.85	1.1	1.67	1.28	0.12	0.31	0.55	2.04	0.69	0.06	2.31	0.24	0.29	0.11	0.22	-0.02	1.19	0.28	1.38	0.51	1.62	0.79	0.96	1.42	1.24	1.53	0.98	-0.66	0.69	0.53	0.81	0.92	1.21	0.67	1.9	0.85	1.23	1.14	0.64	2.99	1.14	1.06	0.7	1.92
380.588	1.25	1.27	0.97	-0.06	0.94	0.77	1.24	1.72	1.82	0.65	0.78	0.99	2.17	1.02	0.36	2.46	0.78	0.5	0.39	0.44	0.34	1.18	0.57	1.39	0.51	1.97	1.53	1.09	1.27	1.51	1.49	1.42	-0.33	1.1	0.53	1.14	1.2	1.73	1.01	2.04	1.1	1.38	1.52	1.14	3.3	1.41	1.48	1.04	2.04
380.953	1.13	1.19	1.1	-0.18	0.91	0.53	1.06	1.56	1.7	1	0.58	1.19	2.05	0.91	0.62	2.33	0.93	0.64	0.54	0.55	0.47	1.09	0.59	1.52	0.63	1.94	1.42	1.13	1.31	1.53	1.34	1.34	-0.28	1.41	0.41	1.14	1.25	1.76	1.13	1.97	1.08	1.3	1.53	1.1	3.28	1.43	1.49	0.8	1.89
381.318	1.31	1.14	1.1	0.24	1.24	0.54	1.17	1.82	1.93	1.57	0.74	1.44	2.28	1.12	0.89	2.41	1.13	0.73	0.72	0.94	0.8	1.28	0.48	1.56	0.77	1.97	1.66	1.33	1.13	1.27	1.61	1.41	-0.03	1.57	0.4	1.28	1.36	1.92	1.17	2	1.38	1.34	1.66	1.46	3.51	1.49	1.76	0.96	1.88
381.683	1.26	0.74	1.03	0.39	1.01	0.2	0.88	1.55	1.64	1.81	0.68	1.29	1.99	1.23	0.68	2.06	1.1	0.89	0.52	0.81	1.12	1.4	0.05	1.43	0.83	1.78	1.22	1.16	1	1.24	1.39	1.68	-0.19	1.36	0.13	1.02	1.11	1.77	1.01	1.85	1.45	1.32	1.58	1.34	3.01	1.17	1.67	0.7	1.56
382.048	1.66	0.69	1.51	0.76	1.27	0.26	1.27	1.68	1.69	2.02	0.85	1.28	1.96	1.31	0.82	2.41	1.33	1.12	0.88	1.18	1.22	1.51	0.26	1.45	1.13	1.79	1.46	1.18	0.94	1.21	1.55	1.7	0.09	1.48	0.13	1.36	0.96	2.17	1.28	2.12	1.7	1.15	1.72	1.26	3.08	1.09	1.91	0.83	1.55
382.413	1.45	0.46	1.31	0.56	0.68	-0.21	0.84	1.28	1.12	1.78	0.48	1.04	1.58	0.75	0.54	2.27	1.38	0.94	0.41	0.92	1.09	1.17	0.05	1.37	0.96	1.4	1.15	0.76	0.56	0.93	1.17	1.46	-0.26	1.23	-0.18	0.91	0.7	1.93	1.01	1.93	1.44	0.84	1.21	0.86	2.6	1.02	1.82	0.58	1.21
382.777	1.33	0.19	0.91	0.31	0.46	-0.48	0.67	1.15	1.08	1.79	0.47	0.84	1.36	0.6	0.39	2.25	1.42	0.66	0.35	0.66	0.89	1.04	0.22	1.44	0.98	1.64	1.05	0.8	0.35	0.78	1.06	1.39	-0.31	1.29	-0.47	0.52	0.59	1.87	0.96	1.84	1.43	0.8	1.04	0.55	2.52	0.97	1.85	0.6	1.24
383.142	1.38	0.49	1.08	0.49	0.6	-0.43	0.85	1.28	1.09	1.68	0.47	0.86	1.43	0.59	0.46	2.39	1.27	0.68	0.35	0.65	0.92	0.95	0.39	1.37	1.16	1.86	1.16	0.89	0.25	0.93	1.2	1.55	-0.33	1.71	-0.45	0.78	0.54	1.82	1.05	1.8	1.47	0.65	1.06	0.59	2.46	1.23	1.66	0.89	1.59
383.507	1.53	0.37	1.06	0.7	0.54	-0.03	1.05	1.73	1.16	1.54	0.7	0.87	1.44	0.82	0.82	2.49	1.07	0.5	0.21	0.8	1.09	0.76	0.42	1.37	1.4	1.93	1.35	1.09	0.3	0.71	1.35	1.39	-0.1	1.72	-0.48	0.9	0.54	1.73	1.19	2.09	1.47	0.58	1.24	0.62	2.51	1.01	1.49	0.73	1.83
383.872	1.47	0.09	0.73	0.54	0.63	-0.07	0.94	1.72	0.79	1.08	0.7	1.01	1.57	0.97	0.77	2.51	0.89	0.15	-0.13	0.61	0.88	0.47	0.05	1.13	1.26	1.56	1.42	0.95	0.02	0.5	1.27	1.44	-0.27	1.51	-0.48	0.81	0.38	1.76	1.02	2.12	1.21	0.27	1.04	0.39	2.08	0.58	1.26	0.51	1.6
384.237	1.47	0.11	0.75	0.61	0.53	-0.19	0.83	1.67	0.76	1.23	0.66	1.09	1.48	1	0.65	2.83	0.56	0.29	-0.04	0.62	0.85	0.18	0.04	1.04	1.38	1.86	1.22	0.88	0.18	0.53	1.24	1.51	-0.23	1.29	-0.57	0.79	0.3	1.65	0.99	2.11	1.09	0.13	1.01	0.69	2	0.37	1.12	0.56	1.59
384.601	1.23	0.24	0.63	0.87	0.46	-0.25	0.63	1.61	0.65	1.16	0.36	0.87	1.58	0.92	0.6	2.78	0.32	0.37	-0.16	0.7	0.85	0.46	0.22	1.33	1.49	1.58	1.1	0.93	0.42	0.65	1.16	1.68	-0.29	1.1	-0.63	0.96	0.15	1.7	1.07	2.16	0.95	0.1	0.99	0.57	1.74	0.36	0.88	0.53	1.45
384.966	1.29	0.19	0.58	0.91	0.53	-0.24	0.61	1.72	0.84	1.05	0.57	0.68	1.81	0.97	0.59	2.91	0.22	0.38	-0.22	0.74	0.82	0.58	0.19	1.12	1.27	1.68	1.04	1.11	0.58	0.62	1.2	1.77	-0.31	1.14	-0.52	0.99	-0.15	1.59	1.05	2.29	0.9	0.46	0.95	0.65	1.9	0.38	0.82	0.68	1.4
385.331	1.04	-0.1	0.45	0.52	0.39	-0.57	0.36	1.33	0.44	0.53	0.16	0.33	1.41	0.73	0.07	2.7	0.06	0.28	-0.57	0.48	0.55	0.23	-0.07	0.74	0.84	1.34	0.82	0.46	0.56	0.65	1.26	1.59	-0.46	0.79	-0.67	0.87	-0.29	1.33	0.78	2.48	0.48	-0.02	0.73	0.35	1.55	0.18	0.44	0.34	1.08
385.695	0.84	0.03	0.37	0.4	0.23	-0.31	0.27	1.34	0.54	0.2	-0.11	0.27	1.35	0.55	0.09	2.75	-0.22	0.05	-0.67	0.5	0.22	-0.14	0.06	0.48	0.67	1.07	1.09	0.16	0.5	0.56	1.13	1.31	-0.43	0.67	-0.72	0.66	-0.45	1.06	0.57	2.48	0.06	-0.43	0.68	0.13	1.53	0.22	0.35	0.53	0.91
386.06	0.64	0.27	0.24	0.27	0.12	-0.15	0.14	0.93	0.59	-0.02	-0.12	0.31	1.34	0.6	0.06	2.51	-0.37	-0.25	-0.75	0.28	0.11	-0.27	0.14	0.64	0.49	1.19	0.91	0.18	0.53	0.65	1.25	1.22	-0.58	0.65	-0.64	0.37	-0.34	0.88	0.56	2.39	-0.16	-0.12	0.66	0.18	1.45	0.37	0.17	0.44	0.85
386.424	0.82	0.63	0.38	0.19	0.25	0.2	0.17	0.93	0.72	-0.11	-0.04	0.31	1.42	0.61	0.28	2.74	-0.34	-0.43	-0.57	0.28	0.11	-0.33	0.25	0.64	0.67	1.3	1.01	0.36	0.76	0.95	1.28	1.17	-0.53	0.69	-0.45	0.54	-0.13	0.91	0.6	2.36	-0.06	0.03	0.66	0.07	1.63	0.12	0.18	0.28	0.87
386.789	0.84	0.69	0.51	0.3	0.27	0.25	0.3	0.85	0.84	-0.28	0.11	0.5	1.62	0.91	0.25	2.61	-0.57	-0.4	-0.35	0.39	0.06	-0.39	0.03	0.57	0.58	1.13	1.17	0.15	1.07	1.11	1.08	1.32	-0.49	0.65	-0.24	0.6	-0.05	1.1	0.44	2.32	-0.06	-0.04	0.54	0.11	1.41	0.14	0.03	0.25	0.98
387.153	0.34	0.57	0.28	-0.01	0.44	-0.02	0.02	0.5	0.46	-0.24	-0.07	-0.01	1.42	0.65	0.19	2.37	-0.52	-0.65	-0.57	0.44	-0.3	-0.58	-0.25	0.38	0.1	0.57	0.93	0.27	1.02	0.88	0.42	1.13	-0.58	0.31	-0.54	0.43	-0.4	0.86	-0.01	2.18	-0.23	-0.22	0.19	0.13	1.4	0.11	-0.02	-0.07	0.76
387.517	-0.06	0.44	0.15	-0.22	0.33	-0.47	-0.05	-0.03	0.28	-0.32	-0.32	-0.33	1.17	0.66	-0.2	2.08	-0.51	-0.7	-0.54	-0.09	-0.61	-0.8	-0.37	0.14	-0.23	0.43	0.58	-0.3	0.78	0.92	0.17	1.29	-0.87	0.07	-0.67	0.2	-0.41	0.84	-0.33	1.93	-0.44	-0.28	0.2	-0.16	1.31	-0.12	-0.08	-0.08	0.2
387.882	-0.22	0.38	0.15	-0.25	0.23	-0.65	-0.32	-0.21	0.27	-0.26	-0.61	-0.79	0.65	0.25	-0.37	1.8	-0.64	-0.62	-0.59	-0.08	-0.48	-0.96	-0.55	0.01	-0.3	0.57	0.47	-0.5	0.55	0.86	-0.21	1.14	-0.85	-0.05	-0.87	0.04	-0.6	0.52	-0.29	1.74	-0.29	-0.28	0.11	-0.18	1.26	-0.22	-0.17	0.13	-0.06
388.246	-0.09	0.67	0.01	-0.3	0.17	-0.47	-0.24	-0.26	0.53	-0.35	-0.54	-0.83	0.79	0.26	-0.3	1.71	-0.4	-0.53	-0.59	-0.07	-0.21	-0.81	-0.42	0.21	-0.23	0.67	0.65	-0.25	0.53	0.88	-0.11	1.34	-0.66	-0.02	-0.49	0.35	-0.67	0.6	-0.15	1.8	-0.02	-0.21	0.19	-0.21	1.4	0.12	0.02	0.18	-0.19
388.61	-0.27	0.6	-0.16	-0.72	-0.06	-0.63	-0.24	-0.52	0.21	-0.51	-0.68	-0.92	0.67	0.28	-0.48	1.61	-0.54	-0.53	-0.61	-0.25	-0.5	-0.9	-0.74	0.01	-0.46	0.81	0.41	-0.31	0.27	0.59	-0.09	1	-0.6	-0.07	-0.58	-0.09	-0.69	0.27	-0.44	1.49	-0.11	-0.28	0.06	-0.33	1.52	-0.25	-0.2	0.03	-0.23
388.975	-0.64	0.77	-0.09	-0.68	-0.09	-0.54	-0.32	-0.63	0.28	-0.56	-0.73	-0.86	0.72	0.24	-0.53	1.68	-0.49	-0.56	-0.8	-0.4	-0.56	-0.89	-0.9	0.08	-0.26	0.73	0.41	-0.47	0.22	0.43	-0.18	1.04	-0.54	-0.34	-0.7	-0.3	-0.56	0.25	-0.62	1.23	-0.12	-0.39	0.14	-0.48	1.36	-0.34	-0.32	-0.15	-0.37
389.339	-0.71	0.85	-0.21	-0.59	-0.13	-0.47	-0.3	-0.64	0.29	-0.38	-0.67	-1	0.77	0.32	-0.41	1.71	-0.36	-0.72	-0.76	-0.34	-0.8	-0.86	-0.97	0.13	-0.26	0.86	0.31	-0.05	0.08	0.49	-0.33	0.94	-0.76	-0.37	-0.55	-0.21	-0.81	0.18	-0.46	0.84	0.01	-0.27	0.26	-0.56	1.55	-0.5	-0.19	-0.26	-0.13
389.703	-0.43	0.98	0.06	-0.57	0.08	-0.27	0.04	-0.41	0.37	-0.14	-0.22	-0.83	1.25	0.59	-0.39	1.87	0.09	-0.42	-0.44	-0.21	-0.51	-0.47	-0.87	0.49	0.12	1.14	0.44	0.32	0.23	0.55	-0.16	1.21	-0.53	-0.12	-0.27	0.11	-0.45	0.31	-0.1	0.7	0.47	0.1	0.35	-0.33	1.73	-0.6	-0.16	-0.29	0.06
390.067	-0.49	0.84	0.11	-0.65	0.16	-0.25	0.11	-0.23	0.3	0.04	-0.15	-0.61	1.39	0.52	-0.29	1.9	0.03	-0.21	-0.45	-0.08	-0.56	-0.38	-1.04	0.35	-0.01	1.35	0.54	0.44	0.26	0.52	-0.21	1.38	-0.34	-0.1	-0.11	0	-0.55	0.21	-0.03	0.7	0.53	0.17	0.31	-0.29	1.82	-0.68	-0.11	-0.19	0.19
390.431	-0.47	0.54	0.19	-0.36	0.38	-0.16	0.21	0.2	0.47	0.33	0.08	-0.54	1.68	0.74	-0.2	1.95	0.15	0.09	-0.3	-0.06	-0.28	-0.11	-0.99	0.38	0.06	1.53	0.7	0.54	0.4	0.45	-0.18	1.47	-0.07	0.02	-0.11	0.06	-0.7	0.31	0.06	1.07	0.69	0.02	0.48	0.07	2	-0.25	-0.11	0.15	0.41
390.795	-0.53	0.52	0.23	-0.54	0.35	-0.04	0.19	0.21	0.45	0.45	-0.03	-0.62	1.76	0.8	-0.2	1.95	0.23	0.43	-0.38	0.11	-0.19	0	-0.87	0.38	0.19	1.69	0.8	0.64	0.09	0.31	0.03	1.41	-0.01	0.11	-0.29	-0.04	-0.77	0.16	0.13	1.07	0.67	0.04	0.57	0.04	2.14	-0.28	-0.11	0.24	0.56
391.159	-0.28	0.72	0.67	-0.16	0.45	0.42	0.39	0.51	0.73	0.48	0.08	-0.18	2.15	1.18	-0.07	2.3	0.49	0.72	-0.19	0.3	0.02	0.42	-0.83	0.7	0.5	2.26	1.02	0.7	0.22	0.33	0.55	1.48	0.27	0.32	-0.06	0.13	-0.29	0.29	0.47	1.16	0.93	0.28	0.84	-0.04	2.28	-0.24	0.08	0.54	0.82
391.523	-0.11	0.9	0.85	0.08	0.44	0.67	0.63	0.68	0.81	0.53	0.09	-0.04	2.41	1.19	-0.01	2.21	0.58	0.53	0	0.74	0.25	0.42	-0.89	0.64	0.78	2.38	1.47	0.98	0.28	0.29	0.6	1.45	0.62	0.38	0.25	0.18	-0.06	0.33	0.69	1.35	1	0.3	0.96	-0.01	2.32	0.02	0.36	0.58	1
391.887	0.43	1.12	1.21	0.49	0.59	1.14	0.98	1.32	1.01	0.81	0.46	0.64	2.89	1.76	0.17	2.65	0.88	1	0.26	0.86	0.54	0.89	-0.41	1.2	0.92	2.61	1.96	1.16	0.82	0.59	1.12	1.76	0.89	0.79	0.84	0.55	0.32	0.72	1.03	1.77	1.07	0.74	1.41	0.12	2.66	0.38	0.61	0.59	1.48
392.251	0.24	0.95	1.5	0.45	0.77	1.1	0.91	1.22	1	0.74	0.48	0.66	2.8	1.9	0.09	2.54	0.85	1.09	0.16	0.78	0.52	0.76	-0.51	1.24	1.04	2.38	1.96	1.24	0.79	0.42	0.95	1.63	0.76	0.89	0.59	0.27	0.15	0.75	0.86	1.55	0.75	0.69	1.23	-0.02	2.54	0.37	0.59	0.41	1.46
392.615	0.55	1.08	1.83	0.61	1.21	1.48	0.89	1.6	1.16	0.93	0.58	1.06	3.05	2.09	0.42	2.89	1.32	1.32	0.45	1.11	0.84	0.89	-0.35	1.5	1.49	2.47	2.27	1.47	1.12	0.7	1.17	1.75	0.8	1.07	0.85	0.47	0.19	1.04	0.99	2.04	1.04	1.11	1.46	0.18	2.65	1.05	1.12	0.78	1.83
392.979	0.83	1.09	1.74	0.36	0.94	1.53	0.84	1.53	0.96	0.71	0.55	0.87	2.99	1.9	0.5	2.77	1.36	1.46	0.47	0.82	0.66	0.94	-0.26	1.56	1.63	2.56	2.21	1.44	1.08	0.78	1.09	1.76	0.78	1.07	1.03	0.5	0.13	0.88	1.07	2.23	1.18	0.83	1.63	0.21	2.45	1.06	1.34	0.85	2.06
393.343	0.74	0.99	1.97	0.39	1.03	1.64	0.78	1.36	0.78	0.67	0.49	0.88	2.93	1.82	0.45	2.63	1.02	1.41	0.33	0.62	0.71	0.85	-0.08	1.58	1.75	2.54	2.33	1.37	1.04	0.44	0.95	1.59	0.75	1.3	0.93	0.38	0.05	0.73	0.72	2.3	1.02	0.78	1.45	0.2	2.56	1.04	1.25	0.79	1.84
393.706	0.55	0.93	1.79	0.4	0.78	1.37	0.63	1.2	0.62	0.43	0.21	0.93	2.52	1.54	0.34	2.56	0.69	0.94	0.2	0.44	0.51	0.8	-0.08	1.36	1.36	2.44	2.32	1.27	0.9	0.29	0.77	1.23	0.48	1.18	0.96	0.12	-0.09	0.8	0.72	2.52	0.9	0.62	1.36	0.03	2.45	1.17	1.01	0.77	1.68
394.07	0.84	1.42	1.84	0.64	1.06	1.62	0.46	1.63	0.85	0.47	0.29	0.94	2.5	1.81	0.53	2.74	1.01	0.88	0.33	0.78	0.86	1.09	0.18	1.4	1.45	2.44	2.43	1.49	1.16	0.47	0.85	1.18	0.5	1.36	1.29	0.39	0.13	0.88	0.7	2.66	1.15	0.55	1.55	0.08	2.7	1.3	1.41	1	1.97
394.434	0.56	1.45	1.73	0.44	0.72	1.48	0.47	1.29	0.61	0.27	0.27	0.91	2.34	1.51	0.32	2.59	1.02	0.69	0.3	0.61	0.55	0.85	0.26	1.35	1.44	2.3	2.44	1.45	1.19	0.51	0.95	1.22	0.43	1.24	1.54	0.44	0.21	0.82	0.58	2.54	1.03	0.48	1.53	-0.17	2.47	0.97	1.18	0.89	1.69
394.797	0.69	1.51	1.85	0.46	0.75	1.48	0.47	1.19	0.64	0.34	0.18	0.98	2.23	1.39	0.24	2.72	1.08	0.33	0.25	0.27	0.46	0.79	0.34	1.27	1.23	2.45	2.34	1.39	1.34	0.42	0.93	1.13	0.34	1.07	1.55	0.7	0.28	0.92	0.64	2.56	1.04	0.48	1.64	-0.02	2.4	0.96	1.13	0.87	1.54
395.161	0.79	1.32	1.48	0.01	0.33	1.05	0.27	1.12	0.54	0.33	0.06	0.6	1.67	1.1	-0.02	2.7	0.9	0.18	0.18	0.19	0.66	0.84	0.13	1.1	1.1	2.34	2.04	1.2	1.21	0.57	0.9	0.92	0.32	0.75	1.47	0.61	0.1	0.86	0.25	2.48	0.84	0.22	1.6	-0.02	2.09	0.91	0.96	0.62	1.23
395.524	0.85	0.98	1.17	-0.2	0.31	1.05	0.03	1.08	0.53	0.14	0.07	0.61	1.6	0.99	0	2.84	0.51	0.69	0.11	0.16	0.72	0.79	0.21	1	0.94	2.45	1.49	1.06	1.26	0.58	1.04	0.75	0.19	0.71	1.27	0.57	0.04	0.92	-0.18	2.12	0.89	0.18	1.39	0.06	2.01	0.98	0.68	0.59	1.08
395.888	0.36	1	0.66	-0.67	0.25	0.65	-0.26	0.64	0.07	-0.04	-0.21	0.25	1.38	0.58	-0.25	2.4	0.16	0.46	-0.19	-0.07	0.35	0.35	-0.15	0.64	0.79	2.2	0.89	0.89	0.97	0.04	0.83	0.44	-0.24	0.29	0.76	0.45	-0.39	0.71	-0.6	1.61	0.82	-0.16	1.01	0.09	1.71	0.62	0.45	0.49	0.61
396.251	0.57	1.35	0.65	-0.54	0.49	0.85	0.13	0.93	-0.03	0.02	-0.32	0.41	1.36	0.38	-0.28	2.57	0.42	0.39	-0.03	0.23	0.45	0.69	-0.13	0.72	0.8	2.54	0.66	0.87	1.15	0.22	1.19	0.34	-0.11	0.34	0.98	0.6	-0.05	0.74	-0.65	1.87	1.12	0.02	1.24	0.15	1.83	0.37	0.51	0.8	0.75
396.615	0.24	1.13	0.38	-0.56	0.27	0.93	0.14	0.67	-0.1	-0.14	-0.43	0	1.17	0.3	-0.48	2.27	-0.02	-0.02	-0.37	-0.02	0.28	0.44	-0.14	0.34	0.37	2.38	0.32	0.72	0.81	-0.05	1.13	0.37	-0.15	0.15	0.74	0.4	0.01	0.52	-0.8	1.41	0.94	-0.2	0.99	0.18	1.65	-0.16	0.22	0.47	0.4
396.978	0.29	1.14	0.57	-0.21	0.67	1.05	0.56	1.08	0.1	0.23	-0.16	0.65	1.14	0.8	-0.43	2.53	0.17	0.07	0.16	0.4	0.67	0.51	0.32	0.52	0.45	2.59	0.44	1.19	1.01	0.23	1.38	0.57	0	0.44	0.87	0.74	0.26	0.89	-0.52	1.61	1.2	0.16	1.22	0.29	2.27	-0.12	0.66	0.83	0.67
397.342	0.57	1.34	0.56	-0.06	0.65	1.22	0.69	1.51	0.71	0.48	0.07	0.91	1.29	1.04	-0.29	2.86	0.62	0.31	0.49	0.76	1.15	0.85	0.55	0.85	0.42	2.78	0.59	1.25	1.45	0.4	1.7	1.03	0.38	0.2	1.12	0.82	0.36	1.24	-0.05	1.94	1.64	0.48	1.26	0.67	2.27	0.06	0.69	1.19	1.03
397.705	0.27	1.04	0.39	0.12	0.64	1.32	0.65	1.35	0.84	0.62	-0.05	0.63	1.4	0.98	-0.16	2.73	0.61	0.4	0.25	0.74	1.04	0.73	0.64	0.49	0.46	2.71	0.64	1.05	1.29	0.4	1.98	1.15	0.47	0.16	0.89	0.85	0.22	1.16	-0.19	1.64	1.63	0.43	1.24	0.88	2.45	-0.05	0.65	1.07	0.97
398.068	0.04	0.39	0.1	-0.06	0.56	1.16	0.85	0.79	0.81	0.46	-0.09	0.36	1.35	0.91	-0.36	2.62	0.59	0.4	-0.01	0.64	0.88	0.24	0.46	0.64	0.56	2.7	0.49	0.66	1.06	0.26	1.8	1.06	0.46	0.05	0.51	0.6	0.27	1.19	-0.24	1.49	1.72	0.49	1.1	0.86	2.22	-0.15	0.35	0.79	0.59
398.432	0.25	0.44	0.43	0.05	0.99	1.28	1.01	0.87	0.82	0.53	0.01	0.48	1.55	1.34	-0.37	2.4	0.55	0.44	0.2	0.94	1.02	0.46	0.43	0.8	0.4	2.75	0.42	0.43	1.17	0.25	1.91	1.27	0.46	-0.01	0.42	0.68	0.41	1.43	0.05	1.37	1.78	0.82	1.13	1.23	2.39	-0.11	0.7	0.93	0.74
398.795	0.33	0.59	0.46	0.23	1.06	1.55	1	1.26	1.1	0.61	0.27	0.44	1.77	1.29	-0.25	2.63	0.84	0.53	0.38	1.28	1.14	0.76	0.6	0.84	0.75	2.71	0.44	0.59	1.05	0.72	1.94	1.49	0.48	0.05	0.53	0.63	0.38	1.58	0.04	1.65	1.94	0.89	1.46	1.2	2.52	0.35	0.79	1.08	0.78
399.158	0.11	0.6	0.51	0.42	1.08	1.93	1.19	1.17	1.18	0.57	0.03	0.52	1.73	1.31	-0.13	2.46	0.56	0.59	0.38	1.34	0.83	0.48	0.71	0.76	0.71	2.32	0.58	0.5	1.03	0.74	1.72	1.84	0.17	0.15	0.36	0.7	0.45	1.54	0.21	1.52	1.89	0.81	1.58	1.09	2.65	0.19	0.81	1.16	0.58
399.521	0.07	0.79	0.65	0.42	1.23	1.82	1.23	1.2	1.12	0.94	0.18	0.74	1.74	1.21	-0.16	2.62	0.9	0.53	0.38	1.36	0.79	0.8	1.02	1	0.84	2.18	0.81	0.72	1.08	0.77	1.75	2.07	0.08	0.19	0.52	0.93	0.41	1.61	0.5	1.95	1.89	0.77	1.81	1.18	2.53	0.08	0.87	1.26	0.83
399.884	0.14	0.7	1.01	0.54	1.35	1.97	1.39	1.12	1.35	1.27	0.43	0.71	1.99	1.57	0.11	2.83	1.17	0.43	0.62	1.48	0.99	0.98	1.31	1.08	1.01	2.16	1.13	0.65	1.06	1.07	1.75	2.15	0.44	0.46	0.69	0.86	0.58	1.65	0.55	2.37	1.99	0.84	1.94	1.16	2.79	0.69	0.99	1.35	1.22
400.247	-0.11	0.48	0.8	0.18	0.84	1.79	1.25	0.87	1.12	1.08	0.28	0.4	1.9	1.54	0.08	2.59	0.97	0.08	0.39	1.13	0.57	0.54	1.35	0.68	0.69	1.91	1.08	0.31	0.62	1.03	1.34	2	0.33	0.42	0.46	0.92	0.27	1.36	0.65	2.13	1.62	0.65	1.69	0.93	2.55	0.67	0.72	1.06	1.16
400.61	0.01	0.57	0.99	0.29	1.06	1.81	1.42	1.04	1.18	1.07	0.54	0.63	2.07	1.58	0.23	2.78	1.08	0.27	0.69	1.25	0.67	0.86	1.29	0.83	0.92	2.07	1.25	0.54	0.95	1.36	1.39	2.05	0.69	0.86	0.69	1.25	0.22	1.46	0.77	2.35	1.92	0.82	1.97	1.05	2.86	0.9	0.79	1.33	1.41
400.973	0.06	0.73	0.97	0.17	1.12	1.93	1.38	1.02	1.21	1.16	0.42	0.45	2.29	1.5	0.4	2.66	0.89	0.02	0.64	1.39	0.7	1.01	1.19	0.78	1.03	1.94	1.4	0.29	1.14	1.29	1.46	2.1	0.65	0.9	0.72	1.25	0.32	1.49	0.79	2.39	1.85	0.97	1.89	0.98	2.68	1.17	0.52	1.31	1.38
401.336	0.04	0.79	1.16	0.3	1.2	1.98	1.51	1.02	1.08	1.14	0.3	0.37	2.43	1.66	0.57	2.65	0.8	0.15	0.78	1.39	0.63	1	1.44	0.69	1.29	2.15	1.38	0.52	1.04	1.45	1.38	2.05	0.59	1.18	0.66	1.22	0.52	1.4	0.83	2.25	1.9	1.02	2.14	1.02	2.72	1.45	0.73	1.48	1.37
401.699	0.24	1.03	1.29	0.06	1.05	1.83	1.41	1.04	0.85	1.02	0.31	0.39	2.17	1.8	0.59	2.77	0.65	0.27	0.74	1.49	0.76	0.92	1.5	1.04	1.39	2.24	1.25	0.64	1.28	1.56	1.25	2.14	0.59	1.17	0.59	1.3	0.6	1.44	0.81	2.42	1.71	0.97	2.11	0.84	2.43	1.45	0.86	1.46	1.41
402.062	0.4	1.41	1.48	0.22	0.95	1.74	1.33	1.36	0.73	1.14	0.17	0.63	2.23	1.72	0.82	2.74	0.57	0.33	0.96	1.28	0.85	1.24	1.58	1.04	1.46	2.07	1.45	0.83	1.44	1.69	1.46	2.26	0.49	1.26	0.72	1.52	0.42	1.66	0.87	2.52	1.61	0.9	2.21	1.08	2.55	1.59	0.92	1.51	1.48
402.425	0.73	1.55	1.53	0.28	0.95	1.88	1.3	1.59	0.9	1.26	0.18	0.89	2.21	1.86	0.82	3.05	0.79	0.6	0.77	1.25	0.97	1.42	1.58	1.07	1.69	2.34	1.76	1.01	1.5	1.65	1.51	2.3	0.57	1.55	0.72	1.54	0.33	1.79	1.04	2.61	1.85	0.82	2.48	1.16	2.69	1.8	0.94	1.56	1.52
402.787	0.82	1.47	1.5	0.42	0.96	1.85	1.41	1.38	1.01	1.36	0.26	1.01	2.07	1.95	0.94	2.92	0.75	0.78	0.66	1.34	1.29	1.31	1.45	1.29	1.66	2.28	1.89	1.16	1.7	1.52	1.69	2.31	0.66	1.61	1	1.45	0.54	1.79	1.27	2.42	1.97	1.02	2.48	1.36	2.9	1.55	1.22	1.4	1.58
403.15	0.95	1.51	1.28	0.27	1.02	1.54	1.2	1.42	0.93	1.35	0.62	0.92	2.37	1.79	0.89	2.9	0.97	0.79	0.68	1.27	1.46	1.41	1.43	1.18	1.55	2.36	1.87	1.34	1.65	1.5	1.66	2.14	0.8	1.57	0.95	1.27	0.39	1.79	1.2	2.5	1.92	1.01	2.36	1.38	2.85	1.57	1.15	1.42	1.63
403.513	0.94	1.31	1.06	0.4	1.02	1.59	0.97	1.41	0.78	1.28	0.32	0.82	2.21	1.67	0.92	2.74	0.88	0.51	0.47	1.11	1.27	1.24	1.06	0.88	1.12	2.31	1.75	1.24	1.57	1.37	1.45	2.08	0.66	1.52	0.71	1.27	0.16	1.73	1.09	2.19	1.7	1.04	2.23	1.35	2.9	1.55	0.98	1.23	1.68
403.876	1	1.22	0.89	0.39	0.77	1.46	0.65	1.43	0.71	0.93	0.2	0.81	1.75	1.27	0.77	2.44	0.71	0.23	0.33	0.93	1.09	1.08	0.88	0.65	0.88	2.15	1.59	1.22	1.53	1.25	1.38	2.13	0.41	1.42	0.56	1.11	0.25	1.63	1.16	2	1.53	1.01	2.18	1.15	2.73	1.02	1.07	1	1.47
404.238	1.14	1.03	0.86	0.74	0.91	1.52	0.55	1.36	0.7	1.05	0.45	1.02	1.92	1.34	0.94	2.54	0.53	0.52	0.31	0.99	1.27	1.38	0.67	0.78	0.98	2.18	1.65	1.47	1.72	1.11	1.58	2.43	0.43	1.38	0.56	1.03	0.32	1.78	1.01	2.19	1.75	1.1	2.26	1.35	2.93	1.13	1.3	0.95	1.56
404.601	0.95	1.01	0.61	0.53	0.68	1.4	0.2	1.1	0.61	1.05	0.2	0.9	1.73	1.12	0.84	2.41	0.45	0.18	0.01	0.92	1.09	1.07	0.53	0.71	1.09	2.05	1.56	1.15	1.46	0.82	1.44	2.27	0.02	0.89	0.19	0.75	0.31	1.57	1.11	1.94	1.42	0.78	1.85	0.99	2.66	0.89	1.17	0.61	1.36
404.963	0.79	0.7	0.53	0.34	0.4	0.99	0.08	0.89	0.33	0.79	0.09	0.52	1.28	0.78	0.57	2.33	0.41	0.2	-0.38	0.82	0.79	0.82	0.02	0.5	0.74	1.79	1.32	1.07	1.12	0.71	1.3	2.17	-0.18	0.74	-0.11	0.48	0.16	1.31	0.68	1.85	1.18	0.41	1.59	1.05	2.51	0.59	1.1	0.27	1.04
405.326	0.7	0.67	0.25	0.07	0.32	0.89	-0.1	0.72	0.43	0.79	0.05	0.5	1.16	0.55	0.49	2.22	0.33	-0.01	-0.7	0.73	0.66	0.78	-0.29	0.42	0.46	1.53	1.01	0.91	0.95	0.43	1.27	2.1	-0.2	0.61	-0.13	0.36	0.06	1.18	0.47	1.73	0.78	0.45	1.37	0.87	2.4	0.16	0.88	0.09	0.97
405.688	0.62	0.67	0.14	-0.05	0.38	0.98	-0.11	0.63	0.54	0.74	0.06	0.49	1.42	0.39	0.44	2.1	0.53	-0.15	-0.49	0.6	0.43	0.59	-0.51	0.15	0.29	1.32	1.08	0.8	0.59	0.46	1.05	1.95	-0.25	0.58	-0.1	0.4	0.06	1.23	0.48	1.49	0.89	0.48	1.33	0.86	2.32	0.25	0.93	0.14	0.86
406.051	0.48	0.83	0.32	-0.22	0.4	1.24	-0.03	0.64	0.71	0.72	0.24	0.47	1.61	0.46	0.25	2.29	0.71	-0.19	-0.47	0.5	0.47	0.31	-0.5	0.38	0.14	1.37	1.04	0.72	0.69	0.35	1.17	1.92	-0.03	0.46	-0.19	0.5	0.1	1.14	0.42	1.71	0.86	0.78	1.33	0.81	2.26	0.22	0.83	0.2	1.05
406.413	0.21	0.75	-0.02	-0.35	0.11	1.03	-0.29	0.56	0.65	0.92	0.19	0.04	1.53	0.02	0.29	2.12	0.38	-0.54	-0.51	0.44	0.22	-0.11	-0.59	0.2	-0.1	1.14	0.76	0.42	0.27	0.49	1.01	1.61	-0.24	0.45	-0.28	0.25	0.07	0.83	0.16	1.52	0.6	0.75	0.95	0.42	1.92	0.04	0.64	0.01	1.01
406.776	-0.15	0.79	-0.16	-0.59	-0.15	0.71	-0.38	0.47	0.48	0.59	0.08	-0.13	1.34	-0.07	0.01	2.09	0.08	-0.77	-0.62	0.13	-0.25	-0.29	-0.84	-0.14	-0.27	0.98	0.57	0.12	-0.02	0.45	0.76	1.61	-0.42	0.22	-0.58	0.27	-0.1	0.56	-0.28	1.5	0.34	0.47	0.53	0.08	1.62	-0.12	0.27	0.11	0.66
407.138	0.16	0.94	0.25	-0.2	0.2	1.1	0.14	0.75	0.79	0.74	0.18	0.3	1.7	0.48	0.19	2.42	0.32	-0.54	-0.44	0.33	-0.31	-0.12	-0.53	0.29	0.05	1.26	0.7	0.32	0.3	0.52	1.06	1.97	0.07	0.69	-0.08	0.44	0.27	0.88	-0.05	1.73	0.73	0.81	0.66	0.38	2.03	0.05	0.57	0.33	0.93
407.5	0.11	0.71	0.34	-0.31	-0.03	0.97	0.12	0.62	0.83	0.53	0.17	0.08	1.57	0.56	-0.01	2.48	0.41	-0.41	-0.47	0.14	-0.4	-0.08	-0.52	0.41	0.17	1.11	0.5	0.18	0.17	0.53	1.23	1.87	-0.01	0.62	-0.11	0.27	0.12	0.76	-0.18	1.84	0.71	0.75	0.69	0.29	2.07	-0.23	0.67	0.31	0.66
407.862	0.39	0.89	0.62	-0.33	-0.04	1.09	0.15	0.6	0.91	0.72	0.33	0.22	1.97	0.68	0.03	2.66	0.74	-0.16	-0.45	0.21	-0.17	0.08	-0.51	0.76	0.57	1.41	0.68	0.35	0.31	0.52	1.3	1.88	0.16	0.43	-0.01	0.6	0.22	1.05	-0.19	1.9	0.81	0.74	0.94	0.45	2	0.1	0.54	0.41	0.81
408.225	0.45	1.23	0.91	-0.35	-0.02	1.01	0.21	0.83	0.94	0.96	0.17	0.18	2.08	0.81	-0.09	2.73	1.09	-0.29	-0.24	0.43	-0.03	-0.16	-0.19	0.96	0.75	1.47	0.92	0.46	0.28	0.71	1.36	1.72	0.14	0.65	0.17	0.67	0.39	1.23	-0.1	2.04	0.82	0.69	0.96	0.61	1.97	0.12	0.55	0.62	0.81
408.587	0.64	1.22	1.08	-0.03	0	0.98	0.57	1.06	0.95	1.11	0.24	0.26	2.21	1.17	0.05	2.95	1.34	0.15	0.05	0.42	0.13	0.02	-0.02	0.99	0.67	1.47	1.11	0.7	0.58	0.72	1.56	1.91	0.51	0.9	0.64	0.87	0.58	1.56	-0.23	2.37	0.89	0.85	1.21	0.88	2.19	0.33	0.85	0.89	0.98
408.949	0.84	1.35	1.16	0.15	0.13	1.36	0.59	1.18	1.15	1.29	0.5	0.58	2.55	1.26	0.07	3.06	1.58	0.11	0.31	0.37	0.49	0.04	0.25	1.35	0.8	1.69	1.34	0.64	0.62	0.84	1.52	2.16	0.87	1.04	0.81	1.13	0.68	1.69	0.04	2.38	0.97	1.14	1.45	0.88	2.23	0.56	1	1.16	1.06
409.311	1.14	1.34	1.29	0.32	0.21	1.56	0.71	1.31	1.11	1.3	0.94	0.67	2.63	1.36	0.12	3.22	1.63	0.33	0.57	0.54	0.61	0.13	0.24	1.71	0.98	1.83	1.79	0.45	0.7	1.16	1.65	2.39	1.02	1.03	0.88	1.52	1.01	1.95	0.1	2.49	1.3	1.21	1.73	0.82	2.45	0.76	1.31	1.47	1.14
409.673	1.43	1.41	1.61	0.69	0.46	1.78	0.7	1.54	1.15	1.45	1.21	0.76	2.82	1.73	0.17	3.39	1.92	0.59	0.83	0.73	0.93	0.29	0.29	1.96	1.25	2.25	2.01	0.75	1	1.15	1.91	2.63	1.07	1.15	1.17	1.71	1.2	2.12	0.24	2.75	1.4	1.26	1.79	1.08	2.74	0.81	1.39	1.37	1.43
410.035	1.51	1.2	1.46	0.89	0.34	1.77	0.62	1.61	0.94	1.41	1.13	0.85	2.57	1.67	0.17	3.37	1.71	0.67	0.84	0.79	0.73	0.51	0.21	1.84	1.48	2.04	1.85	0.77	0.79	1.2	1.69	2.74	0.87	1.28	1.19	1.71	1.21	1.98	0.32	2.57	1.5	1.14	1.79	1.02	2.79	0.79	1.53	1.2	1.24
410.397	1.51	1.35	1.56	0.79	0.46	1.7	0.88	1.57	1.15	1.13	1.11	0.88	2.67	1.98	0.21	3.44	1.81	0.95	1.04	0.93	0.95	0.7	0.29	1.98	1.55	2.11	1.77	1.09	0.99	0.91	1.79	2.74	1.05	0.97	1.28	2.03	1.21	2.05	0.35	2.95	1.34	1.25	2.21	1.13	2.94	0.91	1.72	1.45	1.38
410.759	1.85	1.53	2.14	0.94	0.59	1.94	1.16	1.67	1.31	1.42	1.11	1.18	2.97	2.25	0.56	3.66	2.06	1.26	1.37	1.21	1.25	1.02	0.67	2.27	1.75	2.57	2.02	1.19	1.42	1.2	2.18	2.85	1.38	1.35	1.54	2.26	1.51	2.31	0.94	3.15	1.39	1.65	2.44	1.32	3.19	1.17	1.97	1.64	1.75
411.121	1.79	1.5	2.11	0.93	0.46	1.98	1.14	1.68	1.37	1.51	1.23	1.38	2.8	2.11	0.67	3.66	2.15	1.27	1.34	1.24	1.53	0.93	0.56	2.17	1.83	2.8	2.29	1.08	1.42	1.51	2.23	2.91	0.98	1.19	1.56	2.39	1.76	2.25	1.16	3.27	1.34	1.57	2.6	1.5	3.34	1.39	2.14	1.67	1.99
411.483	2.04	1.8	2.23	1.05	0.91	2.19	1.45	1.9	1.55	1.72	1.53	1.68	3.12	2.32	1.05	3.77	2.01	1.4	1.5	1.57	1.79	0.93	0.75	2.43	1.92	2.95	2.61	1.27	1.54	1.77	2.37	2.99	1.32	1.38	1.65	2.64	2.15	2.37	1.59	3.52	1.67	1.96	2.64	1.78	3.53	1.72	2.29	1.8	2.26
411.845	1.67	1.85	2.08	1.24	0.95	2.11	1.59	2	1.73	1.91	1.63	1.57	3.08	2.5	1.12	4.02	2.01	1.44	1.55	1.91	1.63	1.05	0.76	2.29	1.73	2.97	2.47	1.22	1.6	2.1	2.58	2.96	1.28	1.53	1.75	2.61	2.05	2.27	1.64	3.61	1.87	2.11	2.66	1.85	3.77	1.77	2.43	1.78	2.19
412.206	1.77	1.81	1.99	1.19	1.14	2.11	1.68	2.06	2.03	1.74	1.79	1.75	2.98	2.4	1.11	4.18	1.81	1.56	1.39	1.94	1.65	1.19	1.08	2.24	1.72	2.98	2.39	1.12	1.7	2.1	2.65	3.12	1.24	1.36	1.88	2.59	1.95	2.1	1.76	3.52	1.82	2.14	2.68	1.82	3.94	1.77	2.51	1.91	2.21
412.568	1.69	1.78	2	1.1	1.13	2.07	1.38	1.97	2.05	1.56	1.66	1.66	2.88	1.93	0.9	3.79	1.62	1.37	1.12	1.89	1.34	1.05	1.09	2.29	1.6	3	2.19	0.83	1.62	2.16	2.74	2.93	0.94	1.3	1.63	2.45	1.81	1.85	1.89	3.42	1.84	2.08	2.57	1.77	3.98	1.68	2.25	1.7	2.08
412.93	1.36	1.57	1.7	1.08	1.08	1.91	1.28	1.72	1.87	1.37	1.38	1.36	2.8	1.73	0.74	3.65	1.34	1.27	1.16	1.62	0.88	0.94	0.88	2.06	1.34	2.88	2.01	0.73	1.49	1.92	2.63	2.56	0.6	1.05	1.8	2.02	1.53	1.64	1.8	3	1.73	1.83	2.2	1.68	3.81	1.44	1.95	1.37	2.04
413.292	1.32	1.48	1.93	0.99	1	1.74	1.42	1.57	1.9	1.35	0.92	1.29	2.69	1.66	0.71	3.35	1.36	1.09	1.06	1.56	0.87	0.76	0.85	1.84	1.13	2.9	1.87	0.89	1.65	1.85	2.67	2.4	0.53	1.12	1.91	1.83	1.29	1.62	1.96	3.08	1.64	1.69	2.11	1.74	3.64	1.37	1.77	0.97	2.08
413.653	1.35	1.51	1.75	0.85	0.96	1.74	1.71	1.63	2.02	1.34	0.91	1.39	2.7	1.7	0.82	3.32	1.26	1.14	1.02	1.63	0.95	1	0.94	2.02	1.11	2.92	1.81	0.79	1.86	2	2.9	2.45	0.76	1.07	1.76	1.81	1.28	1.62	1.96	3.19	1.79	1.8	2.12	1.88	3.62	1.48	1.86	1.22	2.18
414.015	1.36	1.47	1.85	0.79	1	1.8	1.6	1.55	2.14	1.46	1.13	1.34	2.83	1.73	0.88	3.26	1.32	1.11	0.93	1.84	1.08	0.98	1.11	1.84	1.06	3.02	1.91	0.95	1.94	2.08	3.06	2.5	0.97	0.97	1.71	1.76	1.35	1.8	1.92	3.14	1.78	1.68	2.17	1.89	3.44	1.65	1.96	1.12	2.16
414.376	1.48	1.38	2.17	0.86	1.08	2.08	1.71	1.57	2.1	1.51	1.13	1.68	2.9	1.76	0.9	3.32	1.44	1.12	0.88	1.88	1.2	1.13	1.33	1.94	1.44	3.09	2.12	0.88	2.04	2.38	3.18	2.76	1.02	1.23	1.8	1.73	1.72	2.07	2.15	3.01	2.05	1.85	2.19	2.08	3.7	1.8	2.09	1.15	2.15
414.738	1.56	1.33	1.86	0.7	1.34	2.07	1.68	1.54	1.89	1.45	1.22	1.51	2.96	1.5	0.88	3.25	1.52	1.09	0.83	1.92	1.22	1.05	1.35	2.08	1.32	2.99	2.07	0.97	1.99	2.05	3.11	2.72	0.96	1.27	1.8	1.7	1.6	2.18	1.99	2.97	2.17	1.71	2.18	2.21	3.66	1.8	2	1.21	1.95
415.099	1.52	1.24	1.79	0.6	1.23	2	1.47	1.41	1.78	1.49	1.02	1.21	2.84	1.43	0.8	3.12	1.41	0.91	0.84	1.84	1.11	1.15	1.29	1.98	1.28	2.8	1.79	0.99	2.03	1.84	2.97	2.6	1.1	1.21	1.68	1.74	1.35	2.16	1.83	2.84	2.08	1.86	2.05	2.07	3.46	1.63	1.67	1.21	1.59
415.461	1.36	1.2	1.55	0.53	0.97	1.95	1.3	1.23	1.51	1.3	0.85	1.02	2.75	1.26	0.59	3	1.45	0.79	0.76	1.67	1.04	1.09	1.13	1.73	1.22	2.68	1.74	1.04	2.05	1.54	2.67	2.49	1.15	1.16	1.61	1.45	1.24	2.03	1.65	2.64	1.9	1.53	1.89	1.93	3.26	1.62	1.51	1.12	1.47
415.822	1.55	1.22	1.61	0.5	1.08	2.05	1.39	1.41	1.45	1.12	0.85	1.19	2.73	1.18	0.66	3.01	1.42	0.81	0.89	1.69	1.27	1.25	1.15	1.79	1.3	2.62	1.87	1.05	2.01	1.46	2.66	2.57	1.18	1.29	1.54	1.48	1.27	1.98	1.7	2.59	1.85	1.52	1.95	2.02	3.35	1.69	1.59	1.3	1.62
416.183	1.41	1.06	1.6	0.55	1.06	2.21	1.28	1.33	1.41	1.27	0.78	1.07	2.71	1.2	0.81	2.99	1.57	0.9	1.01	1.66	1.24	1.39	0.88	1.73	1.18	2.6	1.93	1.04	2.1	1.42	2.68	2.7	1.33	1.26	1.51	1.45	1.3	2.08	1.68	2.63	2.03	1.5	2.06	2.06	3.38	1.78	1.56	1.31	1.84
416.545	1.46	1.16	1.59	0.71	1.1	2.32	1.41	1.46	1.48	1.43	0.94	1.09	2.72	1.47	1.02	3.27	1.79	1.1	1.08	1.88	1.48	1.59	1.02	1.82	1.28	2.62	2.15	1.26	2.2	1.41	2.63	2.96	1.42	1.46	1.61	1.75	1.42	2.36	1.69	2.82	2.11	1.63	2.33	2.2	3.36	1.96	1.76	1.42	1.95
416.906	1.74	1.47	1.9	0.84	1.3	2.43	1.57	1.6	1.76	1.53	1.05	1.41	2.81	1.72	1.36	3.36	2.06	1.26	1.13	2.34	1.77	1.88	1.25	1.96	1.5	2.9	2.25	1.49	2.46	1.76	3.02	3.28	1.64	1.63	1.42	2	1.67	2.58	1.75	3.13	2.39	1.79	2.71	2.41	3.8	2.25	1.94	1.7	2.11
417.267	1.64	1.56	1.69	0.8	1.3	2.56	1.46	1.76	1.85	1.55	1.23	1.44	3.05	1.74	1.23	3.56	2.02	1.39	1.19	2.39	1.79	1.93	1.34	1.92	1.57	2.88	2.35	1.51	2.47	1.74	3.02	3.34	1.58	1.57	1.32	2.04	1.76	2.57	1.62	3.1	2.37	1.87	2.74	2.48	4.07	2.37	1.88	1.88	2.01
417.628	1.52	1.52	1.69	0.83	1.24	2.53	1.37	1.56	1.76	1.5	1	1.3	2.87	1.42	1.12	3.48	1.89	1.23	1.08	2.35	1.66	1.68	1.39	1.7	1.43	2.6	2.32	1.49	2.31	1.53	2.87	3.28	1.37	1.63	1.31	1.9	1.79	2.47	1.49	2.95	2.18	1.71	2.85	2.09	3.98	2.17	1.73	1.77	1.85
417.99	1.44	1.56	1.54	0.84	1.32	2.4	1.46	1.45	1.74	1.41	0.89	1.34	2.78	1.42	1.08	3.5	1.87	1.17	1.03	2.34	1.53	1.56	1.36	1.76	1.44	2.67	2.33	1.48	2.35	1.51	2.78	3.16	1.3	1.71	1.45	1.92	1.91	2.5	1.59	2.99	2.21	1.77	2.92	2.1	4.16	2.16	1.68	1.91	2.09
418.351	1.44	1.57	1.28	0.93	1.33	2.26	1.38	1.4	1.67	1.36	0.98	1.31	2.62	1.37	1.25	3.5	2	1.25	1.08	2.32	1.49	1.43	1.26	1.69	1.23	2.56	2.32	1.48	2.39	1.51	2.83	3.13	1.27	1.76	1.62	1.91	1.75	2.44	1.49	3.02	2.14	1.63	2.79	2.04	4.03	2.16	1.6	1.91	2.21
418.712	1.34	1.42	1.31	0.99	1.23	2.19	1.29	1.39	1.76	1.29	0.86	1.32	2.57	1.42	1.23	3.39	1.93	1.12	0.92	2.22	1.4	1.17	1.13	1.44	1.08	2.44	2.28	1.3	2.37	1.41	2.73	2.93	1.14	1.61	1.43	1.75	1.6	2.28	1.31	2.89	2.1	1.47	2.87	1.88	4	2.09	1.57	1.65	2.3
419.073	1.26	1.29	1.24	0.86	1.23	2.07	1.33	1.23	1.67	1.14	0.76	1.29	2.5	1.34	1.12	3.32	1.81	1.09	0.87	2.07	1.39	1.09	1.05	1.42	0.9	2.23	2.33	1.25	2.17	1.36	2.87	2.86	1.12	1.56	1.35	1.67	1.42	2.23	1.2	2.91	2.2	1.41	2.88	1.76	3.93	1.97	1.59	1.48	2.39
419.434	1.34	1.36	1.49	0.88	1.4	2.23	1.47	1.36	1.93	1.39	1.02	1.43	2.68	1.48	1.33	3.57	1.94	1.16	1.06	2.22	1.45	1.2	1.24	1.56	1.08	2.41	2.34	1.24	2.22	1.48	3.01	3.08	1.1	1.62	1.48	1.96	1.46	2.41	1.25	2.94	2.38	1.57	3.09	1.8	4.2	1.92	1.81	1.55	2.4
419.795	1.24	1.17	1.41	0.9	1.38	2.21	1.44	1.12	1.88	1.25	0.79	1.23	2.57	1.35	1.3	3.5	1.77	1.1	0.81	2.11	1.29	1.03	1.22	1.53	0.94	2.27	2.15	1.15	1.99	1.35	2.88	3.07	1.1	1.49	1.44	1.91	1.36	2.37	1.03	2.91	2.28	1.39	2.97	1.67	4.04	1.81	1.66	1.38	2.33
420.156	1.06	1.07	1.26	0.66	1.12	2.03	1.28	0.97	1.63	1.07	0.73	1.11	2.45	1.24	1.13	3.32	1.5	0.94	0.69	2.03	1.05	0.82	1.05	1.36	0.83	2.13	1.98	1.04	1.82	1.14	2.83	2.85	0.91	1.39	1.29	1.9	1.24	2.23	0.88	2.73	2.13	1.29	2.88	1.45	3.8	1.71	1.45	1.2	2.07
420.517	1.09	1	1.28	0.54	1.02	2.01	1.24	0.87	1.58	1.02	0.66	1.1	2.5	1.17	1.14	3.21	1.35	0.82	0.76	1.87	0.95	0.74	1.03	1.26	0.81	2.06	1.85	0.91	1.71	1.12	2.89	2.81	0.93	1.29	1.31	1.74	1.24	2.12	0.82	2.51	2.12	1.17	2.88	1.33	3.72	1.56	1.3	1.19	2.02
420.878	0.91	0.87	1.14	0.37	0.87	1.89	1.16	0.81	1.51	1.04	0.68	1	2.48	1.14	0.98	3.19	1.2	0.76	0.58	1.63	0.95	0.52	0.93	1.17	0.81	1.81	1.83	0.77	1.63	0.92	2.76	2.67	0.75	1.23	1.29	1.77	1.09	1.97	0.85	2.46	1.94	1.13	2.85	1.22	3.44	1.43	1.23	1.04	2.03
421.238	1.08	0.86	1.19	0.43	1	1.93	1.15	0.71	1.49	1.04	0.73	1.01	2.38	1.08	1.05	3.27	1.23	0.75	0.67	1.66	0.91	0.73	0.95	1.33	0.93	1.83	1.85	0.76	1.57	1.01	2.86	2.71	0.87	1.34	1.38	1.81	1.14	1.96	0.89	2.53	2.07	0.98	2.91	1.28	3.23	1.43	1.35	1.09	2.1
421.599	1.21	0.95	1.32	0.48	1.19	2.01	1.23	0.91	1.61	1.16	0.95	1.18	2.56	1.31	1.24	3.57	1.43	0.81	0.7	1.73	1.01	1.01	0.93	1.5	1.05	2.09	2.03	0.87	1.64	1.22	3.03	2.81	1.09	1.4	1.5	2.05	1.2	2.05	1.09	2.7	2.25	1.08	3.02	1.54	3.44	1.66	1.52	1.28	2.32
421.96	1.21	0.77	1.26	0.44	1.06	1.99	1.2	0.93	1.51	1.2	0.82	1.11	2.54	1.17	1.13	3.58	1.38	0.83	0.68	1.63	0.99	1.13	0.82	1.48	0.99	1.99	2.07	0.74	1.54	1.16	2.99	2.89	1.09	1.24	1.29	1.97	1.03	1.95	0.92	2.67	2.26	1.03	2.97	1.49	3.37	1.54	1.51	1.3	2.06
422.321	1.04	0.66	1.27	0.4	0.96	2.02	1.14	0.75	1.4	1.11	0.67	1.01	2.52	1.07	0.92	3.56	1.15	0.62	0.5	1.51	0.85	1.14	0.68	1.45	0.93	1.98	1.94	0.7	1.43	1.08	2.84	2.84	1.03	1.09	0.99	1.85	0.9	1.71	0.81	2.58	2.26	0.95	2.95	1.37	3.27	1.36	1.49	1.16	1.88
422.681	1.16	0.65	1.22	0.52	1.03	2.13	1.06	0.8	1.43	1.2	0.66	0.96	2.45	1.09	0.87	3.63	1.23	0.68	0.49	1.45	0.86	1.38	0.63	1.58	1.21	2.08	1.93	0.79	1.31	1.01	2.87	3.05	1.13	1.12	1	2.01	0.91	1.83	0.91	2.61	2.3	1.15	3	1.43	3.32	1.46	1.41	1.29	1.95
423.042	1.14	0.74	1.28	0.64	1.01	2.2	1	0.97	1.57	1.22	0.62	1.05	2.54	1.11	0.97	3.75	1.33	0.75	0.48	1.51	0.77	1.4	0.72	1.55	1.28	2.23	1.96	0.86	1.36	0.93	2.76	3.02	1.02	1.07	1.02	2	1.01	1.76	0.97	2.62	2.22	1.01	3.07	1.4	3.34	1.55	1.31	1.36	1.93
423.402	1.05	0.56	1.28	0.61	0.9	2.01	0.93	0.96	1.53	1.19	0.53	1.11	2.48	0.93	0.85	3.59	1.32	0.84	0.31	1.43	0.75	1.46	0.6	1.54	1.25	2.17	2.03	0.84	1.37	1.07	2.79	2.98	1	1.05	0.94	1.82	1.02	1.57	0.95	2.57	2.14	1.05	3.05	1.4	3.22	1.67	1.16	1.41	1.9
423.763	1.2	0.67	1.29	0.61	0.9	2.14	0.98	1.05	1.64	1.35	0.68	1.26	2.69	1.09	0.93	3.62	1.58	0.94	0.44	1.49	0.81	1.51	0.61	1.56	1.41	2.33	2.19	0.98	1.67	1.15	2.95	2.99	1.06	1.19	1.03	1.96	1.18	1.62	1.15	2.56	2.26	1.22	3.11	1.5	3.25	1.75	1.23	1.64	1.9
424.123	1.46	0.78	1.48	0.81	1.2	2.27	1.25	1.25	1.95	1.46	0.74	1.53	2.83	1.33	1.14	3.81	1.93	1.05	0.57	1.53	1.07	1.68	0.71	1.82	1.59	2.48	2.32	1.09	1.75	1.64	3.02	3.07	1.15	1.39	1.14	2.14	1.41	1.65	1.43	2.72	2.37	1.35	3.25	1.81	3.51	1.99	1.49	1.92	2.12
424.484	1.5	1.01	1.53	0.91	1.34	2.37	1.35	1.37	2.12	1.58	0.83	1.51	2.99	1.39	1.09	3.89	2.09	1.21	0.51	1.67	1.26	1.73	0.68	1.84	1.61	2.66	2.46	1.33	1.86	1.84	2.98	3.18	1.23	1.48	1.12	2.21	1.46	1.73	1.54	2.89	2.49	1.6	3.28	1.86	3.65	2.1	1.7	2.08	2.26
424.844	1.64	1.01	1.62	1.03	1.5	2.45	1.41	1.53	2.05	1.54	0.79	1.47	3.1	1.5	1.19	4.07	2.18	1.35	0.6	1.86	1.24	1.86	0.71	1.87	1.58	2.87	2.57	1.54	1.81	1.95	3.09	3.11	1.49	1.64	1.25	2.27	1.61	1.84	1.58	2.87	2.64	1.7	3.1	1.81	3.77	2.18	1.79	2.21	2.24
425.205	1.52	0.93	1.68	1.05	1.39	2.38	1.34	1.63	1.95	1.62	0.66	1.42	3.13	1.5	1.32	4.01	2.21	1.36	0.5	1.85	1.23	1.76	0.74	1.78	1.52	2.77	2.53	1.55	1.85	1.99	3	3.15	1.51	1.58	1.24	2.24	1.48	1.87	1.69	2.88	2.66	1.8	3.05	1.76	3.72	2.21	1.68	2.25	2.3
425.565	1.44	0.94	1.67	1.11	1.29	2.34	1.12	1.49	1.92	1.67	0.58	1.4	3.01	1.38	1.06	3.79	2.22	1.48	0.56	1.92	1.21	1.59	0.77	1.75	1.46	2.67	2.4	1.5	1.9	2.02	3.03	3.09	1.59	1.68	1.22	2.27	1.36	1.84	1.73	2.87	2.56	1.82	3.03	1.87	3.64	2.17	1.61	2.26	2.19
425.925	1.6	1.05	1.88	1.2	1.53	2.43	1.24	1.68	2.08	1.8	0.83	1.54	3.22	1.55	1.23	3.82	2.44	1.74	0.79	2.14	1.34	1.6	0.91	2.01	1.68	2.84	2.41	1.76	2.08	2.16	3.28	3.27	1.69	2.01	1.47	2.66	1.52	2.02	2.12	3.04	2.68	1.76	3.07	2.01	3.8	2.33	1.59	2.46	2.35
426.286	1.77	1.16	1.93	1.29	1.63	2.31	1.28	1.75	2.04	1.84	0.85	1.59	3.19	1.65	1.41	3.82	2.65	1.83	0.88	2.23	1.52	1.5	1.09	2.08	1.78	2.88	2.51	1.74	2.13	2.23	3.45	3.29	1.85	2.13	1.65	2.81	1.57	2.26	2.28	3	2.6	1.81	3.03	2.21	3.78	2.34	1.51	2.52	2.46
426.646	1.56	1.16	1.94	1.16	1.5	2.42	1.43	1.75	2.01	1.96	0.85	1.69	3.27	1.72	1.35	3.89	2.7	1.79	1.06	2.47	1.48	1.41	1.31	2.05	1.68	2.66	2.57	1.83	2.25	2.51	3.5	3.21	1.93	2.22	1.93	2.88	1.59	2.21	2.15	3.05	2.63	1.77	2.95	2.25	3.77	2.25	1.68	2.57	2.39
427.006	1.65	1.27	2.09	1.22	1.67	2.52	1.52	1.72	1.98	2.08	1.14	1.86	3.42	1.81	1.32	3.94	2.83	1.93	1.23	2.79	1.68	1.49	1.36	2.16	1.73	2.8	2.58	1.81	2.42	2.63	3.57	3.47	2.17	2.45	1.99	3.01	1.53	2.49	2.31	3.09	2.72	1.93	3.02	2.43	3.98	2.3	1.87	2.71	2.52
427.366	1.84	1.41	2.02	1.16	1.67	2.65	1.45	1.79	1.98	1.89	1.15	1.78	3.43	1.89	1.38	3.92	2.83	1.8	1.2	2.89	1.8	1.33	1.57	2.12	1.64	2.84	2.68	1.81	2.52	2.48	3.77	3.41	2.15	2.41	2.14	3.21	1.6	2.56	2.31	3.05	2.8	1.83	2.97	2.51	3.9	2.2	2	2.73	2.63
427.726	1.65	1.32	1.84	0.95	1.63	2.45	1.33	1.67	1.85	1.73	1.08	1.6	3.11	1.68	1.2	3.71	2.61	1.66	1.12	2.57	1.56	1.1	1.5	1.84	1.54	2.65	2.54	1.68	2.25	2.29	3.62	3.32	1.89	2.31	2.05	2.87	1.45	2.43	2.27	3.02	2.6	1.75	2.85	2.37	3.64	1.95	1.87	2.45	2.47
428.086	1.57	1.44	1.92	0.91	1.62	2.41	1.33	1.81	1.78	1.74	1.02	1.41	3.17	1.52	1.1	3.73	2.45	1.59	1.11	2.66	1.58	1.08	1.61	1.88	1.5	2.67	2.58	1.81	2.3	2.02	3.82	3.39	1.99	2.29	2.02	2.84	1.42	2.62	2.17	3.01	2.52	1.84	2.97	2.14	3.48	1.85	1.84	2.33	2.51
428.446	1.56	1.22	1.86	0.82	1.54	2.33	1.23	1.7	1.67	1.67	0.9	1.58	2.95	1.41	1.09	3.75	2.36	1.45	1.09	2.61	1.4	1.03	1.62	1.95	1.6	2.68	2.45	1.52	2.22	1.9	3.75	3.31	1.88	2.25	2.11	2.77	1.31	2.61	2.13	2.91	2.3	1.61	2.95	2.13	3.37	1.89	1.71	2.22	2.46
428.806	1.65	1.29	1.89	0.9	1.51	2.4	1.32	1.6	1.88	1.7	1.02	1.71	2.89	1.29	1.02	3.64	2.42	1.47	1.15	2.62	1.35	1.12	1.82	2.06	1.78	2.66	2.4	1.4	2.33	1.85	3.76	3.59	1.91	2.19	2.04	2.72	1.18	2.61	2.04	2.91	2.08	1.56	3.14	2.26	3.41	2	1.79	2.26	2.62
429.166	1.64	1.44	1.73	0.71	1.48	2.4	1.45	1.64	1.83	1.56	1.06	1.7	2.85	1.36	0.85	3.66	2.39	1.37	0.97	2.48	1.33	1.07	1.72	2.01	1.73	2.58	2.3	1.29	2.23	1.84	3.77	3.62	1.87	2.01	2.04	2.63	1.11	2.55	1.82	2.71	1.89	1.52	3.14	2.32	3.43	1.91	1.86	2.09	2.53
429.526	1.7	1.45	1.8	0.71	1.68	2.39	1.71	1.82	2.04	1.46	1.13	1.83	2.99	1.61	1.08	3.76	2.33	1.4	0.97	2.47	1.36	1.18	1.76	2.08	1.87	2.64	2.31	1.24	2.2	1.95	3.75	3.67	1.75	1.86	2.01	2.56	1.23	2.7	1.79	2.76	1.95	1.56	3.15	2.35	3.55	1.85	2.14	2.06	2.63
429.886	1.37	1.3	1.67	0.45	1.46	2.16	1.49	1.54	1.9	1.12	0.88	1.6	2.73	1.43	0.77	3.56	2.15	0.96	0.72	2.22	1.3	1.07	1.64	1.72	1.62	2.48	2.26	0.87	2.15	1.63	3.56	3.37	1.52	1.51	1.74	2.1	1.06	2.41	1.43	2.47	1.71	1.7	2.94	2.07	3.19	1.63	2.06	1.71	2.42
430.246	1.3	1.3	1.73	0.28	1.51	2.36	1.53	1.61	2.12	1.22	0.87	1.73	2.85	1.52	0.65	3.67	2.03	1	0.69	2.24	1.35	1.09	1.6	1.62	1.5	2.38	2.26	0.74	2.19	1.64	3.61	3.43	1.54	1.5	1.79	2.03	1.21	2.37	1.32	2.42	1.84	1.71	3.1	2.09	3.32	1.78	2.07	1.78	2.41
430.606	1.47	1.4	1.7	0.33	1.57	2.2	1.64	1.65	2.18	1.05	1.02	1.79	2.9	1.46	0.72	3.65	2.02	1.15	0.68	2.21	1.45	1.35	1.52	1.63	1.46	2.51	2.28	0.8	2.37	1.67	3.61	3.53	1.59	1.49	1.59	1.92	1.37	2.3	1.33	2.52	1.78	1.66	3.2	2.15	3.4	1.71	2.17	1.78	2.5
430.966	1.51	1.3	1.67	0.36	1.47	2.15	1.57	1.65	2.25	1	1.03	1.64	2.84	1.43	0.79	3.57	1.93	1.07	0.56	2.12	1.48	1.3	1.54	1.71	1.47	2.41	2.28	0.92	2.43	1.71	3.75	3.49	1.41	1.39	1.67	1.91	1.45	2.29	1.22	2.64	1.74	1.67	3.17	2.09	3.3	1.82	2.16	1.79	2.53
431.325	1.35	1.39	1.66	0.46	1.52	2.16	1.77	1.61	2.22	1.04	0.9	1.62	2.77	1.43	0.69	3.69	1.88	1.07	0.49	2.1	1.24	1.41	1.33	1.87	1.44	2.37	2.08	0.85	2.13	1.77	3.62	3.5	1.38	1.43	1.58	1.69	1.29	2.27	1.2	2.63	1.7	1.63	3.28	1.98	3.33	1.82	2	1.7	2.52
431.685	1.46	1.5	1.73	0.53	1.48	2.19	1.6	1.75	2.25	1.07	0.92	1.67	3.06	1.67	0.65	3.85	1.88	1.13	0.41	2.32	1.26	1.57	1.38	2.01	1.4	2.43	2.12	0.88	2.19	1.99	3.79	3.69	1.55	1.42	1.57	1.72	1.29	2.27	1.2	2.54	1.79	1.69	3.39	2.13	3.69	1.95	1.91	1.87	2.61
432.045	1.58	1.67	1.86	0.67	1.65	2.36	1.69	1.84	2.32	1.21	1.3	1.84	3.21	1.87	0.79	3.93	2	1.38	0.57	2.58	1.4	1.68	1.43	2.08	1.64	2.54	2.31	0.91	2.34	2.14	3.79	3.86	1.78	1.59	1.73	1.72	1.45	2.34	1.46	2.89	1.98	1.78	3.4	2.44	3.89	1.94	1.95	2.07	2.44
432.404	1.59	1.71	1.76	0.57	1.71	2.23	1.65	1.82	2.26	1.02	1.45	1.7	3.11	1.83	0.68	3.78	2.02	1.24	0.56	2.45	1.47	1.74	1.25	2.02	1.58	2.58	2.2	1	2.32	1.96	3.97	3.68	1.81	1.51	1.5	1.68	1.48	2.19	1.33	2.77	1.93	1.63	3.3	2.29	3.91	1.67	1.96	1.96	2.46
432.764	1.61	1.71	1.82	0.59	1.8	2.39	1.8	2.01	2.2	1.18	1.45	1.78	3.31	2.07	0.96	3.81	2.12	1.22	0.62	2.53	1.63	1.58	1.14	2.09	1.42	2.66	2.27	1.01	2.32	2.05	4.06	3.59	1.66	1.53	1.75	1.7	1.73	2.3	1.54	2.86	2.16	1.71	3.35	2.38	3.93	1.6	2.06	2.02	2.41
433.123	1.54	1.59	1.81	0.6	1.74	2.21	1.59	1.8	2.21	1.15	1.3	1.71	3.15	2.04	0.95	3.77	2.1	1.1	0.61	2.54	1.58	1.57	1.02	1.95	1.23	2.64	2.29	1.03	2.3	1.93	4.07	3.33	1.58	1.48	1.61	1.63	1.65	2.27	1.5	2.99	2.28	1.76	3.16	2.17	3.89	1.52	1.97	1.91	2.3
433.483	1.63	1.56	1.74	0.72	1.64	2.31	1.53	1.85	2.01	1.18	1.34	1.66	3.14	1.89	0.91	3.74	2.13	1.07	0.66	2.37	1.7	1.58	0.91	1.97	1.25	2.56	2.32	1.15	2.2	1.75	4.03	3.36	1.67	1.55	1.59	1.55	1.6	2.2	1.58	2.89	2.21	1.83	3.14	2.09	3.97	1.55	1.74	1.92	2.26
433.842	1.93	1.74	1.82	1.09	1.74	2.58	1.73	2.21	2.25	1.54	1.68	1.9	3.41	1.99	1.24	4.02	2.31	1.4	0.95	2.54	1.83	1.69	1.07	2.12	1.47	2.8	2.39	1.43	2.27	2.05	4.18	3.55	1.96	1.81	1.82	1.9	1.82	2.39	1.79	3.21	2.29	1.89	3.45	2.46	4.25	1.79	1.9	2.2	2.56
434.202	2.25	1.85	2.02	1.44	1.92	2.79	1.87	2.39	2.48	1.73	1.82	1.98	3.68	2.02	1.54	4.26	2.5	1.5	1.09	2.75	1.91	1.93	1.35	2.3	1.81	3.09	2.47	1.91	2.57	2.23	4.41	3.82	2.08	2.04	1.8	2.21	1.85	2.55	2.07	3.53	2.4	2.07	3.63	2.57	4.49	1.94	2.11	2.43	2.62
434.561	2.2	1.81	1.86	1.55	1.97	2.81	1.61	2.32	2.42	1.73	1.74	1.91	3.75	1.9	1.61	4.17	2.27	1.34	1.07	2.64	1.89	1.71	1.31	2.26	1.76	3.12	2.35	1.66	2.44	2.03	4.44	3.68	1.93	1.88	1.88	2.05	1.67	2.52	2.23	3.44	2.37	2.03	3.46	2.45	4.46	2.1	2.06	2.36	2.47
434.92	1.84	1.49	1.65	1.32	1.98	2.62	1.51	2.07	2.23	1.55	1.48	1.76	3.54	1.82	1.37	3.87	2.05	1.2	0.83	2.34	1.61	1.6	1.23	1.92	1.55	2.94	2.08	1.33	2.01	1.8	4.17	3.45	1.7	1.65	1.73	1.83	1.43	2.15	2.04	3.1	2.24	1.81	3.25	2.23	4.21	1.88	1.86	1.95	2.22
435.28	1.82	1.37	1.53	1.32	1.86	2.37	1.4	1.94	2.36	1.72	1.42	1.65	3.58	1.78	1.31	3.75	1.94	1.2	0.88	2.32	1.8	1.54	1.3	1.84	1.59	2.85	2.16	1.47	1.96	1.7	4.23	3.46	1.74	1.8	1.77	1.95	1.49	2.24	2.05	3.23	2.11	1.73	3.12	2.21	4.26	1.87	1.93	2.16	2.06
435.639	1.87	1.53	1.85	1.49	2.02	2.61	1.65	1.95	2.44	1.92	1.38	1.85	3.65	1.76	1.46	3.76	2.09	1.2	0.98	2.49	2.07	1.63	1.39	2.01	1.79	2.94	2.3	1.63	2.18	1.71	4.21	3.49	1.82	1.97	1.95	2.18	1.5	2.5	2.14	3.51	2.23	1.74	3.11	2.26	4.29	1.94	2.27	2.17	2.15
435.998	1.83	1.22	1.59	1.54	1.9	2.64	1.62	1.87	2.55	1.91	1.23	1.94	3.63	1.64	1.5	3.74	2.23	1.17	0.86	2.36	2.03	1.65	1.43	2	1.73	2.91	2.29	1.66	2.15	1.71	4.15	3.44	1.76	1.85	1.9	2.31	1.35	2.39	2.07	3.4	2.24	1.64	3.03	2.16	4.23	1.88	2.35	2.07	2.1
436.357	1.81	1.2	1.65	1.49	1.79	2.67	1.57	1.93	2.58	1.95	1.11	1.97	3.8	1.64	1.46	3.78	2.16	1.31	0.68	2.5	1.98	1.56	1.5	2.02	1.7	2.73	2.34	1.58	2.05	1.78	4.04	3.46	1.63	1.83	2.07	2.27	1.16	2.28	2.07	3.52	2.31	1.75	2.83	2.17	4.22	1.94	2.33	2.12	1.94
436.716	1.68	1.14	1.36	1.41	1.68	2.34	1.33	1.79	2.57	1.89	0.97	1.84	3.62	1.5	1.12	3.72	2	1.3	0.62	2.31	1.85	1.52	1.36	1.71	1.76	2.51	2.25	1.45	2.14	1.66	3.97	3.39	1.58	1.82	1.83	2.19	1.01	2.2	1.88	3.57	2.11	1.72	2.7	2.07	4.12	1.95	2.02	2.14	1.71
437.075	1.73	1.23	1.5	1.62	1.84	2.57	1.44	2.02	2.62	1.88	1.09	1.89	3.73	1.55	1.12	3.67	2.1	1.5	0.68	2.39	1.95	1.59	1.44	1.72	2.02	2.54	2.38	1.56	2.18	1.8	4.06	3.5	1.62	2.07	1.91	2.29	1.17	2.32	2.15	3.59	2.13	1.75	2.88	2.13	4.14	2.12	2.14	2.34	1.75
437.434	1.67	1.15	1.44	1.44	1.69	2.54	1.3	1.93	2.57	1.94	1.03	1.83	3.64	1.48	1.11	3.62	2.12	1.45	0.72	2.46	1.77	1.48	1.36	1.68	1.92	2.5	2.36	1.43	2.3	1.81	4.07	3.41	1.46	1.96	2.12	2.26	1.06	2.36	2.21	3.54	2.22	1.69	2.82	2.16	3.95	2.11	2.18	2.29	1.69
437.793	1.62	1.18	1.49	1.39	1.74	2.57	1.3	1.84	2.6	1.93	0.92	1.74	3.63	1.57	1.12	3.59	2.07	1.45	0.62	2.48	1.67	1.41	1.33	1.77	1.78	2.55	2.31	1.33	2.23	1.85	4.26	3.38	1.45	2.07	2.1	2.12	0.97	2.35	2.12	3.54	2.32	1.69	2.67	2.03	4	2.14	2.24	2.24	1.64
438.152	1.54	1.11	1.39	1.23	1.7	2.47	1.37	1.88	2.58	1.93	1.06	1.76	3.54	1.51	0.95	3.56	2.02	1.41	0.82	2.48	1.62	1.33	1.13	1.85	1.63	2.63	2.43	1.15	2.06	1.74	4.09	3.23	1.46	2.1	2.18	1.98	0.95	2.36	2.09	3.57	2.35	1.58	2.59	1.92	4.07	2.14	2.3	2.04	1.68
438.511	1.5	1.13	1.58	1.14	1.65	2.43	1.61	1.95	2.61	1.92	1.03	1.81	3.46	1.59	0.85	3.6	2.21	1.43	0.67	2.54	1.65	1.4	1.21	1.93	1.82	2.52	2.52	1.29	2.01	1.88	4.08	3.36	1.53	2.28	2.16	2.14	1.11	2.38	1.99	3.64	2.43	1.59	2.64	1.95	3.97	2.13	2.26	2.2	1.77
438.87	1.9	1.46	1.83	1.43	1.82	2.7	1.71	2.17	2.77	1.99	1.19	1.91	3.72	1.71	1.03	3.94	2.51	1.61	0.85	2.76	1.83	1.51	1.43	2.29	1.93	2.69	2.81	1.53	2.29	2.17	4.31	3.55	1.99	2.51	2.35	2.34	1.47	2.66	2.23	3.89	2.5	1.74	2.77	2.19	4.23	2.3	2.65	2.51	1.91
439.229	2.13	1.68	2.06	1.58	2.05	3.09	1.69	2.47	2.88	2	1.3	2.1	3.76	1.87	1.34	4.22	2.7	1.78	1.08	2.89	1.88	1.71	1.51	2.45	2.06	2.83	2.92	1.51	2.61	2.27	4.29	3.59	2.04	2.58	2.39	2.48	1.48	2.77	2.28	4.03	2.67	1.93	3.01	2.45	4.27	2.43	2.78	2.44	2.07
439.588	2.13	1.45	1.96	1.69	1.94	2.98	1.63	2.46	2.94	1.91	1.41	2.08	3.63	1.88	1.26	4.15	2.63	1.86	1.18	2.73	1.9	1.75	1.61	2.4	1.91	2.88	2.87	1.42	2.43	2.3	4.32	3.44	1.96	2.54	2.33	2.43	1.5	2.59	2.19	3.95	2.6	1.94	3.08	2.5	4.28	2.42	2.63	2.48	2.02
439.947	2.15	1.59	2.11	1.59	1.95	3.07	1.59	2.42	2.93	1.91	1.45	2	3.6	1.91	1.16	4.17	2.58	1.9	1.24	2.7	1.83	1.72	1.58	2.38	1.86	2.82	2.76	1.38	2.45	2.24	4.33	3.36	1.89	2.64	2.32	2.45	1.53	2.63	2.01	3.91	2.52	1.86	3.14	2.48	4.32	2.55	2.55	2.41	2.26
440.305	2.13	1.47	2.13	1.71	1.86	3.01	1.65	2.29	2.83	1.92	1.39	1.91	3.44	1.87	1.21	4.12	2.62	1.85	1.38	2.62	1.75	1.67	1.6	2.28	1.78	2.77	2.78	1.38	2.47	2.21	4.29	3.33	1.94	2.62	2.28	2.56	1.64	2.61	1.87	3.93	2.53	1.77	3.27	2.55	4.21	2.45	2.45	2.3	2.19
440.664	2.06	1.48	2.2	1.63	1.76	3.06	1.67	2.22	2.78	1.79	1.35	1.97	3.27	1.81	1.27	4.02	2.63	1.79	1.28	2.57	1.77	1.71	1.71	2.3	1.63	2.76	2.74	1.44	2.35	2.24	4.24	3.25	1.94	2.59	2.33	2.64	1.56	2.58	1.81	3.85	2.57	1.59	3.26	2.54	4.25	2.33	2.49	2.17	2.25
441.023	1.99	1.51	2.18	1.47	1.75	2.98	1.72	2.19	2.84	1.82	1.39	1.95	3.21	1.78	1.26	4.03	2.69	1.72	1.38	2.56	1.85	1.76	1.85	2.4	1.57	2.73	2.55	1.31	2.42	2.26	4.18	3.25	1.9	2.65	2.27	2.78	1.66	2.57	1.69	3.76	2.58	1.49	3.43	2.57	4.43	2.3	2.43	2.16	2.32
441.381	1.8	1.4	2.02	1.38	1.61	2.81	1.71	1.98	2.8	1.69	1.3	1.85	3.14	1.7	1.03	3.85	2.61	1.62	1.14	2.41	1.72	1.65	1.79	2.22	1.43	2.71	2.36	1.2	2.17	2.02	4.07	3.03	1.85	2.53	1.93	2.8	1.65	2.28	1.41	3.77	2.39	1.36	3.35	2.43	4.23	2.02	2.17	2.07	2.06
441.74	1.89	1.4	1.96	1.37	1.69	2.76	1.58	1.97	2.61	1.57	1.26	1.91	3.05	1.64	1.16	3.88	2.68	1.55	1.16	2.32	1.8	1.63	1.73	2.18	1.37	2.53	2.47	1.27	2.08	1.92	3.91	3.06	1.74	2.36	1.92	2.77	1.69	2.29	1.46	3.58	2.35	1.37	3.4	2.37	4.08	1.91	2.07	2.03	1.98
442.099	1.67	1.38	1.89	1.34	1.55	2.7	1.44	1.8	2.5	1.29	1.02	1.76	2.97	1.69	1.06	3.62	2.53	1.4	0.96	2.17	1.72	1.48	1.71	2.05	1.23	2.13	2.3	1.23	1.99	1.75	3.85	2.89	1.5	2.07	1.79	2.7	1.49	2.14	1.36	3.41	2.25	1.26	3.25	2.31	3.75	1.75	2.01	2	1.87
442.457	1.83	1.46	1.92	1.54	1.58	2.74	1.42	1.82	2.51	1.36	1.01	1.76	2.97	1.92	1.22	3.67	2.61	1.59	1.15	2.34	1.69	1.62	1.86	2.04	1.19	2.28	2.35	1.38	2.06	1.88	4.13	2.92	1.54	2.05	1.86	2.8	1.57	2.29	1.52	3.46	2.34	1.53	3.53	2.45	3.83	1.76	2.18	1.98	2.01
442.816	1.68	1.28	1.73	1.35	1.36	2.59	1.42	1.81	2.46	1.39	1.05	1.79	2.75	1.8	1.19	3.55	2.42	1.48	1.1	2.23	1.54	1.38	1.64	1.91	1.2	2.16	2.26	1.32	1.94	1.72	4.09	2.86	1.37	1.95	1.64	2.7	1.43	2.21	1.45	3.34	2.26	1.51	3.58	2.3	3.8	1.7	2.05	1.85	2.01
443.174	1.54	1.14	1.6	1.18	1.24	2.37	1.48	1.72	2.37	1.23	1.15	1.78	2.77	1.76	1	3.35	2.44	1.45	1.03	2.17	1.52	1.23	1.61	1.69	1.14	2.13	2.18	1.28	1.86	1.72	4.13	3.05	1.36	1.89	1.7	2.61	1.56	2.16	1.48	3.21	2.23	1.46	3.5	2.24	3.86	1.62	2.01	1.76	2.01
443.532	1.53	1.26	1.73	1.06	1.33	2.44	1.61	1.66	2.35	1.37	1.14	1.8	2.81	1.7	1.16	3.4	2.51	1.55	1	2.31	1.5	1.18	1.49	1.66	1.18	2.1	2.36	1.34	2	1.69	4.12	3.1	1.54	1.99	1.78	2.67	1.61	2.37	1.66	3.3	2.31	1.59	3.65	2.25	3.94	1.64	2.19	1.74	2.07
443.891	1.45	1.23	1.63	1.18	1.31	2.33	1.61	1.77	2.25	1.32	1.17	1.98	2.75	1.61	1.21	3.45	2.48	1.39	0.97	2.2	1.48	1.18	1.47	1.64	1.2	2.21	2.31	1.32	2	1.76	4.2	3.2	1.45	1.93	1.75	2.52	1.65	2.32	1.78	3.39	2.31	1.8	3.72	2.32	3.97	1.6	2.21	1.8	2
444.249	1.46	1.25	1.59	1.22	1.44	2.41	1.66	1.84	2.4	1.31	1.25	2.13	2.69	1.72	1.18	3.51	2.49	1.46	0.98	2.26	1.62	1.22	1.47	1.74	1.25	2.23	2.3	1.5	2.1	1.8	4.28	3.38	1.48	1.99	1.77	2.52	1.62	2.41	1.96	3.34	2.39	1.91	3.81	2.44	4.17	1.71	2.22	1.92	2.11
444.607	1.47	1.23	1.62	1.16	1.57	2.39	1.55	1.9	2.39	1.4	1.22	2.11	2.72	1.63	1.16	3.6	2.48	1.42	0.96	2.32	1.54	1.07	1.39	1.85	1.32	2.15	2.21	1.48	2.11	1.68	4.24	3.49	1.44	1.89	1.8	2.45	1.57	2.48	1.94	3.33	2.33	2.1	3.97	2.34	4.18	1.67	2.31	1.93	2.2
444.965	1.57	1.22	1.53	1.29	1.64	2.45	1.41	1.73	2.34	1.44	1.08	2.05	2.73	1.63	1.08	3.68	2.39	1.34	0.86	2.31	1.43	0.93	1.29	1.77	1.28	2.23	2.25	1.51	2.14	1.58	4.17	3.47	1.57	1.82	1.79	2.35	1.57	2.35	1.76	3.36	2.37	2.14	3.9	2.32	4.1	1.56	2.25	1.86	2.2
445.324	1.84	1.26	1.72	1.47	1.83	2.6	1.51	1.93	2.55	1.55	1.22	2.23	2.91	1.75	1.31	3.91	2.44	1.57	1.08	2.49	1.67	1.16	1.59	1.95	1.47	2.3	2.4	1.77	2.37	1.83	4.22	3.68	1.81	2.04	1.98	2.42	1.72	2.55	2.01	3.57	2.67	2.25	4.1	2.47	4.34	1.89	2.55	1.99	2.52
445.682	1.69	1.16	1.73	1.4	1.81	2.53	1.67	1.85	2.68	1.61	1.23	2.18	2.93	1.81	1.16	3.84	2.4	1.5	0.98	2.51	1.6	1.24	1.63	1.96	1.52	2.41	2.41	1.66	2.45	1.79	4.16	3.66	1.74	2.09	1.98	2.39	1.69	2.45	2.05	3.66	2.7	2.16	4.2	2.54	4.48	1.95	2.49	1.94	2.57
446.04	1.81	1.1	1.75	1.44	1.85	2.55	1.58	1.91	2.71	1.78	1.19	2.14	2.92	1.86	1.23	3.94	2.46	1.59	0.94	2.43	1.59	1.34	1.68	2.01	1.62	2.56	2.44	1.75	2.51	1.86	4.16	3.72	1.88	2.17	1.97	2.4	1.88	2.52	2.04	3.81	2.59	2.37	4.26	2.55	4.61	2.14	2.43	1.99	2.62
446.398	1.73	1.2	1.71	1.24	1.82	2.66	1.65	1.96	2.69	1.81	1.34	2.18	3.08	1.74	1.28	3.95	2.47	1.5	0.95	2.36	1.61	1.21	1.51	2.06	1.61	2.58	2.41	1.65	2.6	1.84	4.09	3.86	1.94	2.22	2.03	2.39	1.8	2.4	2.01	3.87	2.55	2.23	4.21	2.52	4.69	2.16	2.34	1.9	2.6
446.756	1.8	1.25	1.8	1.43	1.98	2.78	1.78	1.91	2.86	1.86	1.19	2.09	3.17	1.79	1.28	4.02	2.6	1.56	1.06	2.42	1.74	1.5	1.59	2.14	1.59	2.64	2.55	1.67	2.75	1.91	4.08	3.94	1.97	2.41	2.15	2.49	1.76	2.43	1.98	3.99	2.69	2.22	4.24	2.72	4.76	2.31	2.33	2.04	2.72
447.114	1.76	1.18	1.89	1.42	1.92	2.85	1.72	1.77	2.79	1.92	1.1	2.04	3.12	1.66	1.27	3.97	2.62	1.4	1	2.4	1.73	1.52	1.51	2.03	1.6	2.54	2.64	1.59	2.58	1.94	4.01	3.7	1.95	2.4	2.05	2.35	1.65	2.32	1.89	4.04	2.58	2.21	4.17	2.52	4.66	2.17	2.33	2.11	2.63
447.472	1.92	1.16	1.76	1.47	1.98	2.9	1.69	1.89	2.84	1.87	1.17	2.11	3.23	1.68	1.17	4.1	2.52	1.29	1.08	2.41	1.84	1.59	1.5	2.06	1.64	2.6	2.53	1.71	2.54	1.95	4.1	3.81	1.92	2.43	2	2.44	1.58	2.26	1.88	4.08	2.65	2.15	4.1	2.5	4.81	2.3	2.26	2.28	2.66
447.83	1.92	1.12	1.75	1.22	1.94	2.87	1.55	1.64	2.84	1.9	1.09	1.96	3.22	1.73	1.05	3.99	2.47	1.32	0.98	2.5	1.91	1.54	1.41	2.05	1.59	2.57	2.57	1.66	2.51	1.84	3.93	3.73	1.9	2.33	1.94	2.38	1.46	2.15	1.85	3.93	2.7	1.8	4.04	2.4	4.7	2.28	2.26	2.27	2.68
448.188	1.94	1.04	1.8	1.19	1.85	2.9	1.41	1.48	2.85	1.79	1.06	1.75	3.41	1.56	1.14	3.93	2.43	1.29	0.95	2.45	1.86	1.45	1.42	1.84	1.48	2.66	2.61	1.43	2.34	1.95	3.89	3.55	1.87	2.37	1.87	2.24	1.44	2.25	1.79	4.04	2.54	1.75	3.98	2.28	4.58	2.42	2.31	2.14	2.59
448.545	2.13	1.04	1.85	1.29	1.66	2.93	1.55	1.55	2.88	1.79	1.23	1.77	3.56	1.65	1.26	3.89	2.48	1.37	1.02	2.58	1.91	1.71	1.44	1.8	1.45	2.8	2.75	1.48	2.41	2.14	3.98	3.53	1.94	2.59	1.9	2.25	1.59	2.19	1.94	4.07	2.58	1.71	3.88	2.43	4.69	2.51	2.33	2.16	2.51
448.903	2.16	1.02	1.94	1.39	1.59	2.94	1.82	1.75	2.9	1.8	1.42	1.96	3.79	1.81	1.45	4	2.48	1.64	1.22	2.67	2.12	1.76	1.49	1.89	1.51	2.95	3	1.59	2.43	2.23	4.15	3.7	1.95	2.67	2.07	2.54	1.65	2.35	2.25	4.21	2.59	1.87	3.89	2.52	4.91	2.77	2.49	2.14	2.56
449.261	1.96	0.9	1.75	1.3	1.54	2.75	1.83	1.67	2.62	1.62	1.33	1.69	3.55	1.76	1.34	3.98	2.46	1.35	1.08	2.53	1.97	1.64	1.13	1.79	1.31	2.83	2.88	1.37	2.38	2.04	4.17	3.68	1.83	2.47	1.96	2.42	1.55	2.28	1.99	4.05	2.26	1.79	3.82	2.39	4.8	2.6	2.3	1.91	2.35
449.619	2.04	0.96	1.74	1.28	1.53	2.94	1.75	1.61	2.64	1.55	1.29	1.6	3.54	1.64	1.33	4.09	2.36	1.34	1.09	2.51	2.01	1.62	1.15	1.76	1.35	2.65	2.78	1.43	2.38	2.02	4.26	3.63	1.91	2.46	2.02	2.38	1.49	2.42	1.82	4.14	2.25	1.84	3.76	2.26	4.72	2.4	2.38	2.03	2.23
449.976	2.05	1.05	1.73	1.43	1.55	2.88	1.83	1.73	2.65	1.65	1.41	1.75	3.68	1.59	1.4	4.12	2.47	1.46	1.18	2.75	2.2	1.66	1.13	1.62	1.31	2.65	2.75	1.37	2.4	2.05	4.46	3.74	1.9	2.56	2.13	2.5	1.56	2.55	1.85	4.01	2.42	1.78	3.77	2.28	4.69	2.34	2.42	2.12	2.18
450.334	2.07	1	1.78	1.61	1.66	2.93	1.69	1.74	2.64	1.64	1.51	1.85	3.56	1.54	1.34	4.19	2.41	1.65	1.13	2.8	2.26	1.62	1.25	1.56	1.44	2.6	2.87	1.39	2.3	2.06	4.37	3.62	1.91	2.57	2.1	2.43	1.62	2.73	1.95	4.06	2.29	1.83	3.72	2.32	4.73	2.35	2.52	2.18	2.23
450.692	1.99	1	1.73	1.54	1.54	2.75	1.57	1.76	2.48	1.54	1.58	2.02	3.53	1.63	1.36	4.05	2.33	1.66	1.07	2.74	2.2	1.53	1.19	1.51	1.45	2.53	2.76	1.44	2.17	2.06	4.34	3.58	1.83	2.44	2.09	2.36	1.54	2.71	2.06	4.04	2.14	1.81	3.6	2.27	4.6	2.24	2.46	2.11	1.99
451.049	2.05	1.07	1.84	1.65	1.61	2.7	1.57	1.87	2.52	1.55	1.56	1.87	3.63	1.71	1.33	4.1	2.1	1.76	1.02	2.69	2.14	1.47	1.18	1.59	1.55	2.68	2.66	1.47	2.39	1.98	4.48	3.75	1.77	2.35	1.99	2.57	1.48	2.85	1.99	4.04	2.21	1.83	3.66	2.31	4.69	2.4	2.41	2.21	2.08
451.407	1.74	0.93	1.73	1.49	1.51	2.66	1.57	1.77	2.36	1.4	1.35	1.64	3.41	1.71	1.31	3.9	2.07	1.73	0.84	2.55	1.86	1.39	1.1	1.59	1.37	2.57	2.54	1.21	2.34	1.94	4.25	3.63	1.73	2.16	1.95	2.28	1.46	2.76	1.79	3.93	2.01	1.61	3.52	2.28	4.27	2.09	2.27	1.96	1.89
451.764	1.72	0.88	1.65	1.64	1.35	2.69	1.69	1.78	2.41	1.26	1.25	1.51	3.34	1.72	1.39	3.83	1.98	1.73	0.84	2.48	1.83	1.39	1.09	1.43	1.31	2.45	2.35	1.14	2.35	1.94	4.24	3.6	1.82	2.3	2	2.31	1.46	2.84	1.77	3.99	1.9	1.65	3.4	2.24	4.2	2.04	2.16	1.84	1.87
452.122	1.69	0.98	1.64	1.62	1.42	2.68	1.74	1.86	2.39	1.38	1.27	1.6	3.27	1.81	1.35	3.97	2.1	1.67	0.87	2.51	1.78	1.5	1.06	1.6	1.39	2.52	2.44	1.42	2.57	1.91	4.23	3.68	1.92	2.27	2.12	2.42	1.43	2.73	2	3.89	2.02	1.71	3.52	2.21	4.26	2.02	2.23	1.98	1.97
452.479	1.68	1.14	1.73	1.84	1.73	2.92	1.8	1.83	2.47	1.38	1.32	1.68	3.43	1.96	1.42	4.2	2.22	1.71	1	2.56	1.94	1.59	1.21	1.83	1.57	2.7	2.46	1.57	2.67	2.02	4.33	3.86	2.01	2.11	2.18	2.56	1.47	2.86	2.06	4.02	2.13	1.74	3.68	2.31	4.12	2.13	2.28	2.15	2.15
452.836	1.65	1.05	1.76	1.75	1.74	2.91	1.62	1.75	2.49	1.48	1.2	1.63	3.31	1.76	1.34	4.09	2.19	1.59	0.86	2.54	1.77	1.6	1.26	1.88	1.51	2.72	2.38	1.52	2.63	2.04	4.3	3.88	1.92	1.98	1.99	2.32	1.3	2.73	2.06	3.88	2.03	1.68	3.57	2.31	3.87	1.96	2.2	2.21	2.17
453.194	1.59	1.21	1.9	1.72	1.6	3.01	1.45	1.76	2.6	1.51	1.06	1.72	3.41	1.81	1.46	4.04	2.07	1.7	0.83	2.5	1.79	1.65	1.4	1.92	1.57	2.91	2.35	1.45	2.58	2.04	4.17	4.03	1.86	1.99	2.06	2.38	1.28	2.82	2.13	3.95	2.2	1.81	3.43	2.35	3.84	1.95	2.13	2.41	2.24
453.551	1.38	1.16	1.87	1.79	1.54	2.92	1.38	1.73	2.5	1.48	1.1	1.69	3.39	1.87	1.47	3.91	2.07	1.81	0.82	2.53	1.83	1.6	1.23	1.92	1.53	3.01	2.22	1.4	2.56	1.98	3.85	4.08	1.81	1.82	1.98	2.42	1.34	2.73	2.19	3.77	2.1	1.77	3.43	2.53	3.78	2.14	2.08	2.32	2.41
453.908	1.32	1.1	1.86	1.61	1.47	2.87	1.36	1.71	2.3	1.47	1.05	1.44	3.29	1.77	1.36	3.92	2.03	1.81	0.59	2.49	1.66	1.71	1.27	1.85	1.66	3.05	2.26	1.5	2.58	2.03	3.66	4.25	1.85	1.82	1.98	2.51	1.11	2.63	2.22	3.85	2.08	1.67	3.5	2.63	3.82	2.04	2.06	2.22	2.54
454.265	1.28	0.96	1.84	1.49	1.35	2.77	1.28	1.6	2.2	1.37	0.89	1.23	3.21	1.73	1.26	3.82	2.03	1.59	0.43	2.37	1.62	1.67	1.09	1.86	1.47	3.09	2.09	1.47	2.63	1.93	3.57	4.11	1.73	1.72	1.89	2.45	1.07	2.52	2.12	3.74	2.19	1.56	3.53	2.59	3.63	1.95	1.92	2.19	2.38
454.622	1.2	0.92	1.9	1.4	1.41	2.85	1.32	1.66	2.08	1.49	0.79	1.08	3.16	1.64	1.43	3.88	1.98	1.55	0.42	2.46	1.5	1.64	1	1.81	1.47	3.15	1.94	1.46	2.64	1.77	3.61	3.98	1.79	1.74	1.83	2.38	1.25	2.52	1.98	3.66	2.27	1.65	3.57	2.57	3.63	1.87	1.96	2.28	2.51
454.98	1.26	0.89	1.87	1.53	1.55	2.83	1.31	1.57	2.13	1.48	0.9	1.25	3.18	1.63	1.46	3.91	2.29	1.6	0.56	2.66	1.45	1.7	1.14	2.04	1.37	3.15	1.97	1.57	2.69	1.81	3.57	3.86	1.87	1.83	2.05	2.35	1.27	2.44	2.16	3.75	2.39	1.83	3.59	2.64	3.81	1.97	1.95	2.25	2.63
455.337	1.3	0.82	1.76	1.52	1.54	2.6	1.13	1.51	1.92	1.61	0.95	1.2	3.24	1.55	1.45	3.98	2.27	1.58	0.6	2.63	1.37	1.66	1.12	2	1.29	3.18	1.92	1.49	2.78	1.68	3.65	3.79	1.78	1.75	2.03	2.31	1.28	2.45	2.21	3.59	2.42	1.87	3.64	2.7	3.9	2.08	1.95	2.17	2.75
455.694	1.35	0.86	1.76	1.44	1.73	2.43	1.14	1.54	1.99	1.65	0.91	1.27	3.26	1.58	1.42	3.92	2.31	1.54	0.54	2.64	1.24	1.64	1.17	2.01	1.38	3.19	2.07	1.52	2.74	1.58	3.66	3.78	1.73	1.79	2.08	2.33	1.22	2.48	2.14	3.59	2.51	2.06	3.58	2.73	3.93	2.16	1.99	2.34	2.65
456.051	1.37	0.94	1.83	1.53	1.79	2.53	1.23	1.63	1.91	1.69	0.91	1.25	3.27	1.51	1.36	3.85	2.21	1.62	0.57	2.68	1.28	1.61	1.14	2.11	1.43	3.09	2.06	1.42	2.68	1.49	3.7	3.9	1.67	1.84	2.01	2.43	1.29	2.6	1.96	3.61	2.58	2.04	3.65	2.81	3.94	2.21	2.04	2.46	2.67
456.408	1.33	0.9	1.75	1.39	1.53	2.43	1.1	1.55	1.69	1.59	0.77	1.12	3.02	1.41	1.1	3.79	2.08	1.53	0.36	2.46	1.04	1.41	0.98	1.92	1.25	2.98	2.06	1.25	2.49	1.38	3.53	3.71	1.71	1.9	1.89	2.18	1.22	2.49	1.77	3.47	2.46	2.01	3.41	2.7	3.95	1.98	1.97	2.3	2.52
456.765	1.26	1.07	1.8	1.33	1.66	2.39	1.18	1.54	1.73	1.51	0.86	1.17	3.03	1.43	1.2	3.79	2.1	1.5	0.36	2.51	1.13	1.45	0.85	2	1.22	2.94	2.03	1.29	2.59	1.33	3.51	3.77	1.88	1.93	2.1	2.17	1.28	2.57	1.76	3.49	2.68	2.08	3.52	2.65	4.02	2.12	2	2.33	2.49
457.121	1.43	1.08	1.97	1.42	1.97	2.46	1.33	1.62	1.88	1.65	1.05	1.23	3.19	1.51	1.16	3.92	2.24	1.6	0.43	2.86	1.22	1.53	0.91	2.04	1.4	2.98	2.17	1.64	2.73	1.56	3.78	3.82	1.96	2.07	2.15	2.23	1.3	2.64	1.84	3.48	2.85	2.17	3.64	2.76	4.21	2.18	2.24	2.41	2.65
457.478	1.83	1.2	2.08	1.47	2.15	2.6	1.51	1.82	1.92	1.81	1.08	1.3	3.36	1.62	1.15	3.98	2.42	1.62	0.5	2.97	1.21	1.74	1.1	2.17	1.44	3.01	2.46	1.83	2.75	1.72	4.18	3.91	2.09	2.19	2.32	2.41	1.33	2.68	2.03	3.61	2.92	2.33	3.72	2.86	4.48	2.28	2.39	2.55	2.76
457.835	1.75	1.11	2.04	1.4	2.08	2.65	1.51	1.68	1.9	1.7	1.02	1.35	3.26	1.5	0.96	3.86	2.32	1.53	0.56	2.9	1.19	1.64	1.15	2.26	1.38	3	2.41	1.68	2.68	1.59	4.19	3.69	1.82	2.1	2.24	2.13	1.34	2.59	1.76	3.56	2.87	2.32	3.65	2.87	4.44	2.35	2.43	2.5	2.66
458.192	1.89	1.2	2.14	1.52	2.18	2.8	1.66	1.72	2.17	1.87	1.11	1.44	3.37	1.68	1.13	4.01	2.48	1.72	0.74	3.06	1.24	1.84	1.26	2.36	1.44	3.12	2.54	1.68	2.85	1.76	4.31	3.86	1.91	2.23	2.37	2.21	1.34	2.66	1.85	3.5	3	2.41	3.66	2.91	4.56	2.48	2.6	2.59	2.76
458.548	2.1	1.24	2.22	1.64	2.27	2.93	1.59	1.75	2.33	1.78	1.33	1.53	3.6	1.79	1.08	4.05	2.62	1.85	0.79	3.14	1.47	2	1.56	2.47	1.55	3.19	2.76	1.69	2.98	1.99	4.45	4.13	1.95	2.35	2.52	2.43	1.35	2.68	2.04	3.65	3.06	2.59	3.89	3.09	4.63	2.56	2.69	2.63	2.94
458.905	2.06	1.21	2.11	1.48	2.15	2.99	1.57	1.75	2.17	1.82	1.18	1.51	3.43	1.76	1.02	4.09	2.48	1.77	0.7	3.02	1.52	1.86	1.45	2.35	1.51	3.17	2.9	1.66	2.96	1.93	4.44	4.12	1.81	2.36	2.49	2.25	1.39	2.74	1.93	3.51	3.03	2.41	3.89	3.03	4.3	2.46	2.6	2.49	2.74
459.262	2.1	1.18	2.18	1.53	2.08	3.03	1.66	1.75	2.33	1.72	1.13	1.58	3.56	1.86	1.07	3.92	2.45	1.84	0.74	3.23	1.62	1.77	1.65	2.35	1.73	3.08	3	1.71	2.83	2	4.58	4.2	1.79	2.45	2.56	2.48	1.41	2.7	1.74	3.55	3.09	2.4	3.84	2.96	4.24	2.52	2.63	2.67	2.65
459.618	2.31	1.37	2.53	1.7	2.26	3.32	1.76	1.97	2.39	1.94	1.46	1.52	3.74	2.01	1.16	4.29	2.7	2.04	1	3.42	1.85	1.85	1.93	2.61	1.8	3.13	3.18	1.93	3.05	2.24	4.73	4.32	1.96	2.5	2.73	2.67	1.62	2.92	1.94	3.68	3.21	2.41	4.15	3.1	4.45	2.65	2.83	2.7	2.85
459.975	2.47	1.27	2.63	1.68	2.42	3.43	1.94	2.18	2.52	2.08	1.6	1.57	3.92	2.21	1.24	4.38	2.86	2.18	1.13	3.54	2	1.98	2.16	2.71	1.92	3.32	3.25	1.91	3.26	2.42	4.99	4.3	2.16	2.63	2.82	2.77	1.82	3.01	1.99	3.82	3.14	2.41	4.12	3.18	4.61	2.7	2.96	2.77	3.1
460.331	2.41	1.15	2.65	1.68	2.5	3.43	1.97	2.23	2.64	1.99	1.67	1.53	4	2.15	1.42	4.26	2.83	2.31	1.3	3.61	2.06	1.99	2.24	2.76	1.94	3.36	3.25	2.05	3.36	2.29	4.96	4.28	1.94	2.51	2.84	3.02	1.93	3.04	2.01	3.85	3.2	2.26	4.21	3.13	4.58	2.83	2.91	2.82	3.19
460.688	2.46	1.14	2.63	1.81	2.35	3.67	2.06	2.35	2.63	2.07	1.62	1.55	4.07	2.24	1.5	4.4	2.89	2.37	1.5	3.66	2.18	2.12	2.42	2.7	2.16	3.38	3.4	2.06	3.37	2.25	5.05	4.18	1.78	2.79	2.7	3.15	2.04	3.13	2.01	3.82	3.02	2.23	4.09	3.36	4.52	2.78	3	2.99	3.33
461.044	2.32	1.27	2.43	1.83	2.16	3.7	2.07	2.36	2.58	2.08	1.54	1.54	3.97	2.12	1.49	4.26	2.85	2.22	1.28	3.42	2.13	2.03	2.41	2.71	2.04	3.18	3.34	1.84	3.28	2.05	4.95	4.08	1.7	2.84	2.61	3.06	2.08	2.9	2.06	3.82	2.85	1.98	4.21	3.19	4.37	2.74	2.8	2.79	3.27
461.401	2.11	1.25	2.27	1.78	1.93	3.46	2.02	2.23	2.54	1.96	1.51	1.57	3.64	2.05	1.48	4.2	2.75	2.07	1.23	3.44	2.1	1.79	2.33	2.56	1.99	3.04	3.2	1.78	3.38	2.06	4.81	4.02	1.62	2.91	2.39	3	1.95	3.05	1.81	3.84	2.73	1.78	4.07	3.1	4.15	2.55	2.62	2.68	3.11
461.757	2.2	1.45	2.39	1.93	2.12	3.52	2.12	2.31	2.64	1.98	1.65	1.72	3.78	2.22	1.69	4.31	2.85	2.24	1.22	3.44	2.13	1.84	2.24	2.7	2.06	3.25	3.21	1.81	3.5	2.09	4.84	4.11	1.96	2.91	2.38	3.08	2.02	3.25	2.24	3.84	2.79	1.79	4.19	2.94	4.21	2.49	2.63	2.75	3.16
462.113	2.09	1.36	2.34	1.91	2.01	3.29	2.05	2.38	2.45	1.94	1.6	1.73	3.79	2.01	1.65	4.17	2.74	2.22	1.22	3.24	2.03	1.66	2.25	2.66	2.09	3.27	3.07	1.83	3.39	1.93	4.69	4.1	1.87	2.92	2.21	3.07	2.1	3.26	2.21	3.92	2.51	1.72	4.21	2.89	4.2	2.46	2.65	2.69	3.17
462.47	2.16	1.58	2.34	1.95	1.93	3.32	2.16	2.4	2.42	2.01	1.44	1.68	3.7	1.95	1.66	4.18	2.66	2.37	1.26	3.23	2.05	1.54	2.2	2.62	2.01	3.38	3.02	1.88	3.29	1.92	4.66	4.03	2.01	2.82	2.3	2.95	2.03	3.4	2.01	3.91	2.52	1.53	4.15	2.81	4.28	2.49	2.59	2.66	2.99
462.826	2.19	1.62	2.42	1.94	1.99	3.34	2.27	2.54	2.43	2.04	1.51	1.67	3.89	2.07	1.76	4.04	2.64	2.44	1.36	3.32	2.14	1.68	2.3	2.62	2.02	3.47	2.97	1.83	3.09	2.1	4.53	3.93	2.2	2.77	2.31	3.24	2.01	3.29	2.17	4	2.5	1.63	4.1	2.85	4.32	2.59	2.81	2.81	3.12
463.182	2.29	1.93	2.63	2.06	2.15	3.48	2.22	2.65	2.74	2.1	1.76	1.85	3.82	1.98	1.79	4.39	2.78	2.43	1.43	3.42	2.23	1.93	2.16	2.79	1.99	3.62	3.06	2.08	3.33	2.09	4.47	4.13	2.42	2.87	2.18	3.26	2.09	3.43	2.53	4.2	2.47	1.8	4.36	3.07	4.61	2.73	2.97	2.97	3.29
463.538	2.13	1.79	2.46	1.9	1.94	3.35	2.13	2.58	2.65	2.05	1.48	1.95	3.78	1.8	1.6	4.21	2.68	2.47	1.41	3.28	2.09	1.95	2	2.74	1.89	3.66	2.97	1.85	3.19	1.97	4.44	4.26	2.37	2.63	2.07	3.09	2.08	3.36	2.39	4.09	2.37	1.97	4.33	3	4.54	2.59	2.96	2.74	3.06
463.894	1.91	1.8	2.27	1.69	1.62	3.03	1.82	2.24	2.5	1.83	1.28	1.78	3.66	1.79	1.52	4.23	2.42	2.24	1.15	3.14	1.85	1.81	1.92	2.48	1.62	3.24	2.77	1.84	2.84	1.73	4.09	4	2.18	2.44	1.85	2.89	1.63	3.01	2.16	3.87	2.36	1.83	4.04	2.8	4.35	2.36	2.67	2.39	2.43
464.25	2.14	1.97	2.55	1.76	1.86	3.25	1.96	2.53	2.75	2.21	1.5	2.14	3.82	2.12	1.72	4.54	2.7	2.41	1.26	3.46	2.12	2.21	2.05	2.66	1.91	3.26	2.96	1.95	3.08	2.08	4.27	4.21	2.42	2.78	2.25	3	1.74	3.21	2.61	3.97	2.57	2.04	4.23	3.08	4.61	2.75	3.01	2.52	2.67
464.606	2.16	1.81	2.51	1.74	1.86	3.07	1.97	2.34	2.67	2.23	1.62	2.25	3.78	2.06	1.7	4.55	2.75	2.44	1.07	3.39	1.87	2.12	2.1	2.6	1.69	3.26	2.77	1.96	3.05	2.08	4.29	4.04	2.44	2.64	2.37	2.92	1.6	3.15	2.51	3.99	2.69	2.12	4.38	2.91	4.65	2.81	2.91	2.33	2.39
464.962	2.2	1.58	2.57	1.59	1.83	2.98	1.95	2.16	2.39	2.27	1.59	2.2	3.78	2.29	1.63	4.64	2.78	2.62	1.26	3.51	1.89	2.09	2.19	2.49	1.7	3.28	2.78	1.88	2.9	2.18	4.21	4.05	2.56	2.64	2.46	2.85	1.54	3.27	2.29	3.85	2.59	2.25	4.32	3	4.75	2.85	2.88	2.46	2.25
465.318	2.06	1.5	2.54	1.41	1.81	2.9	1.73	2.25	2.42	2.26	1.56	2.27	3.88	2.32	1.65	4.64	2.72	2.66	1.34	3.36	2.06	2.12	2.13	2.21	1.68	3.47	2.71	1.79	2.78	2.1	4.12	3.95	2.44	2.59	2.38	2.7	1.57	2.99	2.35	3.72	2.57	2.38	4.27	2.85	4.67	2.71	2.83	2.35	2.15
465.674	2.28	1.53	2.65	1.55	1.87	3.07	1.8	2.52	2.56	2.4	1.93	2.4	3.99	2.56	1.92	4.71	3.01	2.52	1.59	3.67	2.18	2.18	2.34	2.36	1.79	3.33	2.84	2.04	2.9	2.31	4.16	4.11	2.5	2.87	2.64	2.98	1.69	2.94	2.28	3.91	2.82	2.61	4.43	3.07	4.81	2.96	2.95	2.55	2.28
466.03	2.34	1.71	2.59	1.5	2.08	3.19	1.86	2.53	2.69	2.47	2	2.5	4.1	2.79	1.99	4.85	2.9	2.33	1.61	3.81	2.35	2.37	2.44	2.39	1.82	3.38	3.03	2.09	2.94	2.48	4.42	4.06	2.68	2.85	2.97	3.01	1.89	2.87	2.29	3.86	3.06	2.6	4.54	3.21	4.85	2.98	2.86	2.65	2.32
466.386	2.07	1.54	2.56	1.32	2	3.21	1.9	2.43	2.68	2.46	1.96	2.61	4.14	2.83	1.85	4.86	2.9	2.21	1.62	3.77	2.3	2.45	2.34	2.36	1.87	3.23	3.05	2.08	2.95	2.31	4.33	3.92	2.49	2.95	2.69	3.03	1.96	2.63	2.37	3.78	3.16	2.54	4.5	3.09	4.84	2.96	2.79	2.57	2.42
466.742	2.04	1.63	2.5	1.44	1.97	3.2	2	2.41	2.94	2.61	1.96	2.75	4.09	2.83	2.03	5.03	3.09	2.24	1.59	3.78	2.24	2.58	2.2	2.46	2.03	3.1	3.09	2.22	3.06	2.44	4.47	4.06	2.56	3.04	2.74	2.87	2.07	2.75	2.46	3.73	3.18	2.56	4.39	2.98	5.13	2.88	2.63	2.53	2.3
467.098	2.16	1.65	2.41	1.44	1.95	3.45	2.26	2.55	2.71	2.79	1.88	2.77	4.21	3.04	2.06	4.95	3.21	2.41	1.64	3.64	2.39	2.43	2.32	2.43	2.22	3.3	3.15	2.2	3.21	2.55	4.41	4.08	2.56	3.11	2.94	2.87	2.08	2.84	2.57	3.78	3.26	2.51	4.23	2.75	5.12	2.66	2.72	2.48	2.36
467.453	2.21	1.55	2.33	1.68	1.89	3.41	2.3	2.55	2.71	2.66	1.94	2.67	4.18	3.08	2.1	4.8	3.28	2.47	1.59	3.55	2.26	2.43	2.37	2.41	2.27	3.35	3.05	2.28	3.19	2.69	4.55	3.91	2.51	3.42	2.82	2.93	1.93	2.73	2.68	3.73	3.33	2.31	4.13	2.8	5.08	2.68	2.73	2.68	2.43
467.809	2.18	1.39	2.25	1.86	1.98	3.44	2.38	2.65	2.86	2.63	1.87	2.75	4.16	2.94	2.23	4.66	3.32	2.49	1.61	3.55	2.54	2.4	2.27	2.59	2.45	3.64	3.18	2.16	3.35	2.72	4.59	4.05	2.46	3.36	2.91	2.93	2.14	2.86	2.76	3.86	3.28	2.3	4.33	2.98	5.08	2.58	2.76	2.79	2.86
468.165	1.86	1.2	1.99	1.87	1.64	3.18	2.29	2.32	2.46	2.54	1.65	2.46	4.05	2.61	2.09	4.31	2.95	2.38	1.37	3.3	2.4	2.04	2.15	2.44	2.16	3.57	3.17	1.96	3.09	2.4	4.64	3.88	2.26	2.97	2.28	2.58	1.95	2.6	2.39	3.68	3.27	2.25	4.27	2.64	4.8	2.28	2.63	2.49	2.55
468.52	1.9	1.23	1.98	1.78	1.69	3.06	2.24	2.42	2.6	2.38	1.55	2.38	4.16	2.59	1.86	4.12	2.92	2.21	1.51	3.27	2.3	1.98	2.17	2.29	2.12	3.56	3.16	1.97	2.98	2.47	4.66	3.99	2.17	2.71	2.22	2.45	2.01	2.63	2.45	3.64	3.2	2	4.08	2.54	4.95	2.2	2.73	2.5	2.62
468.876	1.88	1.31	1.98	2.14	1.82	3.08	2.3	2.55	2.91	2.29	1.57	2.66	4.3	2.48	1.96	4.14	2.98	2.15	1.6	3.27	2.44	2.06	2.22	2.42	2.2	3.65	3.01	2.1	3.2	2.38	4.7	3.99	2.22	2.83	2.17	2.44	2	2.7	2.6	3.71	3.31	2.07	4.08	2.53	4.9	2.26	2.93	2.46	2.68
469.231	2.01	1.46	2.12	2.52	2.04	3.41	2.56	2.59	3.11	2.44	1.62	2.78	4.47	2.49	2.05	4.33	3	2.41	1.63	3.26	2.48	2.41	2.43	2.95	2.3	3.71	3.28	2.17	3.25	2.4	4.88	4.16	2.32	2.91	2.37	2.49	2.17	2.9	2.82	3.84	3.44	2.21	4.27	2.7	5.03	2.51	3.16	2.6	2.82
469.587	2.05	1.5	1.92	2.3	1.93	3.4	2.57	2.29	3.14	2.47	1.36	2.69	4.55	2.38	1.97	4.53	2.78	2.27	1.37	3.1	2.36	2.39	2.25	2.91	2.15	3.77	3.31	2.13	3.25	2.41	4.94	3.93	2.21	2.92	2.17	2.44	2.14	2.81	2.72	3.83	3.24	2.04	4.16	2.73	4.82	2.28	3.04	2.43	2.7
469.942	2.08	1.43	2.1	2.35	1.89	3.35	2.68	2.4	3.12	2.57	1.19	2.74	4.42	2.33	1.83	4.54	2.87	2.34	1.34	3.16	2.37	2.33	2.23	2.91	2.2	3.72	3.22	2.29	3.39	2.36	4.83	3.99	2.32	2.98	1.92	2.47	2.01	2.94	2.93	3.92	3.26	2.13	4.15	2.79	4.8	2.45	3.19	2.4	2.77
470.297	2.23	1.37	2.05	2.39	1.96	3.07	2.72	2.39	3.14	2.8	1.31	2.61	4.43	2.24	1.81	4.58	2.83	2.21	1.31	3.16	2.29	2.22	2.13	2.92	2.16	3.83	3.27	2.3	3.46	2.42	4.77	4.04	2.23	2.81	2	2.34	1.9	3.07	2.9	3.97	3.09	2.16	3.95	2.82	4.47	2.53	3.24	2.33	2.73
470.653	2.16	1.62	2.11	2.51	1.99	3.08	2.6	2.48	3.03	2.81	1.33	2.63	4.5	2.3	1.75	4.56	2.72	2.2	1.4	3.05	2.32	2.24	2.33	3	2.24	3.8	3.17	2.38	3.57	2.31	4.64	4.16	2.3	2.75	1.96	2.55	1.91	3.07	2.86	4	3.01	2.25	4.12	3.05	4.29	2.64	3.56	2.46	2.77
471.008	1.95	1.47	1.9	2.37	1.91	2.84	2.45	2.35	3.1	2.6	1.21	2.64	4.43	2.11	1.63	4.49	2.57	1.95	1.23	2.98	2.07	2.43	2.33	2.97	2.03	3.53	3.02	2.23	3.33	2.3	4.7	3.92	2.02	2.73	1.79	2.29	1.76	2.88	2.54	3.9	3.03	2.2	4.01	2.92	4.05	2.65	3.33	2.27	2.65
471.363	1.8	1.58	2.05	2.13	2.1	2.77	2.4	2.18	2.97	2.63	1.13	2.79	4.34	2.02	1.45	4.4	2.34	1.73	1.18	2.98	2.12	2.32	2.21	2.84	2.13	3.53	3.06	2.31	3.17	2.14	4.42	3.96	2.04	2.69	1.75	2.19	1.77	2.79	2.36	3.82	3.03	2.17	3.85	2.85	3.91	2.46	3.17	2.09	2.67
471.719	1.93	1.74	2.14	2.12	2.23	2.9	2.46	2.25	3.05	2.91	1.3	3.11	4.34	2.1	1.32	4.56	2.5	1.83	1.39	3.06	2.04	2.53	2.24	2.77	2.18	3.54	3.18	2.56	3.21	2.26	4.54	3.98	2.08	2.78	1.93	2.29	1.77	2.75	2.46	3.78	3.25	2.34	3.96	2.87	3.87	2.58	3.34	2.11	2.57
472.074	2.07	1.88	1.99	1.95	2.23	2.93	2.42	2.27	3.14	2.71	1.19	3.13	4.16	2.11	1.3	4.56	2.58	1.74	1.53	3.12	2.04	2.55	2.22	2.71	2.17	3.38	2.97	2.54	3.17	2.39	4.48	3.94	2.06	2.91	2.3	2.43	1.65	2.72	2.49	3.91	3.09	2.17	3.89	2.99	3.84	2.61	3.23	2.22	2.58
472.429	2.05	2.05	2.06	1.99	2.19	3.01	2.48	2.29	3.07	2.82	1.13	3.18	4.02	2.25	1.34	4.69	2.67	1.99	1.45	3.21	2.16	2.76	2.12	2.91	2.28	3.58	3.07	2.59	3.25	2.47	4.55	3.97	2.2	3.14	2.27	2.72	1.72	2.68	2.5	4.02	3.15	2.26	4.02	3.27	3.78	2.59	3.26	2.32	2.69
472.784	2.3	2.12	2.2	1.82	2.18	3.03	2.44	2.25	2.94	2.76	1.14	3.07	3.99	2.19	1.46	4.62	2.62	1.96	1.3	3.01	2.19	2.85	2	2.78	2.29	3.53	3.19	2.57	3.18	2.56	4.69	3.96	2.18	3.08	2.31	2.9	1.69	2.69	2.47	4.06	3.08	2.11	4.03	3.21	3.81	2.61	3.21	2.29	2.64
473.139	2.07	1.89	2.16	1.61	2.05	2.71	2.2	2.04	2.57	2.46	1.12	2.67	3.86	2.04	1.23	4.43	2.52	1.75	1.2	2.91	1.86	2.47	1.73	2.54	2.21	3.36	2.78	2.47	2.94	2.53	4.49	3.8	2.12	2.93	2.15	2.91	1.52	2.62	2.31	3.93	2.9	1.79	3.76	3.14	3.9	2.48	3	2.19	2.49
473.494	2.03	1.79	2.18	1.82	2.11	2.81	2.08	2.26	2.48	2.46	1.16	2.59	3.76	2.1	1.23	4.23	2.59	2.06	1.34	3.05	1.89	2.35	1.75	2.36	2.17	3.33	2.81	2.32	2.89	2.52	4.45	3.95	2.1	2.81	2.29	2.87	1.57	2.7	2.39	3.83	2.84	1.9	3.68	3.28	3.94	2.49	3.01	2.26	2.53
473.849	2.07	1.79	2.16	1.72	2.16	2.88	1.86	2.17	2.49	2.47	1.25	2.43	3.86	2.1	1.23	4.16	2.6	2.1	1.37	3.03	1.78	2.41	1.69	2.37	2.06	3.28	2.81	2.09	2.8	2.55	4.64	4.02	2	2.87	2.33	3.07	1.57	2.61	2.21	3.78	2.82	1.94	3.64	3.29	3.98	2.51	3	2.19	2.39
474.204	1.97	1.83	2.1	1.63	2.14	2.93	1.62	2.21	2.45	2.31	1.25	2.55	3.63	2.17	1.33	4.16	2.66	2.13	1.29	3.02	1.78	2.44	1.68	2.33	2.07	3.28	2.62	2.02	2.83	2.56	4.72	4.11	2	2.93	2.31	3.19	1.52	2.59	2.12	3.69	2.85	1.97	3.55	3.11	4.24	2.32	2.88	2.34	2.3
474.559	2.14	1.74	2.06	1.47	2.22	2.96	1.71	2.02	2.5	2.05	1.3	2.46	3.58	2.11	1.32	4.06	2.71	2.01	1.26	3.06	1.81	2.4	1.63	2.14	1.9	3.31	2.65	2.02	2.81	2.62	4.87	4.14	1.92	2.89	2.29	3.05	1.5	2.49	2.22	3.73	2.89	1.83	3.51	3.1	4.26	2.39	2.73	2.18	2.4
474.914	2	1.76	2.15	1.41	2.37	2.93	1.68	1.98	2.42	2.04	1.29	2.39	3.63	2.06	1.3	4.05	2.67	1.9	1.24	3	1.79	2.17	1.45	2.04	1.97	3.46	2.58	2.08	2.71	2.59	4.92	4.18	1.95	2.85	2.2	3.07	1.7	2.46	2.16	3.71	2.77	1.85	3.57	3.19	4.3	2.46	2.8	2.25	2.37
475.269	2.06	1.66	2.05	1.55	2.39	2.92	1.68	2.04	2.48	1.94	1.4	2.14	3.66	2.08	1.52	4.1	2.59	1.95	1.29	3	1.83	2.2	1.39	2.11	1.81	3.32	2.43	2.01	2.73	2.48	5.07	4.25	1.83	2.85	2.22	3	1.77	2.51	2.18	3.85	2.64	1.94	3.66	3.13	4.44	2.64	2.81	2.26	2.28
475.623	2.01	1.81	2.18	1.54	2.29	3.03	1.59	2.01	2.37	1.86	1.5	1.95	3.69	2.07	1.72	4.14	2.61	2.08	1.3	3.06	1.94	2.13	1.39	2.04	1.71	3.29	2.35	1.94	2.82	2.54	5	4.37	1.89	3.03	2.15	2.9	1.96	2.65	2.27	3.74	2.56	1.87	3.74	3.04	4.54	2.74	2.79	2.23	2.35
475.978	2.11	1.83	2.21	1.66	2.5	3.18	1.74	2.11	2.48	2.07	1.69	2.08	3.85	2.22	1.9	4.36	2.63	2.17	1.43	3.06	2.07	2.2	1.43	2.23	1.79	3.49	2.39	2.04	3.02	2.58	5.13	4.54	1.96	3.09	2.25	3.04	2.11	2.72	2.38	3.87	2.75	2.09	3.87	3.12	4.67	2.74	2.92	2.42	2.5
476.333	2.29	1.65	2.26	1.73	2.61	3.25	1.81	2.14	2.59	2.16	1.85	2.13	4.02	2.3	2.01	4.41	2.56	2.12	1.43	3.13	2.24	2.1	1.65	2.27	1.88	3.32	2.48	2.01	3.07	2.6	5.02	4.59	1.99	3.19	2.34	3.01	2.18	2.76	2.49	3.95	2.74	2.23	4	3.02	4.73	2.84	3	2.26	2.62
476.688	2.21	1.66	2.22	1.74	2.5	3.22	1.82	2.14	2.6	2.22	1.92	2.04	3.98	2.38	1.9	4.47	2.68	2.2	1.52	3.25	2.19	1.98	1.76	2.35	1.86	3.44	2.62	2.11	3.13	2.69	4.95	4.65	1.99	3.13	2.53	3.05	2.22	2.74	2.5	4.03	2.85	2.3	4.01	3.19	4.85	2.74	3.13	2.46	2.8
477.042	2.38	1.81	2.24	1.71	2.51	3.3	1.97	2.15	2.73	2.37	1.98	2.34	4.06	2.49	1.99	4.53	2.82	2.28	1.45	3.41	2.31	2.12	1.93	2.34	1.82	3.45	2.74	2.19	3.3	2.7	5.01	4.7	2.11	3.17	2.59	3.12	2.36	2.7	2.55	4.14	3.07	2.42	4.04	3.22	4.78	2.87	3.24	2.55	2.95
477.397	2.19	1.67	2.22	1.49	2.33	3.07	1.93	2	2.61	2.21	1.82	2.24	3.97	2.34	1.84	4.39	2.64	2.12	1.43	3.19	2.25	2.12	1.83	2.39	1.77	3.23	2.53	2.12	3.15	2.58	4.88	4.51	2.04	3.12	2.58	3.03	2.33	2.6	2.42	4.04	3.03	2.33	3.91	3.01	4.77	2.73	3.1	2.37	2.94
477.751	2.1	1.65	2.13	1.51	2.18	2.99	2.01	2.06	2.52	2.07	1.87	2.23	3.85	2.27	1.75	4.38	2.76	2.15	1.4	3.17	2.26	2.16	1.85	2.37	1.78	3.13	2.57	2.19	3.06	2.58	4.76	4.38	2.05	3.08	2.73	2.87	2.4	2.71	2.43	4.09	2.97	2.34	3.87	2.99	4.75	2.68	2.99	2.38	3.04
478.106	2.06	1.64	2.11	1.56	2.07	2.85	2.06	1.95	2.48	2.06	1.84	2.17	3.77	2.15	1.66	4.25	2.79	2.14	1.36	3.14	2.22	2.13	1.88	2.25	1.73	3.04	2.49	2.11	2.97	2.48	4.74	4.27	2.05	3.06	2.71	2.75	2.42	2.6	2.48	3.93	2.86	2.26	3.98	3.09	4.59	2.76	3.08	2.32	2.96
478.46	1.93	1.41	2.03	1.6	1.9	2.87	1.96	1.98	2.49	2.13	1.8	2.11	3.66	2.04	1.65	4.27	2.72	2.17	1.28	3.08	2.23	2.05	1.88	2.3	1.77	3.03	2.37	2.01	2.99	2.36	4.7	4.14	1.99	3.03	2.65	2.64	2.32	2.61	2.42	3.82	2.77	2.22	3.88	3.09	4.53	2.73	2.99	2.33	2.83
478.815	2.04	1.37	2.06	1.75	1.87	2.87	2.03	1.97	2.55	2.19	1.81	2.12	3.59	2.16	1.66	4.32	2.78	2.28	1.37	3.14	2.27	2.15	1.89	2.3	1.78	2.93	2.47	1.94	3.02	2.33	4.56	4.18	2.13	3.04	2.69	2.78	2.18	2.63	2.56	3.8	2.86	2.24	3.86	3.13	4.55	2.72	2.92	2.33	2.83
479.169	1.98	1.33	2.01	1.66	1.81	2.89	1.99	1.88	2.5	2.12	1.73	2.09	3.49	2.12	1.57	4.2	2.74	2.14	1.34	3.13	2.23	2.19	1.81	2.19	1.72	2.91	2.46	1.78	2.99	2.29	4.44	4.01	2.12	2.9	2.67	2.78	2.08	2.6	2.55	3.66	2.88	2.16	3.76	3.12	4.43	2.57	2.89	2.36	2.8
479.523	2.03	1.32	1.97	1.69	1.89	2.86	2.08	1.84	2.49	2.12	1.7	2.11	3.5	2.12	1.56	4.2	2.78	2.12	1.3	3.13	2.26	2.17	1.8	2.31	1.77	2.94	2.52	1.78	3.03	2.33	4.53	4	2.14	2.89	2.73	2.84	2.08	2.62	2.55	3.78	2.93	2.29	3.79	3.17	4.37	2.59	2.88	2.39	2.8
479.878	1.98	1.23	2.03	1.63	1.87	2.83	1.96	1.78	2.44	2.03	1.58	2.08	3.46	2.13	1.47	4.12	2.81	2.04	1.2	3.09	2.19	2.14	1.8	2.21	1.75	2.93	2.56	1.72	3	2.3	4.43	3.97	2.14	2.83	2.66	2.77	2.07	2.64	2.54	3.66	2.87	2.22	3.74	3.16	4.33	2.55	2.82	2.26	2.74
480.232	1.87	1.21	1.96	1.67	1.85	2.81	1.88	1.76	2.35	1.98	1.51	2.05	3.41	2.03	1.46	4.07	2.84	2.03	1.17	3.01	2.05	2.13	1.71	2.13	1.71	2.99	2.44	1.72	2.96	2.25	4.45	3.96	2.09	2.75	2.69	2.7	2.02	2.64	2.5	3.62	2.89	2.21	3.73	3.1	4.28	2.51	2.79	2.35	2.71
480.586	1.82	1.2	1.9	1.68	1.88	2.85	1.86	1.76	2.35	1.94	1.5	1.98	3.44	1.99	1.43	4.06	2.78	2.05	1.18	3.05	1.98	2.17	1.69	2.13	1.71	2.91	2.4	1.69	2.97	2.16	4.44	3.94	2.06	2.77	2.7	2.62	2.05	2.64	2.48	3.59	2.82	2.23	3.76	3.04	4.22	2.46	2.77	2.25	2.64
480.94	1.88	1.18	1.91	1.75	1.89	2.88	1.88	1.79	2.41	1.97	1.53	1.98	3.43	2.02	1.48	4.08	2.81	2.08	1.29	3.04	2.02	2.17	1.69	2.17	1.78	2.91	2.49	1.68	3.02	2.17	4.52	3.99	2.09	2.79	2.75	2.6	2	2.71	2.53	3.59	2.84	2.3	3.9	3.03	4.25	2.4	2.78	2.26	2.65
481.295	1.92	1.23	1.97	1.81	1.98	2.91	1.89	1.75	2.52	1.98	1.62	2.05	3.45	2.08	1.51	4.16	2.9	2.15	1.34	3.1	2.05	2.19	1.76	2.17	1.85	3.01	2.58	1.7	3.06	2.17	4.67	4.06	2.19	2.8	2.73	2.67	2.01	2.77	2.6	3.67	2.89	2.34	3.93	3.07	4.26	2.46	2.84	2.31	2.64
481.649	1.82	1.16	1.97	1.75	1.93	2.85	1.8	1.66	2.46	1.95	1.49	2.02	3.45	2.07	1.47	4.15	2.79	2.08	1.33	3.05	2.02	2.07	1.64	2.12	1.81	2.92	2.54	1.6	3.04	2.06	4.63	3.99	2.09	2.72	2.64	2.64	1.92	2.7	2.51	3.62	2.85	2.23	3.81	3	4.19	2.37	2.74	2.27	2.57
482.003	1.89	1.2	2.01	1.77	1.98	2.98	1.8	1.67	2.54	2	1.5	2.01	3.51	2.11	1.43	4.24	2.77	2.07	1.39	3.12	2.08	2.1	1.7	2.16	1.81	2.94	2.65	1.64	3.16	2.1	4.63	4.05	2.13	2.71	2.66	2.7	1.94	2.74	2.55	3.71	2.87	2.26	3.83	3.02	4.23	2.39	2.74	2.26	2.64
482.357	2	1.23	2.04	1.75	2.08	2.93	1.79	1.65	2.53	1.98	1.51	2	3.58	2.16	1.42	4.27	2.8	2.11	1.4	3.17	2.08	2.11	1.7	2.21	1.77	2.95	2.78	1.63	3.22	2.1	4.69	4.06	2.21	2.74	2.73	2.8	2.02	2.78	2.48	3.73	2.9	2.31	3.96	3.04	4.23	2.38	2.77	2.28	2.7
482.711	2.11	1.29	2.08	1.84	2.14	3.02	1.82	1.7	2.57	1.99	1.56	2.07	3.63	2.18	1.49	4.32	2.84	2.15	1.49	3.23	2.17	2.14	1.79	2.29	1.8	3.05	2.88	1.71	3.35	2.13	4.81	4.15	2.25	2.73	2.81	2.87	2.08	2.83	2.52	3.76	2.92	2.35	4.05	3.06	4.34	2.35	2.83	2.32	2.79
483.065	2.17	1.33	2.11	1.87	2.14	2.99	1.79	1.73	2.61	2.07	1.56	2.14	3.68	2.24	1.56	4.43	2.91	2.18	1.56	3.3	2.24	2.11	1.85	2.36	1.87	3.08	2.95	1.76	3.42	2.22	4.81	4.2	2.28	2.73	2.85	2.87	2.15	2.86	2.61	3.78	2.89	2.35	4.09	3.1	4.36	2.37	2.85	2.33	2.84
483.419	2.18	1.33	2.07	1.88	2.15	3.03	1.78	1.72	2.62	2.04	1.56	2.16	3.59	2.3	1.49	4.36	2.88	2.2	1.55	3.29	2.19	2.1	1.89	2.31	1.87	3.02	2.93	1.73	3.41	2.15	4.79	4.27	2.25	2.68	2.84	2.88	2.14	2.82	2.61	3.8	2.86	2.3	4.06	3.08	4.38	2.38	2.87	2.33	2.83
483.772	2.23	1.44	2.1	1.99	2.1	3.07	1.81	1.74	2.68	2.1	1.61	2.14	3.63	2.25	1.48	4.38	2.9	2.26	1.58	3.43	2.22	2.11	1.93	2.34	1.88	3.02	2.92	1.71	3.43	2.14	4.85	4.32	2.28	2.71	2.87	2.93	2.17	2.83	2.57	3.85	2.87	2.37	4.06	3.07	4.44	2.44	2.91	2.42	2.84
484.126	2.27	1.48	2.1	1.93	2.09	3.06	1.83	1.71	2.72	2.12	1.65	2.12	3.67	2.28	1.49	4.38	2.94	2.24	1.64	3.47	2.32	2.06	1.95	2.31	1.88	2.99	3.03	1.63	3.45	2.13	4.88	4.34	2.33	2.7	2.85	2.97	2.19	2.83	2.51	3.84	2.83	2.34	4.04	3.07	4.42	2.42	2.9	2.4	2.87
484.48	2.31	1.52	2.1	1.91	2.12	3.05	1.78	1.69	2.72	2.11	1.6	2.21	3.57	2.24	1.54	4.35	3.01	2.17	1.6	3.43	2.33	2.02	1.95	2.33	1.88	2.97	3.04	1.6	3.42	2.1	4.87	4.38	2.34	2.65	2.77	3.04	2.19	2.82	2.64	3.88	2.86	2.26	3.96	3.03	4.43	2.5	2.85	2.44	2.87
484.834	2.3	1.56	2.15	1.89	2.06	3.03	1.75	1.77	2.73	2.13	1.55	2.2	3.53	2.25	1.5	4.39	2.97	2.17	1.55	3.47	2.3	2.03	1.94	2.34	1.84	3.01	2.98	1.63	3.4	2.14	4.87	4.41	2.29	2.67	2.78	3.06	2.23	2.81	2.59	3.92	2.82	2.18	3.95	3.05	4.44	2.55	2.83	2.42	2.87
485.187	2.36	1.64	2.1	1.92	2.1	3.09	1.8	1.82	2.64	2.17	1.5	2.15	3.55	2.24	1.53	4.42	2.94	2.19	1.53	3.43	2.38	2.02	1.99	2.35	1.85	3.02	3	1.7	3.42	2.15	4.8	4.43	2.28	2.71	2.76	3.13	2.23	2.81	2.61	3.9	2.86	2.15	4.02	3.06	4.54	2.61	2.85	2.49	2.92
485.541	2.39	1.65	2.15	1.95	2.13	3.09	1.9	1.82	2.67	2.12	1.57	2.16	3.5	2.28	1.6	4.4	2.89	2.19	1.52	3.48	2.42	2.08	2.08	2.32	1.91	3.12	3.03	1.74	3.42	2.17	4.81	4.47	2.29	2.72	2.73	3.09	2.23	2.81	2.67	3.83	2.91	2.23	4.07	3.02	4.58	2.68	2.96	2.51	2.93
485.895	2.36	1.63	2.16	1.98	2.11	3.06	1.92	1.82	2.59	2.08	1.54	2.23	3.49	2.28	1.68	4.36	2.96	2.21	1.43	3.44	2.38	2.07	1.95	2.31	1.92	3.16	3	1.75	3.31	2.17	4.74	4.45	2.28	2.65	2.77	3.09	2.22	2.77	2.65	3.82	2.97	2.24	4.05	3.01	4.6	2.64	2.94	2.48	2.88
486.248	2.27	1.67	2.13	2.01	2.1	3.11	1.91	1.84	2.52	2.13	1.43	2.28	3.44	2.28	1.69	4.3	2.88	2.19	1.4	3.47	2.36	2.08	1.79	2.2	1.94	3.14	2.96	1.75	3.17	2.14	4.63	4.57	2.18	2.6	2.71	3.04	2.2	2.81	2.65	3.82	2.97	2.2	3.97	3.05	4.62	2.6	2.97	2.49	2.83
486.602	2.2	1.58	2.07	1.91	1.95	3.02	1.86	1.81	2.44	2.06	1.33	2.14	3.38	2.22	1.61	4.24	2.84	2.13	1.21	3.35	2.28	2.02	1.69	2.09	1.83	3.04	2.82	1.66	3.09	2.1	4.6	4.46	2.02	2.53	2.62	2.93	2.11	2.76	2.55	3.84	2.94	2.15	3.91	2.92	4.45	2.63	2.89	2.39	2.71
486.955	2.23	1.66	2.14	1.99	1.95	3.09	1.87	1.85	2.46	2.06	1.41	2.15	3.37	2.17	1.63	4.27	2.9	2.18	1.15	3.36	2.24	2.02	1.77	2.12	1.82	3.09	2.85	1.72	3.14	2.09	4.69	4.52	2.04	2.63	2.61	3.05	2.11	2.75	2.49	3.91	2.91	2.2	4	2.96	4.55	2.66	2.89	2.47	2.7
487.309	2.16	1.65	2.19	2	1.92	3.04	1.85	1.96	2.53	2.12	1.39	2.18	3.49	2.15	1.73	4.28	2.9	2.14	1.18	3.37	2.21	2.06	1.81	2.16	1.82	3.22	2.86	1.8	3.19	2.11	4.73	4.45	2.13	2.66	2.59	3.03	2.15	2.85	2.46	3.92	2.94	2.23	3.99	2.99	4.59	2.59	2.82	2.49	2.72
487.662	2.19	1.6	2.24	2	2.06	3.06	1.88	2.02	2.56	2.15	1.46	2.23	3.59	2.19	1.81	4.4	3.01	2.17	1.19	3.25	2.27	2.08	1.83	2.15	1.86	3.24	2.93	1.92	3.22	2.12	4.77	4.47	2.15	2.73	2.59	3.03	2.15	2.87	2.53	4.01	2.94	2.26	4.08	3.01	4.6	2.65	2.86	2.52	2.78
488.015	2.29	1.61	2.3	2.05	2.07	3.18	1.95	2.03	2.59	2.16	1.43	2.22	3.58	2.18	1.78	4.51	3.07	2.25	1.18	3.31	2.19	2.1	1.81	2.38	1.93	3.31	2.92	2.09	3.26	2.23	4.75	4.56	2.16	2.74	2.5	3.13	2.12	2.91	2.64	4.06	2.97	2.26	4.13	3.06	4.7	2.7	2.86	2.53	2.73
488.369	2.29	1.55	2.37	2.03	2.03	3.18	1.97	2.06	2.53	2.27	1.54	2.22	3.71	2.19	1.79	4.5	3.02	2.27	1.2	3.37	2.27	2.08	1.8	2.36	1.88	3.39	2.86	2.09	3.3	2.25	4.85	4.5	2.16	2.81	2.49	3.12	2.11	2.87	2.53	4.05	2.97	2.33	4.2	3.06	4.66	2.7	2.87	2.53	2.74
488.722	2.25	1.56	2.38	1.99	2.06	3.21	1.95	2.01	2.46	2.23	1.53	2.2	3.77	2.11	1.77	4.5	3.04	2.24	1.15	3.34	2.37	2.15	1.79	2.31	1.92	3.45	2.91	2.06	3.36	2.22	4.84	4.45	2.16	2.8	2.47	3.13	2.08	2.83	2.54	4.07	2.99	2.38	4.25	3.11	4.56	2.7	2.87	2.49	2.7
489.075	2.27	1.48	2.5	1.96	2.03	3.2	1.95	2.07	2.57	2.31	1.53	2.27	3.72	2.14	1.83	4.52	3.1	2.24	1.17	3.42	2.39	2.23	1.72	2.33	2.01	3.52	2.9	2.06	3.43	2.3	4.88	4.56	2.16	2.88	2.58	3.06	2.07	2.87	2.5	4.11	2.99	2.47	4.31	3.08	4.45	2.63	2.88	2.38	2.69
489.428	2.37	1.57	2.46	2.03	2.18	3.36	1.94	2.1	2.63	2.39	1.54	2.27	3.89	2.13	1.91	4.57	3.26	2.3	1.23	3.47	2.34	2.26	1.76	2.38	2.01	3.55	2.94	2.12	3.53	2.34	4.94	4.73	2.26	2.96	2.68	3.2	2.09	2.91	2.53	4.22	2.96	2.42	4.45	3.19	4.54	2.64	2.92	2.42	2.77
489.782	2.36	1.51	2.47	2	2.22	3.37	1.97	2.11	2.68	2.29	1.59	2.18	3.97	2.15	1.88	4.61	3.24	2.28	1.27	3.45	2.36	2.19	1.88	2.42	2.02	3.57	2.94	2.1	3.59	2.37	5.03	4.68	2.31	3.04	2.66	3.22	2.02	2.92	2.55	4.26	2.96	2.37	4.47	3.22	4.62	2.73	3	2.48	2.82
490.135	2.46	1.5	2.57	2	2.13	3.39	2.05	2.18	2.79	2.3	1.76	2.18	4.07	2.24	1.93	4.72	3.38	2.3	1.38	3.44	2.37	2.3	2.11	2.53	2.15	3.65	2.89	2.14	3.72	2.47	5.15	4.61	2.39	3.1	2.76	3.28	1.97	2.86	2.65	4.39	3	2.45	4.51	3.1	4.63	2.7	3.06	2.54	2.9
490.488	2.5	1.59	2.6	1.99	2.24	3.49	2.03	2.2	2.84	2.38	1.76	2.22	4.12	2.31	2.04	4.79	3.4	2.41	1.46	3.62	2.39	2.35	2.24	2.67	2.25	3.77	2.99	2.28	3.76	2.55	5.23	4.72	2.55	3.14	2.81	3.38	2.11	2.85	2.65	4.41	2.95	2.55	4.57	3.2	4.69	2.69	3.1	2.66	2.95
490.841	2.55	1.56	2.66	2.04	2.36	3.64	2.22	2.24	2.93	2.49	1.74	2.29	4.32	2.38	2.1	4.92	3.45	2.53	1.54	3.68	2.45	2.44	2.25	2.71	2.33	3.85	3.04	2.41	3.77	2.69	5.38	4.78	2.67	3.17	2.94	3.51	2.17	2.86	2.68	4.42	3.14	2.59	4.66	3.24	4.67	2.74	3.15	2.59	3.08
491.194	2.66	1.62	2.77	2.08	2.38	3.71	2.23	2.22	2.97	2.54	1.76	2.28	4.33	2.34	2.08	5.07	3.56	2.53	1.62	3.72	2.52	2.43	2.3	2.67	2.35	3.91	3.07	2.44	3.79	2.76	5.42	4.8	2.61	3.25	2.95	3.61	2.07	2.81	2.77	4.46	3.19	2.63	4.71	3.25	4.87	2.96	3.25	2.65	3.04
491.547	2.58	1.54	2.68	2.11	2.34	3.61	2.31	2.14	2.93	2.57	1.82	2.24	4.26	2.34	2.07	4.85	3.5	2.52	1.68	3.69	2.45	2.49	2.3	2.75	2.44	3.9	3.07	2.34	3.81	2.76	5.35	4.82	2.53	3.26	3.05	3.64	2.04	2.79	2.76	4.42	3.21	2.44	4.76	3.25	4.84	2.86	3.18	2.56	2.93
491.9	2.38	1.54	2.62	2.07	2.35	3.57	2.29	2.12	2.91	2.53	1.81	2.28	4.26	2.31	2.17	4.81	3.33	2.45	1.64	3.52	2.46	2.44	2.23	2.58	2.31	3.79	3.05	2.23	3.81	2.75	5.26	4.69	2.54	3.3	3.08	3.47	2.09	2.74	2.68	4.34	3.22	2.28	4.65	3.14	4.75	2.77	3.15	2.66	2.89
492.253	2.34	1.55	2.52	2.11	2.35	3.69	2.24	2.16	3.01	2.43	1.76	2.2	4.24	2.41	2.14	4.92	3.35	2.44	1.68	3.52	2.29	2.52	2.3	2.58	2.42	3.79	3.13	2.24	3.75	2.78	5.2	4.68	2.41	3.28	3.18	3.45	2.06	2.81	2.63	4.29	3.33	2.2	4.55	3.14	4.77	2.8	3.06	2.65	2.94
492.605	2.41	1.59	2.51	2.21	2.44	3.76	2.33	2.28	3	2.53	1.86	2.28	4.27	2.4	2.28	4.83	3.29	2.48	1.85	3.6	2.22	2.46	2.46	2.62	2.43	3.76	3.17	2.25	3.78	2.79	5.28	4.73	2.46	3.3	3.26	3.41	2.07	2.84	2.63	4.28	3.37	2.13	4.42	3.2	4.99	2.84	3.12	2.77	3
492.958	2.45	1.75	2.44	2.35	2.5	3.78	2.39	2.29	3.03	2.54	2	2.29	4.43	2.48	2.27	4.89	3.39	2.49	1.93	3.55	2.22	2.54	2.58	2.74	2.36	3.76	3.23	2.21	3.78	2.89	5.39	4.65	2.53	3.25	3.21	3.52	2.2	2.83	2.68	4.41	3.42	2.11	4.44	3.29	5.1	2.94	3.19	2.99	3.1
493.311	2.41	1.82	2.49	2.38	2.32	3.75	2.36	2.4	2.96	2.59	2.13	2.38	4.25	2.31	2.31	4.96	3.29	2.48	1.91	3.55	2.33	2.52	2.61	2.75	2.36	3.82	3.19	2.18	3.64	2.95	5.36	4.58	2.46	3.17	3.16	3.53	2.14	2.87	2.76	4.46	3.41	2.2	4.49	3.35	5	2.85	3.13	3.06	3.04
493.664	2.38	1.76	2.45	2.28	2.3	3.75	2.18	2.29	2.87	2.66	2.06	2.42	4.14	2.36	2.36	4.97	3.13	2.44	1.91	3.48	2.22	2.58	2.44	2.82	2.29	3.69	3.13	2.12	3.65	2.9	5.38	4.55	2.3	3.23	3.09	3.42	2.17	2.81	2.68	4.37	3.3	2.22	4.53	3.2	4.85	2.75	3.03	3.03	2.99
494.016	2.24	1.77	2.38	2.18	2.25	3.63	2.04	2.12	2.69	2.52	1.87	2.32	4.04	2.11	2.19	4.73	2.98	2.42	1.75	3.43	2.16	2.36	2.33	2.72	2.02	3.6	3.06	2	3.46	2.7	5.29	4.47	2.14	3.12	2.83	3.17	2.14	2.76	2.5	4.17	3.31	2.1	4.4	3.18	4.79	2.81	2.7	2.9	2.86
494.369	2.22	1.76	2.38	2.15	2.3	3.75	2.03	2.14	2.71	2.45	1.98	2.33	4.14	2.14	2.07	4.62	2.96	2.36	1.74	3.37	2.22	2.38	2.24	2.79	2.06	3.53	3.03	1.94	3.48	2.68	5.2	4.44	2.08	3.17	2.83	3.16	2.16	2.76	2.59	4.12	3.38	2.08	4.28	3.25	4.84	2.8	2.8	2.93	2.89
494.722	2.1	1.7	2.34	1.95	2.27	3.7	1.9	2.1	2.56	2.32	1.91	2.35	4.02	2.11	1.95	4.55	2.84	2.19	1.45	3.37	1.99	2.38	2.12	2.77	2.05	3.44	2.96	1.76	3.47	2.59	5.07	4.39	1.99	3.14	2.73	2.87	2.16	2.71	2.63	4.08	3.34	2.03	4.19	3.15	4.8	2.69	2.72	2.98	2.76
495.074	2.21	1.71	2.25	1.98	2.3	3.82	2.09	2.18	2.44	2.38	2.11	2.37	4.18	2.35	1.97	4.65	2.91	2.39	1.38	3.47	2.09	2.44	2.09	2.94	2.07	3.44	3.06	1.73	3.45	2.58	5.07	4.43	2.06	3.14	2.81	2.87	2.35	2.8	2.75	4.18	3.34	2.08	4.37	3.2	4.57	2.58	2.7	3.11	2.94
495.427	2.39	1.9	2.46	1.97	2.33	3.91	1.94	2.28	2.39	2.36	2.04	2.39	4.26	2.42	2.06	4.87	3.02	2.35	1.34	3.71	2.15	2.37	2.12	3.05	1.95	3.51	2.98	1.89	3.56	2.73	5.15	4.5	2.13	3.12	2.75	3	2.4	2.85	2.8	4.2	3.32	2.29	4.37	3.31	4.63	2.59	2.78	3.2	3.11
495.779	2.57	1.91	2.56	2.04	2.28	3.88	1.84	2.34	2.36	2.41	2.14	2.41	4.24	2.56	2	4.84	3.14	2.46	1.34	3.95	2.26	2.42	2.29	3.09	1.97	3.65	3.07	1.92	3.7	2.7	5.24	4.55	2.13	3.16	2.77	3.17	2.39	2.81	2.81	4.2	3.43	2.34	4.62	3.45	4.68	2.72	2.87	3.15	3.13
496.132	2.59	1.85	2.6	1.92	2.27	3.79	1.87	2.23	2.46	2.49	1.99	2.52	4.29	2.58	2.02	4.66	3.03	2.48	1.29	3.78	2.28	2.39	2.25	3.11	1.87	3.62	2.97	1.97	3.8	2.64	5.2	4.56	2.24	3.23	2.59	3.26	2.44	2.72	2.88	4.2	3.27	2.38	4.71	3.55	4.79	2.6	3	3.12	3.04
496.484	2.52	1.65	2.65	1.9	2.17	3.68	1.73	2.01	2.49	2.29	1.92	2.35	4.26	2.62	1.81	4.63	2.95	2.37	1.15	3.7	2.2	2.26	2.1	3.17	1.8	3.59	2.88	1.98	3.68	2.5	4.95	4.62	2.36	3.14	2.5	3.28	2.51	2.63	2.77	4.04	3.24	2.42	4.59	3.51	4.64	2.53	2.89	3.06	2.97
496.836	2.45	1.59	2.68	1.86	2.16	3.87	1.82	2	2.58	2.26	1.84	2.32	4.32	2.66	1.85	4.66	2.95	2.46	0.99	3.77	2.21	2.12	2.01	3.16	1.64	3.52	2.87	2	3.75	2.35	4.73	4.65	2.34	3.21	2.51	3.31	2.44	2.67	2.84	3.91	3.25	2.4	4.71	3.49	4.63	2.61	2.88	3.02	2.83
497.189	2.62	1.54	2.66	1.76	2.18	4.06	1.86	1.79	2.63	2.26	1.85	2.25	4.36	2.75	1.7	4.55	3.01	2.48	1.01	3.69	2.21	2.11	2.13	3.33	1.51	3.59	2.96	2.14	3.9	2.2	4.65	4.69	2.4	3.14	2.5	3.27	2.6	2.67	2.85	3.81	3.39	2.39	4.71	3.5	4.7	2.72	2.9	2.96	2.75
497.541	2.7	1.76	2.74	2.03	2.22	4.21	2.08	2.12	2.76	2.4	1.98	2.4	4.61	2.81	1.9	4.65	3.31	2.67	1.07	3.87	2.5	2.31	2.32	3.44	1.64	3.69	3.15	2.36	4.08	2.4	4.71	4.86	2.71	3.17	2.64	3.58	2.73	2.98	3.07	3.95	3.62	2.64	4.89	3.67	4.85	2.84	2.99	3.05	2.74
497.893	2.7	1.9	2.91	2.25	2.32	4.43	2.2	2.25	2.89	2.59	2.28	2.52	4.73	3.05	2.05	4.93	3.64	2.85	1.37	4.01	2.7	2.51	2.39	3.56	1.8	3.82	3.38	2.47	4.33	2.6	4.92	5.07	2.88	3.39	2.86	3.83	2.79	3.08	3.29	4.17	3.72	2.92	5.15	3.87	5.14	2.89	3.27	3.15	2.9
498.245	2.75	1.96	3.03	2.48	2.27	4.4	2.21	2.22	2.87	2.59	2.27	2.48	4.67	2.9	2.14	5.04	3.65	2.86	1.36	4.08	2.69	2.57	2.43	3.46	1.85	3.88	3.47	2.4	4.41	2.66	4.92	5.12	2.97	3.46	2.82	3.95	2.59	3.27	3.28	4.26	3.79	2.98	5.31	3.82	5.19	3.04	3.32	3.08	2.88
498.597	2.96	1.93	3.07	2.68	2.29	4.37	2.28	2.3	3.07	2.68	2.33	2.42	4.83	2.95	2.29	5.11	3.75	3.21	1.58	4.16	2.99	2.7	2.58	3.58	1.9	3.95	3.58	2.63	4.57	2.77	4.98	5.1	3.18	3.56	2.93	4.13	2.59	3.37	3.32	4.29	3.89	3.14	5.31	3.86	5.24	3.31	3.47	3.16	3.02
498.949	2.99	2.11	3.22	2.75	2.43	4.44	2.12	2.25	3.29	2.69	2.26	2.61	4.88	2.8	2.36	5.23	3.81	3.09	1.73	4.17	3.15	2.81	2.6	3.54	1.96	3.96	3.53	2.8	4.72	2.91	5.09	5.24	3.36	3.69	3.02	4.25	2.63	3.38	3.26	4.28	3.97	3.35	5.28	3.97	5.47	3.46	3.62	3.02	3.23
499.302	2.87	2.07	3.11	2.65	2.4	4.36	2.14	2.23	3.25	2.67	2.31	2.56	4.82	2.78	2.28	5.23	3.6	3.17	1.7	4	3.1	2.89	2.58	3.37	1.95	3.94	3.58	2.68	4.7	2.94	5.21	5.14	3.34	3.58	2.98	4.18	2.59	3.22	3.19	4.28	4.03	3.31	5.3	3.85	5.48	3.43	3.63	2.92	3.18
499.654	2.91	2.1	3.09	2.56	2.55	4.48	2.26	2.39	3.37	2.74	2.21	2.64	5	2.82	2.43	5.29	3.82	3.16	1.88	4.02	3.27	3.12	2.58	3.52	2.06	3.97	3.49	2.78	4.76	2.98	5.37	5.3	3.35	3.71	3.29	4.23	2.61	3.35	3.38	4.46	3.97	3.44	5.33	3.89	5.64	3.43	3.57	2.98	3.29
500.006	3.03	2.22	3.05	2.73	2.58	4.53	2.33	2.37	3.34	2.79	2.23	2.56	5.01	2.73	2.5	5.34	3.99	3.23	1.97	4.15	3.42	3.26	2.54	3.56	2.21	4.02	3.55	2.83	4.86	3.21	5.38	5.48	3.46	3.62	3.26	4.23	2.61	3.54	3.38	4.41	4.08	3.53	5.49	3.89	5.51	3.56	3.49	2.92	3.32
500.357	3.19	2.3	3.04	2.72	2.67	4.57	2.39	2.56	3.62	3.06	2.28	2.68	5.13	2.7	2.69	5.48	4.2	3.33	2.07	4.2	3.58	3.33	2.58	3.69	2.27	4.08	3.55	2.87	4.98	3.35	5.61	5.53	3.4	3.8	3.44	4.28	2.69	3.67	3.65	4.55	4.09	3.51	5.82	3.96	5.59	3.6	3.71	3.08	3.43
500.709	3.28	2.33	2.98	2.65	2.6	4.58	2.13	2.6	3.46	3.07	2.32	2.7	5.05	2.46	2.76	5.5	4.09	3.14	2.12	4.22	3.62	3.27	2.61	3.66	2.34	4.2	3.56	2.92	4.92	3.44	5.61	5.59	3.5	3.6	3.48	4.2	2.74	3.6	3.66	4.64	4	3.57	5.76	4.11	5.59	3.49	3.81	3.07	3.37
501.061	3.34	2.39	3.08	2.87	2.86	4.48	2.18	2.85	3.57	3.15	2.46	2.96	5.23	2.63	2.95	5.62	4.29	3.25	2.23	4.44	3.69	3.34	2.57	3.73	2.46	4.17	3.66	2.93	5.06	3.68	5.88	5.64	3.59	3.91	3.58	4.29	2.82	3.68	3.81	4.75	3.94	3.72	5.7	4.24	5.75	3.61	3.86	3.1	3.58
501.413	3.29	2.38	3.07	2.77	2.85	4.41	2.09	2.71	3.5	3.08	2.46	2.86	5.13	2.55	2.69	5.62	4.15	3.11	2.2	4.45	3.47	3.19	2.65	3.64	2.38	4.21	3.56	2.96	4.88	3.57	5.87	5.76	3.41	3.97	3.63	4.04	2.73	3.54	3.68	4.87	3.89	3.53	5.63	4.22	5.71	3.47	3.98	3.1	3.52
501.765	3.51	2.47	3.21	2.89	2.91	4.45	2.17	2.72	3.7	3.09	2.58	3.02	5.18	2.63	2.84	5.68	4.12	2.93	2	4.62	3.53	3.31	2.72	3.72	2.58	4.34	3.62	3.05	4.97	3.71	5.74	5.8	3.48	4.01	3.73	4.11	2.88	3.65	3.74	4.88	3.92	3.38	5.64	4.19	5.71	3.56	4.04	3.31	3.6
502.117	3.49	2.63	3.15	2.88	3.13	4.52	2.22	2.79	3.9	3.25	2.63	3.2	5.33	2.85	2.77	5.59	4.28	3.13	2.09	4.62	3.61	3.36	2.83	3.83	2.61	4.54	3.63	3.17	4.96	3.76	5.84	5.91	3.59	4.11	3.87	3.97	2.97	3.73	3.73	4.88	4.06	3.33	5.69	4.26	5.62	3.59	4.02	3.4	3.64
502.468	3.43	2.77	3.16	2.94	3.19	4.69	2.11	2.73	3.8	3.22	2.72	3.37	5.42	2.92	2.72	5.63	4.33	3.07	2.15	4.52	3.61	3.23	2.83	3.87	2.66	4.66	3.6	3.09	4.93	3.7	5.8	6.11	3.43	4.01	3.77	4.07	2.92	3.79	3.65	5.02	4.07	3.27	5.89	4.45	5.62	3.49	3.94	3.33	3.61
502.82	3.43	2.52	3.12	2.95	3.21	4.71	2.21	2.8	3.83	3.24	2.59	3.28	5.4	3.06	2.84	5.49	4.41	3.17	2.12	4.54	3.55	3.26	2.93	3.93	2.75	4.83	3.65	3.13	4.94	3.7	5.75	6.07	3.37	3.89	3.8	4.11	2.91	3.92	3.72	5.16	4.09	3.11	5.92	4.49	5.48	3.38	3.97	3.53	3.37
503.171	3.56	2.48	3.18	3.08	3.32	4.96	2.34	2.81	4.03	3.42	2.76	3.36	5.43	3.19	2.83	5.6	4.63	3.25	2.21	4.68	3.64	3.33	3.08	4.05	2.93	4.99	3.78	3.29	4.91	3.75	5.69	6.17	3.52	4.11	3.95	4.29	3.05	4.1	3.88	5.25	4.24	3.3	6.05	4.66	5.46	3.57	4.02	3.65	3.41
503.523	3.53	2.51	3.23	3.22	3.37	4.96	2.34	2.74	4.14	3.39	2.82	3.51	5.32	3.26	2.78	5.77	4.44	3.36	2.06	4.68	3.5	3.21	3.14	4.06	3.09	5.02	3.91	3.27	5.06	3.8	5.78	6.06	3.46	4.17	3.86	4.37	3.08	4.12	3.74	5.23	4.19	3.37	6.04	4.71	5.4	3.54	4.08	3.61	3.44
503.875	3.55	2.51	3.33	3.24	3.39	4.95	2.32	2.81	4.19	3.31	2.97	3.51	5.28	3.25	2.79	5.92	4.28	3.31	1.96	4.63	3.48	3.22	3.15	4.12	3.03	5.03	3.92	3.23	5.07	3.8	5.72	6.14	3.36	4.29	4.02	4.59	2.99	4	3.77	5.35	4.2	3.33	6	4.75	5.49	3.41	4.1	3.58	3.47
504.226	3.59	2.77	3.45	3.46	3.55	5.29	2.37	2.78	4.08	3.24	3.15	3.63	5.45	3.49	2.86	5.91	4.37	3.55	2.03	4.8	3.55	3.44	3.26	4.2	3.14	5.18	4.06	3.29	5.22	4.02	5.8	6.2	3.45	4.41	4.06	4.84	3.06	4.07	3.75	5.44	4.3	3.46	6.14	4.86	5.58	3.55	4.1	3.73	3.58
504.577	3.74	2.86	3.72	3.56	3.78	5.35	2.59	2.88	4.26	3.36	3.32	3.7	5.71	3.72	2.98	5.92	4.57	3.93	2.06	4.92	3.55	3.68	3.39	4.38	3.35	5.36	4.16	3.45	5.29	4.2	6	6.41	3.49	4.7	4.26	4.94	3.18	4.14	3.7	5.65	4.52	3.6	6.26	4.73	5.77	3.68	4.13	3.85	3.8
504.929	3.77	2.87	3.8	3.49	3.61	5.41	2.64	2.84	4.3	3.49	3.22	3.56	5.83	3.78	2.93	6.06	4.58	4.11	2.14	4.96	3.57	3.84	3.49	4.38	3.49	5.56	4.04	3.49	5.35	4.09	5.9	6.62	3.51	4.73	4.4	5.06	3.07	4.21	3.66	5.75	4.74	3.66	6.45	4.75	5.76	3.71	4.06	3.99	3.73
505.28	3.82	2.82	3.89	3.52	3.69	5.59	2.75	2.98	4.39	3.56	3.19	3.55	5.95	3.94	3.04	6.08	4.65	4.28	2.16	4.91	3.71	3.85	3.5	4.36	3.61	5.53	4.03	3.37	5.48	4.05	5.87	6.63	3.61	4.86	4.5	5.22	3.19	4.19	3.68	5.63	4.8	3.8	6.58	4.79	5.74	3.88	4.07	4	3.93
505.632	3.76	2.79	3.75	3.51	3.67	5.67	2.7	3.11	4.28	3.44	3.16	3.44	5.95	3.88	2.88	6.08	4.67	4.35	2.27	4.76	3.71	3.81	3.52	4.44	3.61	5.51	3.8	3.47	5.41	3.92	5.96	6.68	3.67	4.89	4.45	5.3	3.08	4.11	3.62	5.64	4.75	3.94	6.7	4.87	5.72	3.93	4.06	3.8	3.77
505.983	3.96	2.78	3.89	3.42	3.6	5.68	2.69	3.13	4.21	3.56	3.33	3.26	6.13	3.87	3	6.22	4.71	4.37	2.29	4.83	3.79	3.89	3.57	4.47	3.64	5.46	3.74	3.52	5.51	3.88	6.13	6.74	3.76	4.77	4.51	5.49	3.17	4.13	3.72	5.8	4.71	4.03	6.86	5.06	5.83	4.02	4.1	3.87	3.82
506.334	4.08	2.78	3.9	3.36	3.55	5.7	2.69	3.14	4.39	3.71	3.49	3.1	6.16	3.88	3.04	6.3	4.91	4.44	2.3	4.84	3.87	4.05	3.77	4.43	3.54	5.49	3.64	3.66	5.55	3.98	6.32	6.81	3.83	4.79	4.73	5.56	3.17	4.15	3.9	5.87	4.79	4.21	6.92	5.07	5.9	3.98	4.25	4.06	3.89
506.685	4.14	2.98	3.98	3.32	3.66	5.74	2.57	3.17	4.48	3.84	3.72	3.14	6.27	3.97	3	6.59	4.95	4.58	2.4	4.91	3.81	4.06	3.74	4.48	3.51	5.49	3.68	3.68	5.61	4.02	6.42	7.1	3.95	4.91	4.85	5.65	3.15	4.23	3.98	5.73	4.9	4.34	6.98	5.06	6.19	4.2	4.27	4.11	4.01
507.036	4.3	3.1	3.97	3.44	3.83	5.87	2.53	3.24	4.62	3.88	3.74	3.24	6.51	4.07	3.18	6.57	5.01	4.72	2.47	4.98	3.93	4.12	3.77	4.61	3.67	5.59	3.62	3.79	5.84	4.05	6.48	7.26	4.07	4.95	5.05	5.8	3.21	4.25	3.99	5.86	4.87	4.4	7.05	5.11	6.37	4.22	4.34	4.22	4.11
507.387	4.43	3.07	3.95	3.22	3.79	5.85	2.41	3.23	4.59	3.82	3.88	2.99	6.61	4.02	3.32	6.44	5.04	4.74	2.51	5	4.14	4.23	3.79	4.64	3.51	5.55	3.39	3.82	5.74	4.11	6.46	7.3	4.23	4.82	5.04	5.72	3.1	4.23	3.99	5.97	4.94	4.44	7.06	5.23	6.46	4.32	4.45	4.16	4.16
507.739	4.65	3.24	4.23	3.38	4.04	6.16	2.56	3.51	4.68	4.02	4.18	3.19	6.85	4.33	3.51	6.69	5.36	5	2.77	5.32	4.43	4.42	4.04	4.78	3.77	5.84	3.59	4.05	5.97	4.28	6.73	7.41	4.57	4.94	5.3	5.8	3.44	4.47	4.29	6.14	5.12	4.76	7.42	5.45	6.69	4.74	4.64	4.57	4.43
508.09	4.7	3.08	4.31	3.26	3.99	5.99	2.52	3.55	4.76	4.14	4.15	3.17	6.84	4.29	3.58	6.72	5.39	4.99	2.62	5.4	4.46	4.36	4.07	4.71	3.76	5.78	3.64	4.14	5.97	4.31	6.75	7.49	4.69	4.91	5.36	5.67	3.32	4.54	4.28	6.13	5.12	4.83	7.3	5.36	6.62	4.72	4.6	4.35	4.4
508.441	4.6	3.05	4.29	3.4	4.11	6.03	2.4	3.41	4.8	4.2	4.21	3.27	6.84	4.3	3.64	6.77	5.43	5	2.78	5.63	4.5	4.39	4.26	4.73	3.8	5.71	3.75	4.26	6.18	4.3	6.93	7.56	4.72	4.85	5.44	5.98	3.31	4.66	4.46	6.03	5.15	4.91	7.5	5.56	6.64	4.85	4.74	4.42	4.41
508.792	4.72	3.08	4.41	3.5	4.22	6.14	2.46	3.36	4.88	4.31	4.39	3.39	6.9	4.44	3.88	6.68	5.53	4.97	2.78	5.7	4.71	4.43	4.39	4.76	3.89	5.72	3.83	4.38	6.23	4.58	7.11	7.61	4.92	4.89	5.57	6.19	3.39	4.63	4.55	6.13	5.08	4.88	7.72	5.69	6.7	4.94	4.87	4.49	4.55
509.142	5.09	3.33	4.47	3.58	4.43	6.3	2.5	3.35	5.05	4.46	4.63	3.59	7.14	4.43	4.15	6.74	5.68	5.18	2.92	6.13	4.92	4.79	4.65	5.09	4.13	6	4.1	4.68	6.29	4.86	7.41	7.77	5.16	4.96	5.79	6.46	3.52	4.9	4.78	6.39	5.38	5.05	8	5.91	6.9	5.11	4.92	4.76	4.73
509.493	5.34	3.45	4.63	3.66	4.79	6.45	2.56	3.31	5.2	4.71	4.58	3.82	7.52	4.71	4.33	6.86	5.89	5.44	3.08	6.36	5.23	5	4.87	5.03	4.16	6.13	4.41	4.77	6.52	5.04	7.54	7.95	5.38	5.11	6.14	6.71	3.67	5.18	4.9	6.53	5.65	5.14	8.19	5.92	6.98	5.29	5.08	5.02	5.01
509.844	5.28	3.42	4.71	3.74	4.79	6.54	2.62	3.34	5.25	4.64	4.51	4.1	7.52	4.87	4.36	6.99	6.07	5.48	3.02	6.43	5.25	5.1	4.97	5.02	4.07	6.18	4.56	4.92	6.56	5.12	7.58	8.1	5.38	5.31	6.24	6.8	3.72	5.15	4.98	6.47	5.77	5.19	8.17	5.96	7.16	5.29	5.14	5.05	5.05
510.195	5.3	3.42	4.79	3.76	4.91	6.6	2.57	3.21	5.16	4.66	4.4	4.2	7.54	4.86	4.43	6.92	5.99	5.46	2.89	6.54	5.34	5.14	4.89	5.01	4.11	6.15	4.78	4.9	6.52	5.06	7.56	8.21	5.42	5.49	6.22	6.74	3.78	5.29	4.99	6.47	5.7	5.11	8.18	5.98	7.17	5.36	5.14	4.9	5.08
510.546	5.29	3.28	4.81	3.74	4.9	6.68	2.73	3.03	5.12	4.67	4.31	4.08	7.46	4.81	4.53	6.69	5.89	5.43	2.75	6.6	5.42	5.15	4.98	5.08	4.25	6.14	4.71	4.92	6.59	5.11	7.63	8.14	5.3	5.43	6.29	6.69	3.81	5.11	4.88	6.62	5.68	5	8.3	6.1	7.01	5.29	5.09	4.86	5.13
510.896	5.2	3.23	4.94	3.79	4.77	6.74	2.77	2.88	5.03	4.66	4.35	4.01	7.55	4.79	4.58	6.73	6	5.46	2.79	6.67	5.46	5.16	5.08	5.08	4	6.16	4.85	4.89	6.47	5.04	7.62	8.12	5.34	5.44	6.39	6.68	3.69	5.17	5	6.56	5.7	5.03	8.26	6.14	6.95	5.36	5.19	4.93	5.11
511.247	5.2	3.41	5.16	4.17	4.98	7.01	2.77	2.78	5.09	4.94	4.48	4.16	7.82	4.81	4.63	6.96	6.22	5.57	2.89	6.79	5.46	5.23	5.18	5.16	4.33	6.43	5.15	5.08	6.64	5.11	7.7	8.26	5.44	5.64	6.64	6.85	3.9	5.36	5.21	6.65	5.84	5.2	8.42	6.32	6.93	5.51	5.21	5.07	5.23
511.598	5.26	3.35	5.09	4.2	5.01	6.91	2.74	2.47	5.16	4.92	4.47	4.06	7.77	4.74	4.63	6.85	6.33	5.59	2.82	6.66	5.41	5.22	5.33	5.24	4.21	6.34	5.18	5.04	6.65	5.16	7.68	8.31	5.37	5.88	6.63	6.89	3.7	5.42	5.18	6.76	5.81	5.11	8.29	6.38	6.85	5.42	5.27	4.94	5.15
511.948	5.4	3.5	5.19	4.3	5.26	7.19	2.85	2.62	5.2	5.06	4.7	4.14	7.98	4.84	4.79	7.02	6.53	5.68	3.01	6.76	5.67	5.44	5.44	5.47	4.42	6.49	5.34	5.13	6.75	5.14	7.76	8.44	5.32	5.93	6.83	7.22	3.72	5.49	5.4	6.94	6.01	5.29	8.41	6.64	7.03	5.61	5.38	5.21	5.25
512.299	5.53	3.59	5.28	4.19	5.29	7.29	2.94	2.69	5.28	5.05	4.75	4.19	8.17	4.94	4.8	7.18	6.53	5.65	2.99	6.6	5.83	5.52	5.37	5.55	4.47	6.6	5.48	5.14	6.72	5.24	7.69	8.38	5.44	6.08	6.78	7.17	3.69	5.45	5.37	6.91	6.09	5.38	8.26	6.63	7.06	5.62	5.15	5.22	5.27
512.649	5.64	3.78	5.36	4.41	5.59	7.53	2.88	2.75	5.36	5.2	4.9	4.24	8.38	5	4.86	7.35	6.73	5.71	3.06	6.71	5.91	5.61	5.52	5.79	4.51	6.7	5.66	5.26	6.87	5.3	7.73	8.44	5.65	6.28	6.95	7.21	3.86	5.68	5.47	7.02	6.27	5.67	8.24	6.81	7.13	5.76	5.31	5.34	5.42
513	5.7	3.95	5.49	4.64	5.85	7.65	2.94	2.77	5.54	5.29	5.01	4.26	8.31	5.17	4.97	7.62	6.91	5.87	3.19	6.73	6.06	5.67	5.5	5.92	4.61	6.9	5.75	5.45	7.17	5.44	7.89	8.48	5.82	6.38	7.08	7.32	3.94	5.72	5.76	7.04	6.34	5.79	8.3	6.98	7.26	5.89	5.43	5.38	5.5
513.35	5.87	4.03	5.62	4.76	5.91	7.88	3.07	2.86	5.61	5.35	5.2	4.25	8.26	5.06	5.24	7.75	7.02	6	3.16	6.82	6.04	5.75	5.56	6.31	4.82	7.01	5.82	5.58	7.2	5.65	7.99	8.57	5.93	6.61	7.19	7.44	4.03	5.73	5.89	7.19	6.33	5.94	8.39	7.25	7.35	5.96	5.51	5.43	5.58
513.7	6.05	4.14	5.66	4.82	6.09	8.14	3.2	2.82	5.64	5.48	5.51	4.25	8.36	5.15	5.4	7.86	7.19	6.06	3.38	6.88	6.27	5.85	5.69	6.51	5.06	7.13	5.95	5.59	7.34	5.92	7.99	8.59	6.07	6.77	7.38	7.65	4.11	5.95	6.09	7.48	6.51	6.03	8.58	7.37	7.28	6.09	5.53	5.45	5.69
514.051	6.33	4.36	5.86	5.02	6.39	8.37	3.42	3.01	5.9	5.62	5.86	4.41	8.62	5.33	5.61	8.1	7.51	6.27	3.65	7.23	6.45	6.06	5.9	6.78	5.3	7.36	6.16	5.8	7.6	6.17	8.19	8.77	6.19	7.02	7.72	7.9	4.22	6.14	6.34	7.6	6.81	6.35	8.83	7.63	7.46	6.35	5.69	5.76	5.77
514.401	6.63	4.53	6.05	5.32	6.65	8.56	3.59	3.26	6.02	5.73	6.07	4.59	9.02	5.51	5.84	8.27	7.79	6.47	3.75	7.44	6.58	6.26	6.12	6.91	5.41	7.55	6.43	6.03	7.72	6.32	8.31	9.01	6.5	7.22	7.79	8.14	4.18	6.36	6.51	7.72	7.07	6.6	8.96	7.76	7.6	6.53	5.96	5.89	5.95
514.751	6.85	4.75	6.2	5.47	6.89	8.71	3.75	3.43	6.24	5.84	6.25	4.67	9.23	5.59	5.94	8.45	7.92	6.65	3.81	7.6	6.69	6.53	6.34	7.14	5.63	7.68	6.51	6.26	7.88	6.56	8.57	9.22	6.64	7.48	7.88	8.33	4.42	6.53	6.55	7.93	7.37	6.81	9.36	7.94	7.87	6.74	5.99	6.04	6.32
515.101	7.09	4.83	6.44	5.53	7	8.79	3.93	3.56	6.38	5.94	6.4	4.89	9.28	5.82	6.05	8.49	8.14	6.84	3.92	7.77	6.89	6.69	6.55	7.21	5.56	7.83	6.6	6.37	7.98	6.79	8.66	9.56	6.88	7.73	8.09	8.58	4.57	6.64	6.74	7.96	7.57	6.86	9.43	8.09	8.04	6.99	6.15	6.23	6.47
515.452	7.26	5.03	6.71	5.82	7.24	9.16	4.04	3.71	6.65	6.2	6.61	5.12	9.61	6.04	6.35	8.71	8.44	7.02	3.95	7.91	7.19	6.87	6.7	7.34	5.84	8.1	6.74	6.51	8.19	6.9	8.94	9.77	7.13	7.81	8.4	8.79	4.88	6.69	6.96	8.15	7.94	7.14	9.63	8.26	8.24	7.25	6.33	6.55	6.74
515.802	7.32	5.07	6.71	5.95	7.35	9.31	4.12	3.59	6.75	6.28	6.7	5.12	9.81	5.99	6.41	8.85	8.55	7.16	3.98	7.87	7.05	6.91	6.82	7.38	5.78	8.25	6.73	6.59	8.24	7.11	9.07	9.86	7.28	7.87	8.54	8.71	4.94	6.71	7.02	8.24	7.99	7.24	9.8	8.4	8.3	7.33	6.5	6.61	6.87
516.152	7.49	5.31	6.83	6.29	7.65	9.56	4.2	3.59	6.92	6.45	6.93	5.22	9.85	6.06	6.55	8.92	8.89	7.33	4	8.04	7.13	7.04	7.04	7.43	5.93	8.44	6.75	6.69	8.46	7.28	9.21	10.07	7.4	7.97	8.79	8.89	5.03	6.9	7.25	8.5	8.22	7.34	10.02	8.62	8.44	7.51	6.83	6.71	7.13
516.502	7.61	5.29	6.85	6.34	7.68	9.69	4.35	3.64	7.08	6.52	6.98	5.32	9.9	6.13	6.64	9.08	9.06	7.55	4.02	8.09	7.24	7.21	7.14	7.55	6.02	8.57	6.82	6.72	8.49	7.39	9.21	10.27	7.44	8	8.91	9.03	5	6.91	7.34	8.65	8.42	7.38	10.2	8.72	8.63	7.56	6.94	6.82	7.24
516.852	7.76	5.3	6.87	6.46	7.78	9.89	4.44	3.67	7.18	6.72	7.21	5.39	10.05	6.23	6.76	9.12	9.32	7.64	4.05	8.1	7.44	7.36	7.27	7.64	6.12	8.65	6.87	6.75	8.52	7.53	9.25	10.49	7.5	8.18	9.07	9.24	5.09	7.04	7.28	8.86	8.61	7.55	10.3	8.88	8.76	7.67	7.02	6.91	7.29
517.202	7.89	5.44	7.09	6.69	8.1	10.05	4.62	3.81	7.48	6.91	7.57	5.53	10.32	6.5	6.96	9.36	9.37	7.88	4.11	8.26	7.71	7.42	7.51	7.75	6.22	8.95	6.95	6.91	8.72	7.67	9.34	10.66	7.63	8.2	9.23	9.5	5.17	7.33	7.54	9.09	8.92	7.68	10.55	9.09	8.9	7.9	7.22	7.18	7.48
517.552	8.19	5.76	7.38	7.05	8.46	10.32	4.85	4.12	7.89	7.28	7.78	5.79	10.66	6.59	7.18	9.57	9.6	8.14	4.28	8.57	7.91	7.68	7.79	8.05	6.55	9.25	7.17	7.15	9.06	7.87	9.65	10.98	7.88	8.43	9.55	9.78	5.37	7.54	7.73	9.3	9.26	8.05	10.81	9.42	9.3	8.2	7.51	7.66	7.84
517.902	8.33	5.88	7.52	7.18	8.55	10.54	4.98	4.31	8.13	7.54	7.93	5.88	10.91	6.79	7.37	9.72	9.72	8.29	4.36	8.58	8.02	7.87	7.92	8.24	6.77	9.45	7.22	7.36	9.21	8.03	9.87	11.16	8.11	8.63	9.71	10.06	5.52	7.49	7.86	9.64	9.44	8.28	10.91	9.54	9.5	8.42	7.6	7.84	8.05
518.251	8.48	6.18	7.73	7.41	8.8	10.82	4.95	4.32	8.27	7.67	8.23	5.98	10.93	6.92	7.39	9.89	9.96	8.52	4.51	8.75	8.23	8.09	8.14	8.44	6.88	9.6	7.39	7.53	9.4	8.27	10.15	11.3	8.27	8.86	9.99	10.36	5.76	7.62	8.09	9.83	9.64	8.42	11.16	9.81	9.7	8.57	7.65	8.06	8.2
518.601	8.67	6.22	7.9	7.53	8.96	10.95	4.87	4.41	8.43	7.83	8.4	6.17	11.02	7.04	7.46	10.01	10.18	8.66	4.55	8.89	8.47	8.15	8.23	8.65	7.05	9.77	7.57	7.62	9.53	8.41	10.33	11.44	8.49	9.03	10.22	10.45	5.84	7.74	8.34	9.91	9.75	8.46	11.22	9.96	9.72	8.61	7.76	8.29	8.21
518.951	8.89	6.39	8	7.82	9.21	11.26	4.92	4.67	8.63	8.01	8.72	6.26	11.28	7.25	7.75	10.2	10.42	8.8	4.68	9.04	8.57	8.3	8.6	8.99	7.36	9.87	7.86	7.81	9.65	8.55	10.58	11.46	8.71	9.12	10.4	10.67	5.93	7.93	8.51	10.2	9.93	8.71	11.57	10.11	10.01	8.71	7.95	8.57	8.41
519.301	8.93	6.4	8.1	7.92	9.45	11.5	5.12	4.79	8.71	8.19	8.93	6.34	11.33	7.36	7.8	10.22	10.48	8.92	4.81	9.22	8.66	8.47	8.82	9.16	7.46	10.06	7.98	8.05	9.65	8.82	10.58	11.64	8.84	9.29	10.53	10.86	5.9	8.08	8.53	10.37	10.07	8.9	11.88	10.33	10.11	8.86	8.02	8.68	8.53
519.65	9.19	6.58	8.45	8.17	9.62	11.64	5.19	4.94	9.03	8.41	9.15	6.66	11.47	7.67	8.05	10.37	10.77	9.05	4.94	9.46	9.02	8.69	9.06	9.38	7.68	10.32	8.24	8.23	9.9	9.09	10.67	11.8	9.09	9.75	10.75	11.12	6.15	8.35	8.72	10.61	10.33	9.17	12.24	10.53	10.28	9.05	8.06	8.94	8.72
520	9.4	6.45	8.6	8.27	9.66	11.72	5.29	5.12	9.17	8.64	9.28	6.78	11.73	7.82	8.16	10.39	10.89	9.05	5.03	9.53	9.19	8.87	9.09	9.57	7.82	10.44	8.38	8.39	9.83	9.18	10.78	11.95	9.25	9.92	10.85	11.28	6.3	8.43	8.86	10.69	10.25	9.29	12.4	10.68	10.34	9.15	8.09	9.08	8.81
520.349	9.48	6.55	8.77	8.34	9.78	11.91	5.23	5.21	9.36	8.67	9.45	6.86	11.87	7.91	8.22	10.47	10.94	9.08	5.07	9.63	9.44	8.9	9.12	9.67	7.92	10.66	8.49	8.55	9.93	9.35	11.08	11.93	9.42	10.15	11.04	11.44	6.47	8.6	9.02	10.81	10.37	9.44	12.52	10.8	10.31	9.33	8.18	9.11	8.88
520.699	9.52	6.51	8.89	8.34	9.86	12.1	5.16	5.27	9.47	8.75	9.41	6.9	12.02	7.92	8.26	10.5	11.14	9.04	5	9.64	9.41	8.91	9.36	9.7	7.85	10.73	8.61	8.69	10.01	9.44	11.18	11.94	9.58	10.3	11.1	11.47	6.41	8.6	9.16	10.87	10.39	9.51	12.59	10.91	10.36	9.4	8.24	9.22	8.92
521.049	9.67	6.6	8.98	8.33	9.88	12.2	5.19	5.22	9.52	9	9.4	6.93	12.02	8.08	8.31	10.43	11.42	9.08	4.97	9.65	9.41	9.17	9.45	9.78	8.01	10.76	8.83	8.74	10.09	9.54	11.35	12.01	9.71	10.49	11.23	11.51	6.5	8.52	9.28	10.98	10.51	9.6	12.59	11.03	10.48	9.46	8.41	9.29	8.97
521.398	9.77	6.6	9.04	8.28	9.88	12.26	4.99	5.12	9.55	8.96	9.53	6.89	12.05	8.09	8.4	10.38	11.53	9.19	4.83	9.68	9.52	9.12	9.39	9.77	7.99	10.88	8.75	8.86	10.13	9.61	11.42	12	9.93	10.58	11.29	11.59	6.48	8.54	9.37	11.02	10.47	9.66	12.71	11.11	10.54	9.56	8.44	9.17	9.01
521.747	10.09	6.82	9.33	8.58	10.18	12.51	5.15	5.22	9.71	9.27	9.86	7.04	12.22	8.4	8.66	10.5	11.96	9.48	4.98	9.87	9.81	9.33	9.7	9.96	8.23	11.18	9.04	9.11	10.34	9.86	11.62	12.25	10.44	10.85	11.65	11.91	6.83	8.89	9.67	11.2	10.77	9.88	13	11.47	10.79	9.85	8.82	9.4	9.4
522.097	10.21	6.88	9.49	8.6	10.33	12.77	5.32	5.32	9.95	9.5	10.04	7.28	12.5	8.62	8.91	10.62	12.17	9.58	5.1	9.83	9.97	9.46	9.83	10.11	8.41	11.39	9.18	9.2	10.44	10	11.73	12.34	10.67	11.09	11.87	12.08	7.02	9.11	9.81	11.38	10.98	10.15	13.15	11.59	10.93	10.03	9.04	9.55	9.64
522.446	10.38	7.13	9.63	8.8	10.52	12.94	5.5	5.35	10.15	9.69	10.25	7.41	12.61	8.84	9.14	10.72	12.37	9.81	5.19	9.99	10.14	9.71	10	10.22	8.55	11.48	9.37	9.31	10.62	10.17	11.86	12.55	10.85	11.19	12.04	12.4	7.17	9.19	9.96	11.63	11.26	10.33	13.25	11.84	11.13	10.17	9.19	9.61	9.8
522.795	10.51	7.27	9.77	8.94	10.67	13.04	5.69	5.45	10.38	9.85	10.39	7.53	12.71	8.87	9.22	10.77	12.52	9.92	5.25	10.18	10.3	9.92	10.05	10.25	8.67	11.59	9.47	9.5	10.83	10.24	12	12.69	11.01	11.45	12.29	12.55	7.26	9.15	10.07	11.75	11.4	10.46	13.34	11.99	11.14	10.23	9.26	9.67	9.99
523.145	10.61	7.48	9.76	8.99	10.55	13	5.61	5.44	10.41	9.84	10.38	7.63	12.79	8.83	9.2	10.81	12.58	9.9	5.31	10.23	10.31	9.94	10.04	10.29	8.61	11.43	9.42	9.51	10.85	10.2	12.12	12.59	11.03	11.44	12.36	12.62	7.3	9.26	10.14	11.68	11.35	10.44	13.34	12.03	11.15	10.22	9.31	9.72	10
523.494	10.76	7.58	9.86	9.12	10.62	13.16	5.67	5.53	10.53	9.95	10.53	7.62	12.93	8.9	9.34	10.89	12.7	9.95	5.38	10.39	10.42	10.11	10.19	10.32	8.7	11.45	9.34	9.67	10.83	10.2	12.33	12.75	11.21	11.53	12.54	12.83	7.33	9.39	10.34	11.7	11.51	10.57	13.35	12.16	11.4	10.29	9.5	9.75	10.15
523.843	10.86	7.76	10.03	9.2	10.86	13.32	5.77	5.62	10.65	10.16	10.61	7.73	13.06	9.05	9.53	10.99	12.84	10.19	5.56	10.49	10.52	10.31	10.49	10.47	8.69	11.55	9.42	9.81	10.99	10.34	12.49	12.75	11.36	11.77	12.7	13.04	7.48	9.57	10.57	11.9	11.77	10.7	13.6	12.39	11.55	10.39	9.59	9.91	10.32
524.192	11.09	8.08	10.21	9.38	11.06	13.56	5.93	5.75	10.8	10.4	10.87	7.91	13.33	9.25	9.74	11.15	13.11	10.4	5.72	10.69	10.63	10.59	10.78	10.57	8.81	11.76	9.65	9.97	11.12	10.52	12.69	12.94	11.62	12.01	12.87	13.3	7.6	9.74	10.82	12.04	11.94	10.93	13.75	12.56	11.76	10.66	9.76	10.2	10.53
524.541	11.3	8.35	10.48	9.57	11.32	13.72	6.14	5.93	11.03	10.64	11.21	8.15	13.59	9.52	10.04	11.4	13.27	10.69	5.87	11	10.86	10.82	10.95	10.83	9.09	11.96	9.88	10.18	11.36	10.75	12.92	13.21	11.87	12.25	13.13	13.44	7.86	10.02	11.06	12.24	12.17	11.25	13.97	12.83	11.91	10.92	10.06	10.46	10.79
524.89	11.49	8.56	10.68	9.82	11.53	13.98	6.23	6.14	11.28	10.82	11.5	8.38	13.96	9.7	10.24	11.6	13.5	10.88	6.05	11.18	11.09	11.02	11.15	10.93	9.22	12.21	10.04	10.41	11.54	10.99	13.15	13.47	12.13	12.53	13.43	13.67	8.05	10.29	11.25	12.46	12.38	11.52	14.22	13.06	12.19	11.16	10.2	10.71	11.04
525.239	11.59	8.75	10.86	10.07	11.78	14.23	6.38	6.24	11.5	11.08	11.66	8.52	14.15	9.91	10.41	11.74	13.74	11.02	6.26	11.34	11.25	11.31	11.39	11.09	9.34	12.39	10.29	10.65	11.62	11.11	13.33	13.73	12.28	12.82	13.64	13.84	8.21	10.41	11.43	12.62	12.62	11.67	14.41	13.27	12.32	11.26	10.39	10.91	11.17
525.588	11.67	8.89	10.99	10.22	11.96	14.42	6.44	6.3	11.67	11.15	11.77	8.7	14.28	9.94	10.5	11.93	13.86	11.07	6.35	11.48	11.37	11.4	11.56	11.2	9.37	12.46	10.39	10.77	11.73	11.22	13.43	13.8	12.32	12.97	13.72	13.96	8.23	10.54	11.48	12.74	12.73	11.77	14.59	13.35	12.46	11.34	10.47	11.05	11.24
525.937	11.83	8.99	11.03	10.35	12.04	14.51	6.44	6.43	11.83	11.21	11.83	8.71	14.35	9.97	10.55	12.06	14	11.15	6.36	11.64	11.51	11.51	11.7	11.27	9.38	12.53	10.46	10.93	11.73	11.35	13.53	13.93	12.38	13.02	13.81	14.1	8.23	10.66	11.62	12.87	12.8	11.83	14.73	13.5	12.58	11.47	10.61	11.19	11.28
526.286	11.91	9.09	11.13	10.43	12.14	14.64	6.51	6.52	11.92	11.37	11.92	8.79	14.56	10.01	10.7	12.12	14.14	11.2	6.38	11.7	11.59	11.58	11.77	11.34	9.45	12.62	10.51	11.08	11.79	11.49	13.64	14	12.49	13.18	13.95	14.16	8.22	10.82	11.76	12.96	12.82	11.99	14.85	13.65	12.68	11.57	10.71	11.32	11.41
526.635	12.05	9.21	11.22	10.49	12.26	14.79	6.53	6.49	11.96	11.5	11.98	8.87	14.74	10.03	10.8	12.25	14.23	11.29	6.4	11.76	11.74	11.67	11.87	11.45	9.45	12.74	10.58	11.15	11.79	11.65	13.81	14.06	12.56	13.23	13.95	14.29	8.2	11.04	11.88	13.12	12.96	12.13	14.98	13.79	12.7	11.66	10.9	11.5	11.48
526.984	12.28	9.35	11.46	10.69	12.54	15.02	6.65	6.62	12.17	11.76	12.26	9.05	15.05	10.25	11.07	12.49	14.52	11.48	6.51	11.92	11.93	11.86	12.1	11.55	9.67	13.06	10.83	11.31	12	11.92	14.04	14.33	12.83	13.44	14.18	14.51	8.36	11.22	12.06	13.29	13.21	12.33	15.2	14.03	12.97	11.78	11.13	11.66	11.7
527.332	12.42	9.61	11.57	10.92	12.8	15.26	6.76	6.77	12.37	11.99	12.43	9.21	15.22	10.46	11.17	12.69	14.75	11.74	6.63	12.04	12.14	12.08	12.34	11.76	9.82	13.25	11.13	11.52	12.21	12.23	14.17	14.52	13.01	13.61	14.35	14.75	8.55	11.41	12.16	13.5	13.39	12.45	15.44	14.27	13.02	12.04	11.3	11.87	11.88
527.681	12.58	9.77	11.72	11.04	12.88	15.44	6.8	6.77	12.48	12.1	12.64	9.26	15.38	10.54	11.26	12.9	14.89	11.86	6.62	12.19	12.31	12.21	12.41	11.82	9.95	13.4	11.26	11.68	12.37	12.37	14.3	14.82	13.19	13.77	14.53	14.87	8.61	11.52	12.22	13.56	13.49	12.61	15.49	14.43	13.16	12.21	11.4	12.08	11.98
528.03	12.71	9.8	11.87	11.16	13.06	15.52	6.8	6.82	12.61	12.24	12.75	9.36	15.49	10.61	11.29	12.95	15.06	11.88	6.63	12.25	12.4	12.24	12.43	11.9	10.08	13.41	11.28	11.8	12.47	12.47	14.36	14.95	13.22	13.92	14.62	14.87	8.68	11.63	12.28	13.72	13.6	12.64	15.68	14.56	13.27	12.2	11.51	12.18	12.04
528.378	12.87	9.88	11.95	11.23	13.21	15.66	6.82	6.86	12.69	12.38	12.85	9.45	15.61	10.68	11.36	12.98	15.16	11.98	6.7	12.31	12.43	12.32	12.53	11.88	10.13	13.51	11.31	11.84	12.46	12.54	14.35	15.04	13.25	14.02	14.76	15.12	8.74	11.65	12.37	13.91	13.79	12.62	15.79	14.72	13.41	12.21	11.58	12.23	12.14
528.727	13.03	9.92	12.01	11.28	13.31	15.67	6.85	6.88	12.72	12.45	12.91	9.42	15.54	10.68	11.37	13.09	15.26	11.98	6.74	12.45	12.5	12.39	12.63	11.96	10.17	13.49	11.41	11.96	12.45	12.64	14.41	15.02	13.28	14.06	14.8	15.21	8.71	11.69	12.41	13.98	13.8	12.7	15.89	14.83	13.35	12.17	11.58	12.24	12.17
529.075	13.19	9.88	12.08	11.27	13.38	15.67	6.91	6.98	12.75	12.52	13.04	9.51	15.62	10.76	11.42	13.27	15.33	12.03	6.74	12.49	12.65	12.44	12.75	12.02	10.21	13.56	11.47	11.95	12.55	12.82	14.49	15.02	13.35	14.06	14.88	15.25	8.77	11.85	12.46	14.06	13.8	12.8	15.89	14.88	13.4	12.3	11.63	12.31	12.25
529.424	13.31	9.85	12.01	11.24	13.37	15.65	6.87	7	12.74	12.64	13.11	9.53	15.61	10.75	11.41	13.18	15.33	12.07	6.66	12.43	12.68	12.51	12.74	12.04	10.17	13.59	11.45	11.9	12.51	12.87	14.46	15.03	13.37	14.03	14.82	15.18	8.71	11.87	12.57	14.12	13.78	12.8	15.85	14.88	13.35	12.31	11.68	12.24	12.21
529.772	13.41	9.87	12.18	11.36	13.49	15.71	6.92	6.92	12.76	12.8	13.31	9.69	15.71	10.82	11.53	13.23	15.44	12.19	6.74	12.51	12.77	12.69	12.87	12.19	10.23	13.69	11.45	11.92	12.59	12.96	14.49	15.14	13.52	14.14	14.94	15.27	8.82	11.87	12.65	14.2	13.9	12.93	15.87	14.96	13.37	12.33	11.73	12.27	12.32
530.121	13.56	9.97	12.29	11.48	13.7	15.86	7.03	7.02	12.89	12.95	13.49	9.79	15.79	10.93	11.62	13.42	15.59	12.28	6.93	12.54	12.99	12.88	13.1	12.32	10.36	13.89	11.5	12.06	12.72	13.03	14.56	15.32	13.66	14.37	15.04	15.43	9.01	12.04	12.81	14.36	14.06	13.09	15.98	15.04	13.5	12.48	11.85	12.43	12.4
530.469	13.66	10.15	12.43	11.62	13.93	16.08	7.09	7.19	13.02	13.12	13.7	9.91	15.94	11.21	11.78	13.51	15.84	12.36	7.12	12.67	13.09	13.06	13.24	12.48	10.46	14.07	11.65	12.17	12.8	13.2	14.62	15.53	13.79	14.64	15.26	15.58	9.2	12.14	12.88	14.55	14.15	13.23	16.07	15.21	13.76	12.75	11.94	12.53	12.49
530.817	13.63	10.12	12.44	11.6	14.06	16.13	7.08	7.25	13.02	13.2	13.69	9.81	15.87	11.24	11.79	13.53	15.78	12.41	7.14	12.72	13.16	13.07	13.28	12.67	10.51	14.11	11.69	12.25	12.9	13.11	14.6	15.46	13.79	14.74	15.25	15.62	9.18	12.18	12.93	14.64	14.12	13.31	16.04	15.22	13.76	12.89	11.93	12.5	12.51
531.166	13.58	10.02	12.52	11.55	14.11	16.02	7.17	7.29	13.02	13.32	13.81	9.92	15.91	11.26	11.88	13.49	15.78	12.42	7.08	12.78	13.15	13.02	13.31	12.73	10.51	14.21	11.73	12.28	12.96	13.03	14.56	15.43	13.91	14.82	15.27	15.59	9.17	12.19	12.97	14.71	14.14	13.39	16.03	15.26	13.8	12.97	12.03	12.64	12.5
531.514	13.71	10.1	12.58	11.69	14.24	16.01	7.23	7.35	13.11	13.35	13.93	9.99	16.02	11.35	11.98	13.58	15.96	12.43	7.12	12.74	13.26	13.18	13.36	12.81	10.64	14.28	11.81	12.29	13	13.18	14.75	15.4	13.92	14.84	15.41	15.65	9.18	12.26	13.01	14.93	14.27	13.52	16.03	15.25	13.8	13	12.25	12.66	12.5
531.862	13.82	10.16	12.66	11.74	14.43	16.13	7.4	7.45	13.28	13.48	14.02	10.07	16.12	11.5	12.18	13.7	15.99	12.63	7.18	12.77	13.38	13.34	13.55	12.88	10.77	14.45	11.88	12.46	13.11	13.32	14.88	15.47	14.03	14.88	15.58	15.78	9.26	12.42	13.15	14.99	14.37	13.66	16.12	15.34	13.89	13.04	12.38	12.74	12.54
532.21	13.77	10.21	12.77	11.84	14.46	16.1	7.4	7.45	13.32	13.54	14.05	10.1	16.2	11.48	12.14	13.67	16.14	12.57	7.23	12.81	13.56	13.47	13.58	12.93	10.8	14.47	11.94	12.52	13.18	13.39	14.94	15.43	14.15	14.97	15.62	15.69	9.27	12.54	13.17	14.97	14.33	13.78	16.12	15.25	13.96	13.05	12.41	12.85	12.62
532.558	13.69	10.21	12.75	11.98	14.55	16.16	7.36	7.42	13.43	13.61	14.01	10.19	16.37	11.54	12.25	13.6	16.19	12.67	7.26	12.67	13.67	13.48	13.66	13	10.92	14.59	12.03	12.49	13.31	13.45	14.94	15.49	14.33	15.06	15.7	15.67	9.34	12.67	13.26	15.03	14.51	13.81	16.12	15.26	14.05	13.18	12.49	12.96	12.76
532.906	13.77	10.34	12.91	12.17	14.66	16.3	7.42	7.4	13.56	13.74	14.16	10.25	16.48	11.59	12.36	13.62	16.26	12.78	7.3	12.74	13.67	13.57	13.68	13.05	11.03	14.72	12.14	12.6	13.36	13.52	14.97	15.5	14.44	15.16	15.82	15.79	9.4	12.7	13.36	15.17	14.7	13.9	16.24	15.35	14.19	13.12	12.63	13.07	12.89
533.255	13.77	10.42	13.16	12.26	14.69	16.48	7.55	7.46	13.63	13.75	14.25	10.35	16.67	11.73	12.51	13.72	16.41	12.89	7.42	12.85	13.78	13.65	13.79	13.12	11.19	14.81	12.3	12.78	13.42	13.65	15.09	15.6	14.63	15.24	16	15.85	9.46	12.67	13.38	15.33	14.76	14	16.27	15.55	14.28	13.18	12.68	13.25	13
533.603	13.81	10.43	13.07	12.25	14.73	16.51	7.59	7.48	13.65	13.79	14.29	10.25	16.74	11.8	12.46	13.66	16.47	12.81	7.43	12.81	13.8	13.59	13.72	12.98	11.3	14.8	12.46	12.9	13.45	13.6	15.15	15.56	14.63	15.29	16.01	15.83	9.44	12.68	13.42	15.29	14.75	13.96	16.25	15.66	14.31	13.19	12.56	13.26	13.02
533.95	13.91	10.39	13.06	12.14	14.72	16.5	7.46	7.46	13.68	13.83	14.24	10.33	16.76	11.86	12.4	13.52	16.45	12.78	7.32	12.88	13.67	13.52	13.67	12.92	11.27	14.82	12.6	12.93	13.37	13.57	15.15	15.43	14.65	15.25	16	15.72	9.37	12.59	13.39	15.32	14.73	13.94	16.14	15.69	14.24	13.29	12.6	13.18	13.02
534.298	13.87	10.27	13.1	12.16	14.57	16.4	7.37	7.4	13.79	13.78	14.2	10.31	16.67	11.71	12.34	13.46	16.41	12.78	7.1	12.76	13.67	13.44	13.63	12.93	11.38	14.77	12.61	12.94	13.32	13.39	15.04	15.27	14.71	15.2	15.93	15.69	9.3	12.61	13.38	15.22	14.71	13.88	16.05	15.59	14.18	13.13	12.54	13.15	12.89
534.646	13.95	10.38	13.19	12.14	14.51	16.43	7.49	7.42	13.88	13.73	14.21	10.42	16.63	11.8	12.4	13.47	16.58	12.87	7.12	12.69	13.65	13.62	13.67	12.88	11.35	14.94	12.71	13.06	13.21	13.5	15.07	15.37	14.79	15.33	16.07	15.72	9.37	12.6	13.54	15.36	14.86	13.9	16.14	15.67	14.15	13.19	12.58	13.27	12.93
534.994	14.14	10.44	13.2	12.15	14.51	16.64	7.46	7.35	13.92	13.65	14.16	10.32	16.78	11.85	12.47	13.45	16.71	12.93	7.21	12.66	13.66	13.69	13.65	12.86	11.49	14.98	12.72	13.02	13.12	13.53	15.11	15.33	14.69	15.49	16.16	15.68	9.44	12.55	13.58	15.47	14.87	13.93	16.14	15.7	14.12	13.2	12.54	13.23	13.01
535.342	14.14	10.56	13.21	12.1	14.41	16.75	7.54	7.46	13.96	13.68	14.2	10.4	16.78	11.87	12.41	13.41	16.73	13.07	7.28	12.82	13.69	13.66	13.77	12.93	11.54	15.09	12.89	13.12	13.08	13.46	15.03	15.38	14.82	15.57	16.19	15.73	9.52	12.58	13.62	15.52	14.83	14.03	16.4	15.74	14.17	13.25	12.53	13.27	13.13
535.69	14.11	10.5	13.22	12.2	14.26	16.67	7.49	7.56	13.88	13.59	14.19	10.37	16.81	11.79	12.43	13.44	16.79	13.07	7.42	12.87	13.68	13.73	13.77	13.16	11.49	15.05	12.94	13.14	13.09	13.39	14.98	15.34	14.92	15.7	16.2	15.85	9.49	12.44	13.59	15.52	14.78	14.03	16.42	15.77	14.14	13.2	12.47	13.34	13.28
536.037	14.22	10.52	13.16	12.23	14.27	16.72	7.53	7.66	13.92	13.71	14.32	10.33	16.81	11.8	12.42	13.5	16.75	13.15	7.39	12.77	13.7	13.72	13.77	13.32	11.46	15.17	12.97	13.12	13.16	13.4	15.01	15.39	14.93	15.73	16.17	16.05	9.54	12.44	13.57	15.55	14.76	14.06	16.56	15.83	14.13	13.32	12.45	13.41	13.27
536.385	14.28	10.48	13.15	12.03	14.16	16.73	7.56	7.58	13.75	13.63	14.45	10.34	16.72	11.64	12.23	13.51	16.66	13.12	7.34	12.71	13.61	13.6	13.72	13.3	11.29	15.05	12.81	13.03	13.14	13.22	15.05	15.32	14.79	15.68	16.13	16.07	9.43	12.36	13.48	15.32	14.55	14.03	16.48	15.81	14	13.2	12.38	13.38	13.14
536.733	14.38	10.5	13.17	12.3	14.22	16.69	7.63	7.66	13.82	13.69	14.53	10.46	16.82	11.77	12.26	13.62	16.81	13.24	7.46	12.78	13.63	13.65	13.95	13.43	11.34	15.1	12.87	13.08	13.17	13.29	15.22	15.37	14.88	15.82	16.21	16.2	9.59	12.53	13.59	15.33	14.54	14.16	16.63	15.89	13.97	13.38	12.42	13.61	13.21
537.08	14.35	10.58	13.08	12.36	14.37	16.67	7.64	7.62	13.9	13.79	14.64	10.43	16.82	11.78	12.25	13.7	16.82	13.3	7.5	12.76	13.64	13.73	14.02	13.53	11.38	15.09	12.93	12.99	13.21	13.3	15.24	15.38	15.01	15.87	16.36	16.37	9.54	12.71	13.68	15.3	14.59	14.15	16.66	15.98	14.03	13.41	12.49	13.6	13.25
537.428	14.36	10.74	13.28	12.5	14.45	16.74	7.73	7.76	13.94	13.94	14.68	10.62	16.91	11.93	12.37	13.9	16.89	13.49	7.56	12.98	13.71	13.83	14.15	13.77	11.52	15.29	12.99	12.96	13.35	13.44	15.35	15.43	15.23	15.95	16.5	16.43	9.72	12.85	13.8	15.39	14.67	14.3	16.83	16.05	14.26	13.53	12.74	13.71	13.33
537.775	14.4	10.82	13.35	12.76	14.46	16.81	7.9	7.82	14.02	14.07	14.86	10.68	17.04	12.01	12.59	14.04	17.06	13.64	7.72	13.05	13.83	14.05	14.33	13.92	11.68	15.32	12.98	13.04	13.49	13.6	15.48	15.61	15.28	16.02	16.62	16.62	9.85	13	13.79	15.38	14.71	14.35	16.99	16.12	14.36	13.53	12.87	13.85	13.43
538.123	14.5	10.89	13.37	12.87	14.62	16.94	7.99	7.88	13.93	14.18	15	10.77	17.07	12.15	12.61	14.2	17.09	13.74	7.85	13.24	13.98	14.22	14.4	13.96	11.73	15.34	12.95	13.07	13.56	13.81	15.65	15.67	15.3	16.07	16.68	16.64	9.96	13.14	13.94	15.52	14.83	14.52	17.13	16.27	14.41	13.69	13.02	13.93	13.63
538.47	14.6	10.95	13.41	13.09	14.78	17.03	8.02	7.94	14.03	14.32	15.13	10.85	17.35	12.25	12.73	14.25	17.22	13.88	7.86	13.42	14.09	14.24	14.54	14.03	11.89	15.39	13.07	13.12	13.7	13.9	15.76	15.79	15.51	16.13	16.82	16.76	10.07	13.27	14.05	15.64	14.92	14.68	17.22	16.44	14.45	13.8	13.2	14	13.76
538.817	14.75	11.11	13.6	13.21	15.02	17.14	8.09	8.14	14.17	14.44	15.26	11.09	17.39	12.39	12.88	14.44	17.32	13.88	7.98	13.55	14.26	14.38	14.7	14.13	11.94	15.46	13.28	13.29	13.94	13.99	16.07	15.98	15.76	16.24	16.95	17.01	10.12	13.5	14.23	15.77	15.06	14.78	17.37	16.45	14.63	13.89	13.3	14.12	13.89
539.165	14.91	11.06	13.65	13.34	15.21	17.18	8.07	8.09	14.25	14.55	15.34	11.13	17.49	12.49	12.97	14.48	17.36	13.92	7.98	13.58	14.34	14.47	14.72	14.23	12	15.49	13.29	13.33	14.08	14.1	16.19	16.01	15.86	16.32	17	17.05	10.18	13.65	14.23	15.75	15.18	14.81	17.37	16.51	14.74	13.98	13.37	14.2	13.94
539.512	15.09	11.18	13.77	13.47	15.43	17.3	8.19	8.07	14.43	14.76	15.51	11.32	17.63	12.69	13.03	14.59	17.49	14.06	8.02	13.71	14.48	14.57	14.87	14.34	12.08	15.59	13.43	13.39	14.17	14.32	16.4	16.17	15.94	16.35	17.15	17.22	10.29	13.85	14.33	15.95	15.28	14.92	17.42	16.81	14.87	14.22	13.48	14.3	14.08
539.859	15.21	11.33	13.95	13.76	15.68	17.42	8.23	8.11	14.66	14.87	15.64	11.59	17.83	12.98	13.21	14.73	17.73	14.26	8.15	13.96	14.66	14.77	15.17	14.49	12.22	15.72	13.66	13.66	14.33	14.49	16.66	16.33	16.22	16.49	17.44	17.39	10.41	14.09	14.59	16.19	15.49	15.04	17.55	17	14.99	14.31	13.7	14.38	14.26
540.206	15.28	11.52	14.14	13.94	15.86	17.53	8.25	8.32	14.92	15.02	15.77	11.61	17.93	13.25	13.51	14.84	17.93	14.35	8.19	14.12	14.78	14.93	15.37	14.59	12.37	15.91	13.84	13.96	14.4	14.75	16.76	16.43	16.43	16.68	17.54	17.48	10.58	14.19	14.81	16.48	15.62	15.2	17.85	17.12	15.23	14.5	13.91	14.45	14.47
540.553	15.34	11.63	14.18	13.72	15.99	17.49	8.25	8.36	14.99	15.09	15.74	11.61	17.99	13.25	13.6	14.79	17.97	14.35	8.15	14.21	14.88	14.92	15.31	14.61	12.41	15.91	13.85	14.01	14.46	14.76	16.8	16.4	16.49	16.63	17.56	17.5	10.49	14.22	14.86	16.59	15.65	15.22	17.86	17.22	15.31	14.6	14	14.37	14.58
540.901	15.49	11.7	14.34	13.83	16.09	17.58	8.33	8.54	15.13	15.16	15.81	11.76	18.14	13.44	13.69	14.82	18.12	14.38	8.13	14.29	14.99	15.06	15.41	14.72	12.51	16.13	13.81	14.26	14.59	14.85	16.95	16.49	16.51	16.73	17.59	17.53	10.75	14.35	14.9	16.73	15.72	15.41	17.98	17.33	15.38	14.79	14.1	14.42	14.71
541.248	15.52	11.69	14.37	13.78	16	17.59	8.28	8.47	15.24	15.14	15.84	11.67	18.07	13.31	13.63	14.8	18.1	14.39	8.12	14.2	15.06	15.08	15.46	14.71	12.44	16	13.75	14.37	14.57	14.9	16.92	16.52	16.53	16.76	17.58	17.57	10.63	14.3	14.88	16.83	15.72	15.4	17.97	17.32	15.22	14.82	14.03	14.4	14.67
541.595	15.51	11.78	14.47	13.74	16.09	17.66	8.31	8.6	15.29	15.02	15.95	11.69	18.1	13.41	13.55	14.85	18.03	14.39	8.14	14.27	15.21	15.09	15.45	14.76	12.41	16.1	13.94	14.44	14.67	14.9	16.96	16.62	16.72	16.77	17.65	17.54	10.59	14.31	15.01	17.04	15.73	15.47	18.05	17.38	15.36	14.93	14.06	14.41	14.76
541.942	15.65	11.87	14.52	13.63	16.15	17.56	8.43	8.47	15.39	15.04	15.89	11.67	18.26	13.36	13.59	14.74	18.1	14.44	8.15	14.09	15.15	15.08	15.47	14.67	12.25	16.13	14.06	14.5	14.78	14.92	16.97	16.69	16.84	16.86	17.7	17.65	10.61	14.27	15.02	17.09	15.67	15.47	18.14	17.5	15.38	14.96	13.99	14.29	14.72
542.289	15.83	12.02	14.6	13.62	16.27	17.81	8.6	8.71	15.47	15.2	16.04	11.82	18.3	13.47	13.68	14.78	18.15	14.44	8.29	14.15	15.33	15.15	15.61	14.74	12.32	16.2	14.1	14.7	14.9	15.06	17.08	16.84	16.97	17.01	17.8	17.71	10.66	14.47	15.12	17.04	15.82	15.67	18.24	17.61	15.65	14.97	13.96	14.52	14.79
542.635	15.83	11.96	14.51	13.55	16.12	17.67	8.64	8.46	15.36	15.25	15.97	11.7	18.25	13.35	13.51	14.69	18.02	14.42	8.23	14.11	15.3	15.12	15.62	14.71	12.28	16.15	14.1	14.67	14.7	15.01	16.95	16.81	17.01	16.9	17.71	17.56	10.64	14.33	15.1	16.9	15.76	15.66	18.29	17.81	15.63	14.86	13.86	14.51	14.73
542.982	15.75	12.04	14.52	13.62	16.13	17.78	8.69	8.59	15.36	15.28	15.96	11.72	18.26	13.43	13.67	14.75	18.05	14.46	8.26	14.09	15.33	15.1	15.53	14.71	12.37	16.25	14.29	14.73	14.73	15.01	16.97	16.8	17	16.9	17.65	17.63	10.59	14.27	15.36	16.98	15.72	15.65	18.22	18.02	15.63	14.86	13.91	14.56	14.71
543.329	15.67	12.14	14.5	13.63	16.23	17.88	8.7	8.56	15.42	15.22	16.04	11.59	18.21	13.36	13.74	14.69	18.18	14.38	8.17	14.01	15.31	15.09	15.48	14.66	12.39	16.36	14.4	14.74	14.7	14.93	16.99	16.77	16.99	16.99	17.63	17.55	10.53	14.28	15.37	17.09	15.83	15.71	18.2	17.88	15.53	14.84	14.05	14.53	14.71
543.676	15.84	12.03	14.4	13.52	16.16	17.97	8.7	8.64	15.24	15.14	16.11	11.44	18.23	13.24	13.79	14.77	17.98	14.26	8.15	13.83	15.07	15	15.48	14.55	12.42	16.33	14.34	14.59	14.69	14.81	16.96	16.67	16.94	16.97	17.38	17.39	10.45	14.22	15.21	17.04	15.71	15.73	18.11	17.98	15.54	14.92	13.97	14.55	14.63
544.023	16.07	12.13	14.48	13.7	16.16	18.16	8.87	8.68	15.23	15.14	16.05	11.53	18.36	13.24	13.75	14.88	18.1	14.37	8.3	13.98	15.15	15.15	15.44	14.59	12.51	16.37	14.3	14.45	14.72	14.73	16.98	16.74	16.98	16.96	17.49	17.43	10.45	14.24	15.25	17.14	15.85	15.74	17.96	18.12	15.53	15.01	13.99	14.65	14.53
544.369	15.99	12.17	14.5	13.78	16.04	18.38	8.95	8.62	15.14	15.08	16	11.5	18.26	13.26	13.75	14.96	18.06	14.39	8.28	13.84	15.19	15.29	15.51	14.63	12.64	16.43	14.36	14.45	14.69	14.66	17.01	16.85	16.92	17.08	17.42	17.45	10.43	14.19	15.26	17.15	16.05	15.71	17.89	18.12	15.41	14.94	13.84	14.65	14.5
544.716	15.83	12.19	14.27	13.5	15.95	18.3	8.74	8.31	15.01	15.01	15.75	11.32	18.12	13.04	13.68	14.87	17.87	14.21	8.32	13.7	15.09	15.02	15.29	14.35	12.47	16.23	14.37	14.22	14.54	14.51	16.92	16.76	16.8	16.93	17.35	17.4	10.14	14.03	15.21	17.07	15.9	15.63	17.84	18	15.34	14.73	13.61	14.61	14.4
545.063	15.79	12.27	14.28	13.68	16.1	18.32	8.81	8.34	14.96	15.15	15.85	11.37	18.27	13.03	13.9	14.92	17.85	14.15	8.38	13.79	15.17	15.1	15.32	14.35	12.65	16.43	14.44	14.22	14.57	14.54	17.02	16.86	16.71	17	17.5	17.45	10.22	14.16	15.16	17.03	15.93	15.61	18	18.04	15.36	14.91	13.48	14.66	14.6
545.409	16.01	12.39	14.4	13.95	16.27	18.3	8.83	8.36	15.06	15.46	15.91	11.45	18.4	12.99	14.21	14.97	17.98	14.23	8.43	13.82	15.15	15.14	15.46	14.37	12.8	16.49	14.55	14.36	14.59	14.59	17.09	16.76	16.73	17.18	17.42	17.65	10.32	14.36	15.15	17.13	16.18	15.67	18.14	18.16	15.37	14.95	13.49	14.84	14.57
545.756	15.87	12.33	14.5	13.97	16.23	18.31	8.67	8.6	15.14	15.37	15.91	11.4	18.41	13.08	14.14	15.01	17.95	14.17	8.53	14	15.07	15.1	15.5	14.53	12.92	16.49	14.57	14.41	14.66	14.46	17.12	16.77	16.7	17.19	17.51	17.59	10.27	14.23	15.03	17.09	16.22	15.62	18.08	17.97	15.35	14.85	13.48	14.88	14.53
546.102	15.95	12.29	14.6	13.94	16.24	18.02	8.51	8.43	15.1	15.29	15.91	11.42	18.41	13.09	14.12	15.11	18.02	14.13	8.64	14	15.09	15.1	15.35	14.63	12.99	16.43	14.58	14.34	14.55	14.54	17.16	16.67	16.65	17.1	17.37	17.65	10.24	14.19	14.94	17.31	16.17	15.43	18.15	17.96	15.27	14.94	13.37	14.77	14.52
546.449	15.69	12.35	14.6	13.86	16.37	18.1	8.5	8.54	15.08	15.27	15.93	11.47	18.45	13.2	14.27	15.1	18.14	14.1	8.66	13.96	15.15	15.1	15.39	14.7	12.99	16.49	14.47	14.44	14.64	14.7	17.07	16.64	16.56	17.08	17.42	17.71	10.24	14.3	14.82	17.49	16.14	15.34	18.07	17.85	15.24	15.07	13.42	14.62	14.46
546.795	15.74	12.46	14.68	13.8	16.41	18.13	8.59	8.55	15.22	15.32	15.91	11.55	18.53	13.16	14.16	15.1	18.32	13.94	8.63	14.08	15.29	15.24	15.67	14.73	12.85	16.51	14.25	14.36	14.56	14.75	17.05	16.71	16.63	17.01	17.44	17.71	10.21	14.47	14.62	17.44	16.24	15.36	18.11	17.84	15.36	15.23	13.39	14.49	14.61
547.141	15.73	12.33	14.59	13.81	16.34	18.08	8.56	8.54	15.19	15.29	15.75	11.56	18.44	13.18	14.15	15.22	18.19	13.92	8.52	14.05	15.36	15.19	15.55	14.5	12.95	16.49	14.01	14.53	14.46	14.74	16.97	16.64	16.73	16.75	17.48	17.77	10.18	14.27	14.62	17.35	16.17	15.15	18.11	17.82	15.55	15.2	13.2	14.33	14.58
547.488	15.49	12.48	14.73	13.75	16.23	18.01	8.63	8.53	15.35	15.26	15.72	11.68	18.49	13.22	14.17	15.18	18.43	14.08	8.57	14.05	15.6	15.38	15.46	14.56	12.8	16.65	14.06	14.71	14.31	14.87	16.86	16.52	16.71	16.82	17.48	17.97	10.22	14.28	14.63	17.21	16.2	15.09	18.04	17.73	15.57	15.12	13.25	14.29	14.63
547.834	15.17	12.33	14.54	13.66	16.1	17.75	8.28	8.24	15.07	15.25	15.63	11.7	18.34	13.14	14.12	14.9	18.26	13.95	8.41	13.92	15.4	15.21	15.22	14.48	12.58	16.55	13.99	14.57	14.17	14.79	16.67	16.34	16.47	16.7	17.25	17.81	10.06	14.21	14.37	16.95	16.03	14.96	17.97	17.47	15.54	14.79	13.04	14.11	14.58
548.18	15.29	12.3	14.69	13.84	16.3	17.84	8.31	8.47	15.21	15.4	15.8	11.73	18.5	13.21	14.28	15.02	18.3	14.03	8.55	14.18	15.4	15.28	15.25	14.48	12.63	16.82	14.16	14.71	14.36	15.02	16.71	16.42	16.65	16.66	17.52	17.78	10.23	14.32	14.3	17.08	15.97	15.05	18.12	17.53	15.64	14.88	13.27	14.19	14.58
548.526	15.41	12.13	14.78	14.07	16.2	17.7	8.36	8.67	15.12	15.42	15.79	11.71	18.64	13.43	14.41	15.03	18.41	14.11	8.45	14.35	15.41	15.44	15.36	14.69	12.7	16.91	14.01	14.92	14.43	14.96	16.77	16.37	16.59	16.75	17.4	17.75	10.38	14.3	14.23	16.97	16.13	14.97	18.08	17.52	15.66	15.03	13.39	14.19	14.43
548.872	15.59	12.16	14.8	14.11	16.42	17.64	8.48	8.78	15.38	15.47	15.71	11.95	18.65	13.65	14.46	15.24	18.6	14.18	8.48	14.41	15.48	15.59	15.32	14.8	12.79	16.95	14.19	15.08	14.47	15.03	16.79	16.4	16.87	16.93	17.2	17.93	10.63	14.32	14.2	17.09	16.21	15.17	18.03	17.6	15.79	15.02	13.61	14.36	14.41
549.218	15.43	11.97	14.74	13.84	16.21	17.52	8.37	8.57	15.22	15.16	15.45	11.71	18.53	13.75	14.29	15.12	18.55	14.11	8.28	14.16	15.32	15.39	15.2	14.67	12.68	16.91	13.95	14.8	14.36	14.97	16.73	16.25	16.82	16.87	17.27	17.71	10.56	14.14	14.14	16.87	15.98	15.05	17.98	17.61	15.65	14.88	13.68	14.2	14.31
549.565	15.53	12.1	14.83	14.02	16.39	17.68	8.49	8.56	15.43	15.53	15.6	11.85	18.59	13.84	14.48	15.35	18.81	14.43	8.25	14.06	15.54	15.51	15.37	14.69	12.92	17.17	14.03	15.06	14.4	15.12	16.78	16.32	17.06	16.92	17.29	17.91	10.73	14.38	14.42	17.03	16.21	15.19	18.12	17.91	15.78	14.98	13.79	14.36	14.52
549.911	15.38	12.11	14.74	14.03	16.34	17.75	8.68	8.51	15.5	15.59	15.6	11.88	18.51	13.76	14.5	15.28	18.77	14.64	7.99	14.02	15.45	15.61	15.47	14.59	12.87	17.27	14.16	15.22	14.51	15.03	16.67	16.28	16.95	17	17.28	17.81	10.71	14.38	14.39	16.96	16.12	15.15	17.99	17.85	15.78	14.99	13.74	14.36	14.54
550.256	15.52	12.16	14.67	14.28	16.27	17.75	8.76	8.38	15.55	15.58	15.6	11.87	18.64	13.65	14.54	15.35	18.8	14.74	7.9	13.83	15.4	15.6	15.32	14.41	12.96	17.26	14.12	15.18	14.55	14.78	16.75	16.22	16.97	17	17.23	17.95	10.69	14.29	14.46	16.81	16.26	15.31	18.14	17.89	15.75	14.85	13.74	14.6	14.53
550.602	15.33	12.07	14.55	14.22	16.16	17.54	8.59	8.27	15.26	15.58	15.61	11.78	18.43	13.49	14.42	15.09	18.69	14.92	7.79	13.76	15.24	15.29	15.22	14.23	12.89	17.17	14.19	15.13	14.6	14.57	16.55	16.16	16.8	16.94	17.11	17.87	10.52	14.02	14.36	16.81	16.16	15.28	18	17.82	15.65	14.63	13.66	14.66	14.42
550.948	15.37	12.11	14.63	14.26	15.94	17.45	8.53	8.42	15.06	15.56	15.53	11.68	18.48	13.48	14.38	15.02	18.65	14.86	7.93	13.67	15.21	15.25	15.29	14.32	12.8	17.09	14.36	14.95	14.81	14.64	16.39	16.21	16.66	17.14	17.05	17.61	10.54	14.21	14.27	16.62	16.04	15.43	18.07	17.83	15.53	14.5	13.53	14.75	14.28
551.294	15.41	12.11	14.64	14.28	15.94	17.45	8.4	8.25	14.95	15.73	15.46	11.61	18.45	13.48	14.28	15.03	18.54	14.68	7.81	13.76	15.21	14.95	15.19	14.17	12.91	16.92	14.3	14.81	15.06	14.66	16.4	16.36	16.63	17.13	17.21	17.43	10.46	14.08	14.33	16.79	16.08	15.53	18.16	17.83	15.5	14.41	13.34	14.69	14.37
551.64	15.67	12.32	14.83	14.22	16.14	17.45	8.59	8.41	15.23	15.88	15.6	11.69	18.49	13.65	14.34	15.53	18.68	14.79	8.15	13.83	15.44	15.17	15.57	14.45	13.2	16.94	14.47	15.11	15.34	14.89	16.55	16.57	16.85	17.33	17.44	17.76	10.83	14.18	14.52	16.82	16.2	15.66	18.36	18.06	15.5	14.76	13.41	14.81	14.56
551.986	15.5	12.25	14.51	13.93	15.89	17.29	8.27	8.2	14.94	15.7	15.49	11.48	18.25	13.59	13.9	15.27	18.61	14.47	7.91	13.67	15.14	14.76	15.42	14.23	12.97	16.5	14.09	14.82	15.2	14.66	16.32	16.44	16.61	17.22	17.22	17.65	10.81	14	14.4	16.46	15.74	15.45	18.14	17.89	15.37	14.67	13.1	14.58	14.39
552.331	15.5	12.35	14.65	13.97	16.11	17.33	8.25	8.23	14.96	15.56	15.48	11.59	18.09	13.4	13.82	15.23	18.65	14.56	7.89	13.49	15.12	14.71	15.53	14.04	12.92	16.46	14.22	14.74	15.45	14.88	16.38	16.46	16.77	17.36	17.42	17.74	10.84	14.03	14.46	16.69	15.6	15.55	18.32	17.92	15.33	14.58	13.09	14.67	14.46
552.677	15.56	12.54	14.81	13.91	15.99	17.42	8.23	8.43	14.66	15.49	15.43	11.51	18.12	13.52	13.8	15.07	18.6	14.65	7.9	13.42	15.17	14.72	15.56	14.01	12.85	16.48	14.17	14.72	15.57	14.94	16.43	16.34	16.72	17.48	17.58	17.68	10.65	14.15	14.67	16.75	15.61	15.51	18.2	18.11	15.41	14.69	13.2	14.6	14.46
553.023	15.66	12.7	14.88	14.13	16.34	17.61	8.31	8.73	14.84	15.62	15.65	11.72	18.22	13.45	13.79	15.18	18.69	14.75	7.99	13.72	15.29	15.03	15.51	14.16	12.93	16.65	14.37	14.93	15.81	15.13	16.52	16.49	16.81	17.49	17.81	17.8	10.76	14.3	14.78	16.81	15.74	15.65	18.3	18.08	15.48	14.74	13.23	14.6	14.62
553.368	15.63	12.72	14.67	14.06	16.4	17.57	8.26	8.76	14.54	15.22	15.62	11.58	18.13	13.3	13.7	15.04	18.3	14.49	7.96	13.78	15.14	14.89	15.35	14.05	12.72	16.51	14.21	14.61	15.77	15.01	16.37	16.47	16.65	17.29	17.71	17.63	10.49	14.21	14.6	16.55	15.47	15.51	18.19	17.74	15.56	14.62	13.28	14.72	14.48
553.714	15.6	12.76	14.61	14.11	16.34	17.39	8.14	8.74	14.5	14.92	15.61	11.38	18.11	13.29	13.57	15.05	18.25	14.24	8.09	13.78	15.13	14.84	15.36	13.97	12.62	16.54	14.13	14.46	15.62	15.01	16.48	16.42	16.74	17.27	17.71	17.65	10.38	14.05	14.56	16.44	15.38	15.5	18.17	17.63	15.69	14.41	13.33	14.7	14.38
554.059	15.55	12.66	14.73	14.07	16.41	17.47	8.08	8.94	14.44	14.95	15.8	11.48	18	13.51	13.27	15.01	18.21	14.33	8.17	13.85	15.04	14.97	15.36	14.2	12.55	16.54	14.08	14.48	15.61	15.22	16.44	16.45	16.76	17.27	17.84	17.49	10.39	14.26	14.5	16.55	15.22	15.57	18.08	17.66	15.77	14.5	13.44	14.8	14.35
554.405	15.69	12.87	15.02	14.2	16.64	17.65	8.3	9.08	14.73	15	16.01	11.69	18.26	13.77	13.33	15.32	18.34	14.44	8.44	13.92	15.25	15.37	15.52	14.57	12.7	16.76	14.16	14.83	15.75	15.49	16.67	16.5	16.96	17.55	18.19	17.64	10.62	14.56	14.7	16.73	15.33	15.67	18.32	17.73	15.65	14.6	13.54	14.9	14.46
554.75	15.62	12.88	15.11	14.17	16.8	17.66	8.33	8.89	14.81	15.08	16.2	11.8	18.21	13.75	13.1	15.27	18.37	14.54	8.54	13.99	15.24	15.5	15.53	14.61	12.61	16.79	14.21	14.96	15.69	15.36	16.73	16.39	16.92	17.6	18.01	17.83	10.62	14.5	14.81	16.85	15.41	15.61	18.35	17.68	15.65	14.65	13.75	15.13	14.53
555.096	15.5	12.77	14.81	14.08	16.57	17.4	8.43	8.84	14.63	14.88	15.99	11.53	17.99	13.48	12.82	14.93	18.3	14.33	8.49	13.96	14.94	15.34	15.49	14.59	12.45	16.7	13.97	14.9	15.37	15.06	16.53	16.3	16.71	17.43	17.78	17.52	10.56	14.43	14.48	16.44	15.03	15.35	17.96	17.47	15.47	14.61	13.75	14.96	14.11
555.441	15.27	12.54	14.64	14.14	16.41	17.47	8.65	8.9	14.57	14.97	15.96	11.56	17.95	13.34	12.88	14.7	18.22	14.34	8.36	13.95	14.86	15.21	15.41	14.49	12.29	16.72	13.75	14.7	15.31	15	16.58	16.35	16.78	17.34	17.76	17.49	10.33	14.58	14.38	16.52	14.98	15.23	17.87	17.35	15.45	14.52	13.91	15.01	14.16
555.786	15.34	12.51	14.84	14.28	16.38	17.37	8.98	9.04	14.82	15.14	16.1	11.77	18.15	13.36	13.2	14.82	18.36	14.53	8.71	13.82	15.18	15.52	15.59	14.65	12.2	16.81	14.04	14.69	15.45	15.13	16.75	16.41	16.97	17.5	17.84	17.62	10.32	14.6	14.58	16.54	15.23	15.28	17.96	17.32	15.6	14.51	14.24	15.26	14.21
556.131	15.48	12.47	14.93	14.23	16.34	17.55	9.13	9.19	14.96	15.31	16.34	11.81	18.26	13.49	13.28	15.05	18.31	14.58	8.86	14.04	15.23	15.68	15.47	14.69	12.4	17	14.27	14.75	15.46	15.01	16.72	16.38	16.94	17.43	17.81	17.76	10.3	14.69	14.59	16.37	15.44	15.36	17.73	17.48	15.62	14.61	14.33	15.29	14.34
556.477	15.44	12.34	14.65	14.05	16.26	17.58	9.01	9.02	15.05	15.18	16.25	11.9	18.3	13.39	13.23	14.76	18.14	14.48	8.84	14.02	15.06	15.46	15.33	14.47	12.25	16.98	14.37	14.56	15.42	14.91	16.58	16.51	16.68	17.06	17.64	17.56	10.13	14.63	14.31	16.27	15.38	15.26	17.75	17.19	15.55	14.33	14.19	15.11	14.34
556.822	15.21	12.05	14.56	13.61	15.88	17.55	8.92	8.77	14.92	15.09	15.97	11.71	18.13	13.32	13	14.6	17.97	14.21	8.75	13.81	14.93	15.03	15.22	14.28	12.11	16.78	14.21	14.39	14.99	14.69	16.37	16.34	16.43	16.88	17.36	17.3	9.81	14.44	14.24	16.12	15.22	15.07	17.39	17.03	15.5	14.25	13.86	14.87	14.09
557.167	15.15	12.01	14.57	13.59	15.62	17.5	9.11	8.79	15.1	15.15	15.96	11.89	18	13.51	12.99	14.62	17.95	14.27	8.87	13.73	14.91	14.98	15.27	14.39	12.26	16.73	14.12	14.52	15.01	14.83	16.38	16.25	16.41	17	17.58	17.31	9.91	14.48	14.28	16.2	15.39	15.3	17.35	17.21	15.43	14.32	13.87	14.65	14.2
557.512	15.25	11.97	14.79	13.55	15.57	17.64	9.12	9.06	15.18	15.38	15.88	12.07	18	13.66	12.95	14.66	17.96	14.27	9.02	13.72	15.02	15	15.25	14.42	12.49	16.71	14.03	14.35	15.25	14.82	16.34	16.34	16.36	17	17.44	17.47	9.95	14.36	14.39	16.29	15.41	15.41	17.34	17.15	15.16	14.45	14.09	14.49	14.2
557.857	15.34	11.86	14.87	13.35	15.47	17.53	8.91	9.03	15.24	15.26	15.54	11.88	17.96	13.54	12.96	14.6	17.99	14.12	9.13	13.74	15.08	14.91	15.21	14.26	12.54	16.72	14.14	14.24	15.21	14.66	16.26	16.19	16.28	17.02	17.15	17.39	9.9	14.15	14.4	16.22	15.59	15.14	17.28	17.04	15.15	14.24	14.03	14.27	14.39
558.202	15.12	11.51	14.69	13.22	15.38	17.47	8.68	9.03	15.04	15.15	15.23	11.7	17.75	13.29	12.9	14.51	17.64	13.8	9.13	13.65	14.85	14.74	15.03	13.99	12.48	16.44	14.1	14.09	15.03	14.43	16.15	16.08	16.02	16.78	16.85	17.35	10.02	14.03	14.15	15.99	15.57	14.98	17.2	16.89	15.04	14.18	13.91	14.19	14.36
558.547	15.25	11.43	14.61	13.16	15.45	17.53	8.66	9.1	14.98	15.06	15.04	11.55	17.86	13.29	13.14	14.65	17.42	13.8	9.1	13.78	14.79	14.64	15.09	13.86	12.52	16.46	14.06	13.88	15.1	14.37	16.1	16.3	16.15	16.8	17.09	17.18	9.97	13.93	14.3	15.96	15.64	15.01	17.3	16.85	14.92	14.3	13.72	14.09	14.43
558.892	15.22	11.36	14.7	12.99	15.56	17.81	8.51	9.12	15.07	15.04	15.05	11.69	17.7	13.28	13.39	14.76	17.31	13.88	9.07	13.77	14.84	14.76	14.91	13.76	12.39	16.36	14.17	13.8	15.22	14.53	16.02	16.26	16.18	16.66	16.96	17.45	9.82	13.91	14.51	16.09	15.88	15.1	17.34	16.98	14.91	14.26	13.64	14.02	14.59
559.237	15.17	11.19	14.76	12.97	15.6	17.73	8.36	8.99	15.07	14.98	14.93	11.53	17.75	13.26	13.09	14.61	17.17	13.82	8.93	13.63	14.8	14.69	14.81	13.4	12.38	16.32	14.35	13.71	15.08	14.41	15.85	15.99	15.92	16.56	16.78	17.13	9.8	13.72	14.59	16.02	15.82	15.04	17.23	17.01	14.84	14.09	13.48	13.91	14.49
559.581	15	10.94	14.39	12.75	15.54	17.64	8.18	8.63	14.89	14.69	14.44	11.32	17.59	13.18	12.86	14.48	17.01	13.7	8.45	13.56	14.46	14.36	14.5	13.24	12.25	15.96	14.03	13.64	14.87	14.23	15.67	15.9	15.52	16.39	16.48	16.91	9.6	13.7	14.29	15.92	15.79	14.96	17.08	17.03	14.6	13.94	13.12	13.63	14.24
559.926	14.88	10.79	14.15	12.61	15.26	17.44	8.03	8.32	14.68	14.5	14.04	11.13	17.27	12.95	12.68	14.2	16.88	13.49	8.23	13.37	14.23	14.01	14.53	13.27	11.97	15.63	13.77	13.35	14.56	14.23	15.34	15.75	15.47	16.33	16.44	16.55	9.44	13.49	14.18	15.88	15.66	14.7	17.02	16.71	14.42	13.75	12.87	13.47	13.95
560.271	14.71	10.65	14.26	12.73	15.43	17.3	8.13	8.27	14.64	14.59	14.28	10.95	17.23	12.89	12.57	14.25	16.86	13.48	8.16	13.37	14.27	14.05	14.61	13.38	11.82	15.41	13.56	13.37	14.55	14.17	15.58	15.6	15.54	16.26	16.4	16.43	9.52	13.43	14.36	15.85	15.6	14.67	16.95	16.68	14.41	13.67	12.64	13.49	13.76
560.616	14.64	10.52	14.12	12.79	15.38	17.16	8.15	8.3	14.51	14.33	14.26	11.02	17.21	12.66	12.56	14.18	16.68	13.47	8.17	13.2	14.18	14.07	14.43	13.35	11.68	15.29	13.41	13.31	14.63	14.21	15.61	15.48	15.45	16.24	16.27	16.44	9.54	13.32	14.27	15.83	15.45	14.51	16.93	16.48	14.1	13.41	12.44	13.41	13.56
560.96	14.35	10.29	13.83	12.7	15.33	16.89	7.93	8.16	14.26	14.19	14.01	10.75	17.2	12.37	12.44	13.98	16.64	13.1	8.06	13.15	14.19	13.94	14.09	12.99	11.35	15.15	13.38	13.18	14.38	13.87	15.45	15.49	15.24	15.98	15.88	16.08	9.43	13.02	14.11	15.75	15.05	14.04	16.74	16.12	13.95	13.25	12.19	13.13	13.29
561.305	14.08	9.98	13.43	12.53	15.27	16.77	7.74	7.91	14	13.86	13.95	10.46	17.1	11.99	12.47	13.82	16.44	12.95	7.87	13.29	13.85	13.81	13.79	12.85	11.05	14.8	13.24	13.18	14.15	13.68	15.36	15.25	15.03	15.76	15.86	15.78	9.41	13.08	13.81	15.72	14.96	13.72	16.61	16.09	13.96	13	11.99	13.03	13.17
561.649	13.82	10.14	13.35	12.43	15.31	16.47	7.71	7.97	14.02	13.81	13.96	10.44	16.99	11.95	12.41	13.87	16.27	12.85	7.62	13.24	13.74	13.59	13.78	12.87	11.01	14.62	13.04	13.18	14.15	13.72	15.41	15.31	14.78	15.68	15.88	15.88	9.4	12.94	13.81	15.82	14.77	13.74	16.38	16.08	13.86	13.18	11.88	12.73	12.96
561.994	13.93	10.22	13.24	12.4	15.02	16.3	7.9	7.87	14.08	13.67	13.98	10.3	17.06	12.11	12.52	13.73	16.33	12.85	7.44	13.19	13.6	13.5	13.83	12.96	11.14	14.69	12.79	13.11	14.17	13.74	15.38	15.33	14.8	15.64	15.79	15.67	9.2	12.78	13.92	15.94	14.7	13.65	16.28	16.12	13.89	13.03	11.83	12.6	12.88
562.338	13.75	10.32	13.24	12.27	14.86	16.15	7.84	7.79	14.14	13.74	13.97	10.46	16.99	12.06	12.42	13.52	16.4	12.73	7.27	13.15	13.62	13.6	13.68	13.07	11.13	14.49	12.74	13.26	14.04	13.8	15.47	15.23	14.74	15.45	15.58	15.75	9.14	12.71	13.75	15.94	14.69	13.55	16.1	16.08	13.91	13.05	11.89	12.47	12.71
562.683	13.68	10.34	13.44	12.47	14.91	16	7.84	7.89	14.13	13.68	14.01	10.43	17.08	12.12	12.29	13.67	16.38	12.77	7.27	12.99	13.77	13.65	13.82	13.21	11.4	14.49	12.61	13.4	13.91	13.79	15.67	15.31	14.65	15.55	15.74	15.66	9.25	12.71	13.75	15.92	14.71	13.47	16.44	15.94	13.92	13.01	12.06	12.55	12.85
563.027	13.6	10.39	13.21	12.26	14.97	15.89	7.69	7.89	14.03	13.53	13.96	10.4	17.07	12.1	12.47	13.66	16.34	12.63	7.16	13.07	13.66	13.74	13.76	13.31	11.2	14.5	12.45	13.33	13.73	13.63	15.75	15.35	14.62	15.5	15.6	15.61	9.14	12.63	13.64	15.92	14.54	13.42	16.41	15.85	13.9	13.01	11.86	12.57	12.6
563.372	13.7	10.62	13.45	12.32	15.06	15.95	7.82	8.11	13.96	13.58	14.21	10.54	17.05	12.15	12.64	13.82	16.33	12.77	7.5	13.2	13.84	13.82	13.86	13.57	11.47	14.7	12.78	13.47	13.9	13.55	15.86	15.47	14.73	15.64	15.71	15.63	9.16	12.47	13.97	16.1	14.59	13.46	16.48	15.81	14.08	13.02	12.03	12.57	12.74
563.716	13.59	10.65	13.49	12.43	15.25	16.04	7.88	8.27	14.17	13.71	14.45	10.74	17.36	12.32	12.67	13.9	16.51	12.88	7.68	13.32	14.02	14	13.84	13.67	11.69	14.78	12.99	13.53	14.06	13.56	16.03	15.78	14.7	15.67	15.82	15.83	9.2	12.57	14	16.07	14.54	13.6	16.69	15.82	14.31	13.04	12.13	12.61	12.82
564.06	13.31	10.53	13.24	12.21	14.88	15.79	7.59	8.09	13.95	13.51	14.09	10.56	17.24	12.14	12.64	13.82	16.38	12.67	7.51	13.18	13.74	13.75	13.64	13.44	11.57	14.52	12.73	13.48	13.82	13.35	15.62	15.57	14.45	15.51	15.72	15.75	9.02	12.3	13.71	15.86	14.28	13.32	16.53	15.74	14.07	12.91	12.07	12.44	12.62
564.404	13.29	10.49	13.23	12.16	14.81	15.69	7.4	8.07	13.9	13.51	14	10.36	17.07	12.13	12.53	13.78	16.42	12.54	7.51	13.16	13.63	13.78	13.59	13.37	11.67	14.32	12.71	13.45	13.77	13.18	15.57	15.58	14.51	15.36	15.55	15.69	8.94	12.22	13.49	15.92	14.33	13.4	16.49	15.72	14.14	12.87	12.16	12.52	12.7
564.749	13.33	10.54	13.45	12.05	14.82	15.85	7.42	7.94	13.95	13.43	14.05	10.56	17.1	12.19	12.54	13.75	16.32	12.73	7.39	13.13	13.65	13.9	13.64	13.48	11.83	14.31	12.51	13.36	13.86	13.21	15.73	15.5	14.51	15.46	15.57	15.77	8.88	12.32	13.36	15.88	14.38	13.53	16.47	15.93	14.05	12.94	12.19	12.57	12.53
565.093	13.26	10.56	13.41	11.93	14.76	15.66	7.37	7.71	14.07	13.44	13.98	10.56	16.92	12.11	12.4	13.61	16.12	12.58	7.16	12.81	13.64	13.83	13.55	13.51	11.8	14.25	12.46	13.06	13.76	13	15.52	15.43	14.36	15.47	15.46	15.6	8.61	12.22	13.29	15.55	14.17	13.38	16.45	15.76	13.82	12.84	11.95	12.48	12.35
565.437	13.22	10.45	13.34	11.83	14.52	15.85	7.38	7.52	13.96	13.38	14.09	10.43	16.85	11.99	12.41	13.39	16.03	12.57	7.05	12.76	13.6	13.72	13.5	13.27	11.6	14.25	12.54	12.94	13.68	12.98	15.32	15.31	14.23	15.29	15.35	15.33	8.71	12.14	13.14	15.26	13.99	13.32	16.36	15.57	13.75	12.58	11.95	12.67	12.32
565.781	13.07	10.5	13.22	11.89	14.55	15.83	7.25	7.49	13.85	13.32	14	10.56	16.79	11.9	12.27	13.47	16.01	12.62	7.12	12.85	13.77	13.61	13.34	13.24	11.27	14.33	12.67	12.88	13.76	13	15.12	15.19	14.17	15.35	15.54	15.32	8.83	12.15	13.06	15.1	13.84	13.39	16.41	15.52	13.8	12.52	11.85	12.64	12.27
566.125	12.83	10.2	12.93	11.71	14.15	15.58	7.08	7.31	13.5	12.83	13.68	10.31	16.42	11.63	12.09	13.19	15.71	12.39	6.94	12.53	13.31	13.24	13.12	12.91	11.04	14.08	12.35	12.52	13.58	12.84	14.71	14.83	13.78	15.18	15.24	14.97	8.66	11.86	12.69	14.71	13.41	13.03	16.13	15.23	13.57	12.11	11.56	12.27	12.01
566.469	12.67	9.89	12.55	11.49	13.78	15.22	7.05	6.94	13.19	12.63	13.36	10.19	16.21	11.4	11.89	12.89	15.53	12.25	6.68	12.34	13.09	12.98	12.77	12.57	10.76	14.04	12.27	12.19	13.37	12.66	14.33	14.53	13.57	14.94	14.92	14.73	8.33	11.61	12.32	14.47	13.26	12.82	15.79	14.92	13.36	12.01	11.24	12.19	11.58
566.813	12.7	9.81	12.74	11.51	13.57	15.17	6.92	6.96	13.07	12.47	13.19	10.13	16.01	11.26	11.78	12.89	15.48	12.19	6.81	12.35	12.85	12.68	12.62	12.49	11.02	13.91	12.3	12.09	13.47	12.71	14.27	14.41	13.51	14.84	14.88	14.83	8.26	11.47	12.22	14.27	13.21	12.71	15.86	14.85	13.33	11.82	11.39	11.95	11.58
567.157	12.34	9.62	12.59	11.38	13.28	14.94	6.65	6.81	12.93	12.25	12.92	10.04	15.75	11.03	11.44	12.79	15.24	11.89	6.5	12.09	12.63	12.68	12.57	12.08	10.89	13.8	11.96	11.99	13.33	12.58	13.99	14.02	13.37	14.69	14.52	14.77	8.14	11.37	11.9	13.98	12.86	12.52	15.6	14.69	13.15	11.74	11.2	11.88	11.31
567.5	12.22	9.52	12.46	11.18	12.99	14.67	6.57	6.67	12.65	12.13	12.89	9.84	15.59	10.64	11.1	12.66	14.87	11.74	6.36	12.07	12.49	12.49	12.44	11.95	10.68	13.66	11.7	11.78	13.17	12.46	13.81	13.66	13.16	14.49	14.26	14.62	8.14	11.26	11.78	13.9	12.63	12.29	15.23	14.71	12.98	11.63	11.21	11.7	11.12
567.844	12.46	9.6	12.58	11.37	13.11	14.86	6.79	6.7	12.76	12.1	13	9.97	15.52	10.67	11.05	12.86	15.09	11.87	6.55	12.15	12.54	12.58	12.54	12	10.85	13.91	11.9	11.77	13.35	12.45	13.88	13.96	13.21	14.52	14.23	14.81	8.29	11.37	11.73	14.03	12.75	12.47	15.47	14.78	13.08	11.69	11.3	11.77	11.28
568.188	12.41	9.63	12.4	11.25	13.07	14.55	6.83	6.57	12.51	11.89	12.85	9.94	15.46	10.73	11.03	12.8	14.88	11.89	6.27	12.1	12.5	12.49	12.67	12.02	10.59	13.96	11.85	11.6	13.23	12.41	13.76	14.03	12.98	14.3	14.26	14.69	8.27	11.25	11.69	13.72	12.58	12.24	15.44	14.77	13.1	11.73	11.31	11.61	11.23
568.532	12.38	9.45	12.31	11.2	12.89	14.42	6.78	6.57	12.39	11.78	12.72	9.64	15.51	10.7	10.88	12.68	14.84	11.75	6.38	11.96	12.22	12.33	12.67	11.97	10.48	13.87	11.97	11.51	13.12	12.36	13.63	13.77	13.01	14.17	14.09	14.62	8.27	11.19	11.77	13.49	12.53	12.09	15.4	14.66	13.13	11.59	11.19	11.5	11.26
568.875	12.17	9.34	12.35	11.22	12.66	14.42	6.71	6.75	12.25	11.8	12.49	9.57	15.47	10.84	10.8	12.47	14.7	11.9	6.44	12.03	12.1	12.12	12.55	11.85	10.19	13.95	11.81	11.6	13.09	12.42	13.54	13.64	13.02	14	13.88	14.61	8.34	10.9	11.71	13.42	12.46	12.08	15.3	14.51	13.04	11.58	11.2	11.41	11.27
569.219	12.23	9.24	12.21	11.25	12.62	14.16	6.79	6.87	12.1	11.81	12.26	9.44	15.35	10.71	10.71	12.47	14.7	11.91	6.47	12.03	12.01	12.12	12.4	11.73	10.1	13.82	11.66	11.5	13.16	12.29	13.51	13.67	13.03	13.87	13.87	14.78	8.02	10.97	11.57	13.38	12.31	11.9	15.39	14.45	12.98	11.56	11.21	11.35	11.16
569.562	12.3	9.03	12.26	10.97	12.65	14.12	6.8	6.89	12.07	11.79	12.2	9.26	15.27	10.59	10.65	12.38	14.56	11.74	6.38	11.95	11.83	11.98	12.38	11.49	10.2	13.57	11.42	11.55	13.01	12.26	13.63	13.68	13.09	13.8	13.56	14.77	8.03	10.87	11.53	13.34	12.13	11.77	15.19	14.27	12.96	11.59	11.28	11.43	11.07
569.906	12.43	9.03	12.31	11	12.92	14.19	6.77	6.9	12.18	11.93	12.31	9.31	15.42	10.59	10.66	12.53	14.65	11.82	6.4	12.07	12.16	11.99	12.32	11.64	10.2	13.79	11.39	11.59	13.05	12.16	13.74	13.81	13.29	13.71	13.53	14.81	8.07	11.04	11.57	13.55	12.12	11.97	15.29	14.25	13.01	11.64	11.28	11.52	11.1
570.25	12.37	9.16	12.43	10.91	13.09	14.23	6.81	7.02	12.25	11.83	12.48	9.28	15.41	10.73	10.77	12.63	14.77	11.78	6.58	12.09	12.02	12.06	12.37	11.72	10.24	13.67	11.37	11.67	13.18	12.19	13.8	13.86	13.26	13.82	13.51	14.97	8.25	10.93	11.75	13.6	11.84	12	15.2	14.42	13.21	11.64	11.18	11.38	11.3
570.593	12.2	9.12	12.29	10.91	13.1	14.05	6.94	6.93	12.13	11.86	12.62	9.14	15.47	10.77	10.67	12.53	14.67	11.87	6.5	11.93	12.21	12.05	12.2	11.67	9.85	13.57	11.26	11.74	13.08	12.12	13.85	13.9	13.2	13.69	13.45	14.77	8.33	10.99	11.63	13.63	11.72	11.97	15.02	14.08	13.12	11.55	10.95	11.26	11.27
570.936	12.37	9.03	12.27	10.94	13.07	14.05	6.91	7.05	12.13	11.98	12.72	9.13	15.61	10.75	10.67	12.37	14.68	11.91	6.61	12.1	12.09	11.88	11.99	11.72	9.73	13.4	11.17	11.55	12.98	12.29	13.87	13.92	13.06	13.53	13.54	14.72	8.38	11.04	11.53	13.55	11.7	12.01	15.02	13.95	13.04	11.49	10.92	11.06	11.25
571.28	12.42	9.1	12.03	10.86	13.01	14.03	6.87	7.1	12.22	11.8	12.63	9.13	15.43	11	10.75	12.39	14.54	11.88	6.6	11.94	11.99	11.84	11.91	11.53	9.74	13.62	11.2	11.61	13.04	12.15	13.86	14.05	13.06	13.4	13.38	14.6	8.3	10.93	11.44	13.58	11.83	12.05	15.02	13.81	12.98	11.51	10.87	11.04	11.32
571.623	12.22	8.98	12.01	10.75	12.91	14	6.89	7.14	12.26	11.8	12.56	8.98	15.32	10.94	10.71	12.16	14.14	11.84	6.49	11.75	12.06	11.59	11.84	11.73	9.72	13.38	11.18	11.47	13.14	12.22	13.82	13.77	13.05	13.38	13.31	14.32	8.15	10.89	11.57	13.42	11.77	11.91	14.76	13.56	12.81	11.51	10.87	10.99	11.18
571.966	12.09	8.85	12.08	10.77	12.73	14.18	6.89	7.12	12.33	11.91	12.57	8.98	15.24	10.86	10.73	12.05	14.17	11.8	6.6	11.77	12.09	11.52	11.57	11.72	9.74	13.3	11.14	11.44	13.18	12.18	13.67	13.66	13.01	13.62	13.32	14.23	8.22	10.91	11.62	13.67	11.84	11.9	14.62	13.53	12.66	11.54	10.7	11.13	11.19
572.31	12.12	8.77	11.87	10.77	12.72	13.97	6.61	6.98	12.14	12.01	12.44	8.85	15.01	10.71	10.58	12.05	14.04	11.7	6.37	11.56	12.03	11.36	11.37	11.49	9.62	13.23	10.87	11.46	13.14	11.96	13.48	13.78	12.7	13.45	13.33	13.95	7.98	10.89	11.44	13.73	11.77	11.67	14.52	13.35	12.59	11.37	10.59	11.12	11.1
572.653	12.26	8.75	11.7	10.81	12.78	13.86	6.44	6.89	12.03	11.88	12.35	8.85	14.97	10.64	10.45	12.15	14.14	11.55	6.3	11.53	11.95	11.33	11.44	11.36	9.74	13.11	10.81	11.44	13.07	11.99	13.57	13.69	12.46	13.28	13.26	13.92	8.05	10.99	11.47	13.7	11.77	11.62	14.37	13.41	12.57	11.41	10.59	11.06	10.95
572.996	12.16	8.71	11.68	10.85	12.84	13.78	6.33	6.71	11.98	11.76	12.32	9.11	14.91	10.86	10.63	12.17	14.15	11.39	6.37	11.55	12.1	11.33	11.51	11.47	9.8	13.19	10.95	11.4	13.04	12.1	13.64	13.79	12.62	13.4	13.12	13.75	8.3	11.05	11.47	13.72	11.97	11.81	14.4	13.39	12.5	11.59	10.66	10.98	10.86
573.339	12.03	8.84	11.48	10.79	12.69	13.85	6.31	6.73	11.91	11.91	12.35	9.05	14.98	10.9	10.62	12.32	14.13	11.37	6.43	11.55	12.22	11.36	11.5	11.42	9.79	13.25	11.23	11.29	13.11	12.07	13.71	13.73	12.44	13.33	13.18	13.65	8.1	11.11	11.33	13.68	12.12	11.72	14.44	13.47	12.5	11.71	10.57	10.79	10.86
573.682	11.84	8.83	11.43	10.71	12.46	13.75	6.42	6.63	11.67	11.75	12.29	8.92	14.79	10.93	10.61	12.34	13.93	11.38	6.48	11.44	12.11	11.29	11.52	11.23	9.82	12.91	11.29	11.19	13.07	12.04	13.64	13.51	12.19	13.23	13.16	13.52	8.13	10.95	11.25	13.51	12.08	11.64	14.23	13.51	12.55	11.8	10.44	10.7	10.7
574.025	11.97	8.86	11.28	10.66	12.28	13.87	6.46	6.77	11.66	11.82	12.16	8.94	14.89	10.84	10.54	12.22	13.76	11.25	6.39	11.48	12.17	11.27	11.55	11.1	9.77	12.83	11.41	11.02	13.01	12	13.74	13.54	12.26	13.14	13.26	13.4	8.22	11.21	11.34	13.5	12.27	11.55	14.28	13.37	12.51	11.92	10.61	10.66	10.59
574.368	12.07	8.7	11.16	10.46	12.06	13.98	6.46	6.79	11.68	11.72	12.14	9.01	14.76	10.76	10.49	12.19	13.62	11.13	6.39	11.49	12.09	11.3	11.66	11.29	9.85	12.88	11.55	10.93	13.17	11.99	13.59	13.41	12.28	13.31	13.23	13.34	8.18	11.13	11.42	13.52	12.37	11.29	14.18	13.51	12.37	12.04	10.68	10.83	10.53
574.711	11.87	8.78	11.08	10.41	12.17	14	6.58	6.71	11.58	11.44	11.99	8.93	14.59	10.72	10.51	12.16	13.58	10.99	6.36	11.27	11.94	11.45	11.6	11.28	9.75	12.95	11.49	10.94	13.16	11.79	13.52	13.36	12.27	13.22	13.12	13.14	8.08	11.13	11.5	13.59	12.43	11.11	14	13.43	12.2	12.02	10.64	11.01	10.61
575.054	11.82	8.76	11.18	10.53	12.31	13.94	6.65	6.75	11.44	11.44	11.75	8.9	14.62	10.8	10.48	12.17	13.62	10.94	6.26	11.3	11.83	11.58	11.71	11.39	9.57	12.77	11.54	10.81	13.21	11.85	13.4	13.13	12.33	13.44	13.24	13.08	8.25	11.19	11.65	13.56	12.23	10.96	14.01	13.47	12.12	11.94	10.56	11	10.55
575.397	11.79	8.7	10.9	10.35	12.16	13.56	6.49	6.69	11.31	11.31	11.7	8.66	14.57	10.67	10.19	12.19	13.6	10.69	6.19	11.38	11.6	11.63	11.67	10.94	9.27	12.7	11.43	10.86	12.89	11.62	13.33	13.11	12.12	13.19	13.14	13.05	8.19	10.95	11.61	13.37	11.81	10.95	13.85	13.46	12.06	11.62	10.46	10.86	10.35
575.739	11.7	8.78	10.74	10.27	12.42	13.5	6.37	6.62	11.14	11.19	11.5	8.5	14.6	10.72	9.92	12.41	13.64	10.47	6.35	11.43	11.4	11.43	11.56	10.8	9.3	12.81	11.54	10.79	12.89	11.49	13.51	13.03	12.04	12.9	12.81	12.98	8.26	10.99	11.35	13.08	11.67	11.02	13.84	13.39	11.94	11.49	10.4	10.76	10.25
576.082	11.63	8.85	10.84	10.17	12.46	13.73	6.58	6.81	11.37	11.1	11.53	8.83	14.62	10.97	10.21	12.53	13.9	10.79	6.63	11.8	11.62	11.63	11.63	11.07	9.28	12.89	12.02	10.89	12.99	11.54	13.67	13.13	12.18	13.18	12.91	13.3	8.57	11.01	11.42	13.23	11.76	11.2	13.89	13.45	11.86	11.62	10.48	10.98	10.34
576.425	11.69	8.94	11.09	10.31	12.53	13.85	6.89	6.89	11.32	11.18	11.58	8.95	14.8	11.19	10.47	12.76	14	10.95	6.68	11.73	11.82	11.78	11.76	11.24	9.22	12.92	12.14	11.04	13.02	11.44	13.71	13.32	12.48	13.28	13.16	13.37	8.59	11.04	11.39	13.58	11.84	11.58	14.12	13.56	12.06	11.55	10.39	11.21	10.4
576.768	11.67	8.86	11.17	10.24	12.32	13.95	6.95	6.97	11.37	11.19	11.68	8.81	15.2	11.12	10.18	12.67	13.88	10.95	6.68	11.85	11.81	11.68	11.51	11.53	9.28	12.88	12	11.08	12.97	11.37	13.61	13.14	12.37	13.2	13.34	13.14	8.44	10.88	11.49	13.56	11.55	11.21	14.19	13.48	12.09	11.34	10.17	11.27	10.58
577.11	11.53	8.4	11.14	10.23	12.26	13.59	6.71	6.61	11.29	10.78	11.5	8.64	14.87	10.82	10.05	12.01	13.57	10.74	6.36	11.55	11.53	11.39	11.21	11.51	9.12	12.49	11.54	10.76	12.7	11.01	13.23	12.76	12.15	12.99	12.99	12.68	8.13	10.56	11.35	13.17	11.21	11.06	13.81	13.09	11.76	10.86	9.87	11.1	10.36
577.453	11.29	8.26	10.97	10.36	12.11	13.42	6.61	6.71	11.42	10.77	11.46	8.49	15	10.84	9.99	11.75	13.53	10.63	6.27	11.42	11.19	11.3	10.99	11.62	8.8	12.6	11.35	10.58	12.47	10.87	13.1	12.8	12.24	12.84	12.95	12.61	8.04	10.45	11.25	12.94	11.22	10.9	13.77	12.92	11.63	10.73	9.81	10.91	10.27
577.795	10.97	8.31	10.95	10.46	12.12	13.32	6.43	6.61	11.49	10.69	11.46	8.48	14.79	10.8	9.99	11.58	13.69	10.67	6.26	11.54	11.13	11.13	11	11.64	8.79	12.81	11.12	10.63	12.47	10.68	12.97	12.5	12.11	12.61	12.64	12.5	7.96	10.17	10.82	12.75	11.07	10.77	13.9	13.01	11.5	10.29	9.73	10.88	10.12
578.138	10.69	8.37	11.03	10.52	12.16	13.26	6.29	6.59	11.39	10.52	11.2	8.52	14.78	10.6	9.9	11.37	13.45	10.48	6.05	11.44	10.98	11.1	10.76	11.38	8.64	12.75	10.8	10.66	12.23	10.63	12.83	12.47	12.12	12.35	12.43	12.42	7.7	9.98	10.7	12.55	10.88	10.81	13.72	12.89	11.55	10.21	9.42	10.7	10.04
578.48	10.55	8.23	10.9	10.45	12.02	13.17	6.08	6.48	11.33	10.47	11.22	8.23	14.82	10.59	10.05	11.34	13.36	10.44	5.9	11.21	11.2	10.8	10.68	11.31	8.65	12.65	10.75	10.56	12.23	10.63	12.76	12.56	12.13	12.2	12.41	12.53	7.72	9.84	10.47	12.38	10.8	10.86	13.91	12.96	11.71	10.17	9.35	10.34	9.95
578.823	10.34	8.07	10.93	10.42	11.81	13.01	6.15	6.26	11.12	10.41	11.15	8.01	14.7	10.39	10.03	11.04	13.33	10.29	5.82	10.91	11.18	10.34	10.39	11.07	8.65	12.49	10.39	10.56	12.02	10.52	12.95	12.39	11.98	12.06	12.21	12.36	7.47	9.71	10.27	12.14	10.68	10.84	13.61	12.95	11.54	10.08	9.27	9.96	9.92
579.165	10.14	8.11	11.02	10.41	11.72	13	6.07	6.39	10.95	10.3	10.94	8.09	14.75	10.62	10.17	10.93	13.29	10.37	5.88	10.71	10.97	10.35	10.46	11.02	8.79	12.69	10.42	10.44	12.13	10.65	12.77	12.3	11.97	12.35	12.3	12.25	7.52	9.78	10.18	12.28	10.97	10.79	13.62	12.82	11.46	10.21	9.22	9.74	9.97
579.507	10.12	7.96	10.74	10.35	11.41	12.9	6.13	6.26	10.86	10.3	10.91	8.04	14.52	10.29	10.26	10.63	12.78	10.32	5.45	10.55	10.76	10.29	10.48	10.8	8.59	12.52	10.3	10.34	12	10.43	12.45	12.1	11.65	12.24	12.14	12.15	7.11	9.68	10.12	12.15	10.79	10.44	13.43	12.54	11.51	10.07	9.05	9.37	9.84
579.85	10.02	7.8	10.62	10.09	11.09	12.82	5.97	6.05	10.54	9.93	10.56	7.8	14.26	9.81	10.15	10.64	12.45	9.88	5.13	10.26	10.52	10.09	10.29	10.74	8.43	12.37	10.04	9.91	11.82	10.32	12.19	11.92	11.31	11.83	11.78	11.83	6.93	9.37	9.86	11.82	10.56	10.08	13.32	12.34	11.23	9.77	8.87	9.05	9.67
580.192	9.71	7.79	10.6	10	11.15	12.69	5.9	6.08	10.56	9.86	10.47	7.67	14.19	9.53	10.05	10.57	12.2	9.69	5.18	10.46	10.3	10.04	9.93	10.83	8.55	12.42	9.98	9.69	11.83	10.43	11.91	11.88	11.09	11.88	11.72	11.72	6.89	9.35	9.7	11.51	10.41	9.67	13.34	12.18	11.01	9.69	8.8	8.9	9.7
580.534	9.65	8	10.3	9.98	11.1	12.58	5.98	5.98	10.53	9.74	10.47	7.58	13.92	9.42	10.02	10.63	12.16	9.63	5.1	10.26	10.25	10.14	10.01	10.53	8.57	12.53	9.94	9.81	11.82	10.36	12.12	11.95	10.94	11.96	11.75	11.99	7.03	9.25	9.59	11.55	10.6	9.65	13.02	12.08	10.94	9.73	8.7	8.89	9.66
580.876	9.48	8.14	10.14	9.97	11.14	12.34	6.11	5.97	10.37	9.6	10.39	7.55	13.91	9.31	9.79	10.97	12.32	9.69	5.04	10.37	10.28	10.16	9.98	10.56	8.44	12.65	9.84	9.76	11.79	10.31	12.05	12.15	11.22	12.03	11.78	12.11	7.07	9.29	9.74	11.47	10.52	9.77	13.14	12.03	10.98	9.83	8.68	8.79	9.49
581.218	9.62	8.11	10.17	9.62	11.32	12.38	6.06	5.85	10.09	9.58	10.19	7.58	13.71	9.1	9.74	10.91	12.15	9.49	4.82	10.41	10.37	10.19	10.08	10.42	8.5	12.61	9.85	9.9	11.86	10.38	12.18	12	11.08	12.35	11.8	12.17	6.89	9.34	9.93	11.35	10.46	9.82	13.22	11.99	10.79	9.8	8.93	8.99	9.51
581.56	9.93	8.13	10.19	9.52	11.38	12.28	6.17	5.91	9.96	9.57	10.12	7.58	13.76	9.12	9.6	11.17	12.02	9.57	4.93	10.45	10.21	10.29	10.16	10.45	8.58	12.53	9.86	9.95	12.1	10.38	12.26	12.5	11.16	12.44	12.03	12.2	6.8	9.35	9.96	11.44	10.48	9.82	13.11	11.96	10.7	10.13	8.81	9.08	9.54
581.902	10.14	8.12	10.03	9.35	11.56	12.2	6.2	5.77	10.02	9.66	10.12	7.38	13.84	9.21	9.65	11.36	12.27	9.57	5.16	10.44	10.3	10.26	10.44	10.66	8.68	12.4	9.99	9.96	12.18	10.17	12.18	12.64	11.07	12.52	12.27	12.4	7.01	9.39	9.96	11.55	10.49	9.95	13.29	12.03	10.78	10.18	9.16	9.2	9.49
582.244	10.03	7.91	9.97	9.11	11.32	11.82	6.18	5.55	10.06	9.6	9.81	7.38	13.65	9.09	9.48	11.09	12.16	9.39	4.83	10.75	10.16	10.31	10.28	10.37	8.43	12.21	9.87	9.94	11.77	9.88	12.15	12.35	10.69	12.58	12.11	12.2	6.74	9.16	9.79	11.63	10.06	9.78	12.92	11.64	10.69	10.02	8.97	9.1	9.11
582.586	10.01	7.76	9.75	8.9	11.15	11.62	5.86	5.41	9.98	9.37	9.71	7.24	13.58	8.82	9.13	11.22	12.19	9.48	4.92	10.86	10.16	10.37	10.11	10.26	8.41	12.15	9.79	9.85	11.61	9.78	11.72	12.48	10.61	12.31	11.78	11.91	6.48	8.87	9.46	11.6	10.06	9.56	13.15	11.32	10.7	9.75	8.72	9.09	9.01
582.928	9.98	7.7	9.8	8.78	11.12	11.69	5.76	5.32	9.8	9.18	9.77	7.23	13.44	8.73	8.89	11.18	12.25	9.38	4.8	10.83	10.12	10.12	9.84	10.31	8.61	12.05	9.55	9.64	11.39	9.71	11.69	12.53	10.52	11.99	11.52	11.95	6.42	9.03	9.31	11.35	9.79	9.62	13.16	11.26	10.85	9.72	8.46	9.2	8.87
583.27	10.17	7.97	10.18	8.56	11.33	11.88	5.75	5.62	10.1	9.34	9.74	7.5	13.65	9.14	8.84	11.38	12.67	9.66	5.09	10.84	10.44	10.24	9.96	10.46	8.78	12.1	9.53	9.71	11.82	9.96	11.75	12.72	10.82	12.32	11.83	11.98	6.72	9.01	9.49	11.25	9.96	9.84	13.33	11.59	11.01	9.9	8.7	9.44	9.03
583.612	9.97	8.07	9.99	8.7	11.33	11.82	5.87	5.76	10.27	9.71	9.88	7.4	13.7	9.27	8.55	11.4	12.79	9.59	5.1	10.72	10.54	10.31	10.02	10.34	8.98	11.91	9.46	9.87	11.83	10.05	11.63	12.49	10.92	12.33	11.99	12.19	6.85	9.09	9.71	11.19	9.74	9.99	13.3	11.53	11.1	10.03	8.69	9.53	9.1
583.954	9.79	7.95	9.5	8.28	10.92	11.56	5.86	5.55	9.95	9.31	9.67	6.97	13.42	8.83	8.09	11.21	12.62	9.4	4.99	10.2	10.36	10.05	9.82	9.8	8.6	11.52	9.21	9.66	11.65	9.82	11.56	12.09	10.72	11.87	11.55	11.96	6.43	9.05	9.85	11	9.59	9.78	12.9	11.16	10.9	9.8	8.61	9.48	8.86
584.295	9.85	7.8	9.51	8.31	10.93	11.57	5.64	5.54	9.6	9.1	9.25	6.92	13.45	8.73	8.2	11.01	12.61	9.52	5.11	10.04	10.16	10.01	9.69	9.76	8.34	11.37	9.25	9.49	11.66	9.76	11.26	12.06	10.72	11.6	11.25	11.69	6.1	9.1	9.67	10.87	9.09	9.87	13.05	11.17	10.85	9.67	8.6	9.33	8.6
584.637	9.95	7.68	9.54	8.24	10.86	12.13	5.41	5.78	9.7	9.04	9.46	7.1	13.46	8.87	8.39	11.06	12.89	9.56	5.42	10.16	10.13	10.16	9.77	9.58	8.48	11.56	9.44	9.69	11.8	9.94	11.44	12.22	10.59	11.42	11.37	11.61	6.34	9.24	9.76	11.07	9.17	9.79	13.01	11.39	10.87	9.65	8.65	9.31	8.82
584.979	10.2	7.76	9.74	8.44	10.93	12.24	5.5	6.05	9.85	9.09	9.63	7.38	13.82	9.02	8.32	11.28	13.26	9.58	5.71	10.47	10.28	10.3	10.04	9.83	8.8	11.67	9.71	10.02	12.12	10.14	11.53	12.48	10.61	11.53	11.47	11.74	6.74	9.42	9.68	11.38	9.5	9.91	13.1	11.51	11.11	9.68	8.58	9.54	9.16
585.32	10.04	7.59	9.76	8.51	10.8	12.37	5.57	5.84	9.78	8.87	9.64	7.12	13.8	9.01	8.25	11.13	13.03	9.75	5.68	10.29	10.34	10.32	9.81	9.87	8.53	11.64	9.77	9.95	11.7	10.24	11.39	12.38	10.42	11.62	11.47	11.74	6.65	9.57	9.61	11.36	9.5	9.92	13.05	11.41	11.09	9.61	8.65	9.54	9.18
585.662	9.63	7.58	9.63	8.63	10.44	12.35	5.29	5.87	9.67	8.81	9.38	7.16	13.72	8.86	8.03	11.16	12.85	9.6	5.47	10.28	10.06	10.19	9.53	9.59	8.44	11.69	9.69	9.67	11.44	10.16	11.45	12.19	10.17	11.49	11.1	11.57	6.51	9.39	9.21	11.17	9.39	9.94	12.77	11.41	10.84	9.36	8.33	9.5	8.94
586.003	9.84	7.77	9.8	8.75	10.69	12.47	5.25	6.16	9.78	8.92	9.64	7.25	13.89	9.01	8.05	11.32	12.78	9.92	5.92	10.24	9.94	10.33	9.55	9.95	8.48	11.86	9.93	9.68	11.75	10.47	11.5	12.37	10.59	11.54	11.44	11.78	6.47	9.51	9.32	11.12	9.89	10.04	13.08	11.69	11.08	9.53	8.5	9.9	9.19
586.345	9.84	7.78	9.99	8.86	10.97	12.54	5.46	6.55	9.73	9.25	9.75	7.48	13.95	9.31	8.52	11.47	12.74	9.92	6.15	10.33	9.86	10.58	9.87	10.23	8.45	12.17	10.1	9.87	11.89	10.66	11.91	12.41	10.64	11.74	11.87	12.35	6.91	9.65	9.75	11.27	9.98	10.24	13.02	12.1	11.28	9.74	8.8	10.18	9.35
586.686	9.81	7.79	9.87	9.02	11.11	12.58	5.88	6.55	9.83	9.41	9.72	7.49	14.1	9.4	8.72	11.43	12.84	10.04	6.27	10.45	10.02	10.74	9.99	10.16	8.31	12.3	10.16	10.21	11.97	10.71	12.12	12.33	10.71	11.85	11.99	12.34	6.96	9.57	9.93	11.48	10.2	10.07	13.12	12.24	11.27	9.91	9	10.24	9.66
587.028	9.48	7.59	9.77	9.38	10.86	12.3	5.9	6.5	9.64	9.24	9.9	7.43	13.99	9.21	8.88	11.36	12.69	9.97	6.38	10.52	9.81	10.68	10.09	10.01	8.23	12.33	10.08	10.51	11.59	10.86	12.03	12.37	10.53	11.67	11.88	12.26	6.77	9.59	9.77	11.95	10.26	10.11	13.16	12.21	11.18	9.78	9.02	10.34	9.53
587.369	9.47	7.54	9.74	9.37	10.85	12.24	5.94	6.4	9.5	9	9.96	7.32	13.92	9.13	8.85	11.07	12.59	10	6.27	10.73	9.56	10.59	10.2	9.92	8.23	12.34	10.12	10.23	11.73	10.89	12.17	12.33	10.52	11.46	11.89	12.06	6.62	9.47	9.67	12	10.33	10.13	13.22	12.04	11.17	9.92	9.05	10.31	9.42
587.71	9.54	7.46	9.77	9.48	11.02	12.43	5.63	6.24	9.55	9.08	10.03	7.5	14.05	9.25	9.01	11.13	12.77	10.12	6.33	10.89	9.76	10.56	10.37	10.25	8.36	12.54	10.05	10.15	11.52	10.87	12.21	12.62	10.45	11.46	12	11.98	6.87	9.21	9.59	11.89	10.28	10.11	13.15	12.33	11.2	10.08	8.86	10.21	9.5
588.051	9.43	7.39	9.76	9.32	10.99	12.52	5.6	6.2	9.92	9.17	10.19	7.67	13.66	9.09	9.03	11.12	12.66	9.87	6.06	10.84	9.69	10.35	10.38	10.2	8.53	12.44	9.89	9.93	11.43	10.81	12.3	12.39	10.3	11.33	11.86	12.16	7.07	9.16	9.51	11.77	10.48	9.98	12.81	12.35	11.14	9.85	8.68	10.13	9.6
588.393	9.38	7.64	9.97	9.45	10.91	12.22	5.61	6.15	9.8	9.22	10.1	7.58	13.71	8.91	9.1	11.18	12.23	9.98	5.9	10.74	9.65	10.31	10.33	10.13	8.41	12.24	9.8	9.92	11.33	10.78	12.13	12.21	10.19	11.38	11.83	12.39	7.07	9.02	9.33	11.86	10.45	9.92	12.8	12.03	11.08	9.98	8.82	10.12	9.51
588.734	8.94	7.63	9.78	9.23	10.59	12	5.33	5.82	9.59	9.01	9.84	7.33	13.4	8.88	8.94	10.93	11.96	9.87	6.01	10.61	9.27	10.05	9.82	9.59	8.17	12.3	9.54	9.37	10.93	10.38	11.95	12.02	10.03	10.86	11.53	12.07	6.68	8.74	9.15	11.47	10	9.72	12.5	11.81	10.98	9.82	8.73	9.69	9.21
589.075	8.72	7.5	9.64	9.16	10.58	11.86	5.08	5.8	9.4	9.07	9.83	7.38	13.41	8.88	8.88	10.81	11.99	9.46	5.91	10.58	9.27	9.99	9.73	9.5	8.13	12.06	9.48	9.34	11.09	10.28	11.92	11.72	10.01	10.75	11.4	11.95	6.57	8.47	9.07	11.65	9.79	9.85	12.36	11.78	10.77	9.77	8.61	9.55	9.09
589.416	8.75	7.41	9.76	8.98	10.64	11.84	5.43	5.76	9.29	9.15	10.16	7.26	13.03	9.03	9.16	10.81	12.19	9.67	6.07	10.58	9.48	10.08	9.82	9.57	8.29	12.02	9.6	9.46	11.22	10.44	12	11.69	10.4	10.86	11.51	12.04	6.65	8.65	9.39	11.63	9.8	9.72	12.56	11.72	10.94	9.71	8.62	9.31	9.21
589.757	8.52	7.32	9.51	8.75	10.53	11.83	5.47	5.53	9.02	9.26	9.75	7.05	12.66	8.86	8.99	10.63	12.2	9.59	5.92	10.5	9.44	9.76	10.03	9.33	8.35	11.94	9.4	9.44	11.04	10.22	11.87	11.63	10.18	10.67	11.13	11.79	6.73	8.66	9.46	11.5	9.48	9.65	12.46	11.56	10.73	9.48	8.52	8.9	9.24
590.098	8.2	7.04	9.07	8.35	9.91	11.66	5.07	5.08	8.86	8.96	9.51	6.48	12.39	8.61	8.65	10.04	11.93	9.3	5.45	10.14	9.31	9.51	9.56	9	8.08	11.35	8.92	9.14	10.68	9.8	11.42	11.16	9.69	10.37	10.54	11.28	6.3	8.32	9.2	11.1	9.16	9.38	12.1	10.82	10.36	9.02	8.21	8.44	9.09
590.439	8.11	6.78	8.79	8.07	9.63	11.44	4.59	4.58	8.67	8.78	9.4	6.24	12.01	8.18	8.63	10.03	11.54	8.87	5	9.96	9.08	9.45	9.4	8.84	7.73	10.86	8.73	8.79	10.59	9.48	11.06	10.97	9.31	10.07	10.21	11.02	6.05	7.94	8.89	10.71	8.8	9.01	11.74	10.52	9.92	8.53	7.94	8.29	8.84
590.78	8.27	6.99	8.96	8.02	9.75	11.59	4.61	4.67	8.67	8.86	9.36	6.22	11.93	8.13	8.44	10.09	11.52	8.96	5.06	9.85	9.19	9.64	9.23	8.95	7.79	10.76	8.79	8.61	10.63	9.27	11.23	10.94	9.38	10.13	10.2	11.28	6.17	7.98	9.21	10.46	8.69	8.98	11.77	10.39	10.32	8.71	8.14	8.22	8.84
591.121	8.33	6.84	9.03	7.93	9.68	11.42	4.51	4.54	8.61	8.8	9.35	6.13	11.98	8.2	8.52	10.13	11.22	9.04	5.25	9.75	9.18	9.63	9.06	8.9	7.6	10.65	8.59	8.48	10.43	9.19	11.12	11.12	9.43	10.38	10.11	11.14	6.05	7.74	9.06	10.3	8.68	8.83	11.66	10.39	10.3	8.4	7.76	7.97	8.61
591.461	8.12	6.68	9.02	7.59	9.35	11.23	4.44	4.76	8.54	8.71	9.33	5.89	11.56	8.17	8.35	9.99	10.99	8.8	4.91	9.55	8.86	9.49	8.81	8.65	7.38	10.49	8.63	8.43	10.65	8.91	11.01	11.07	9.56	10.66	9.94	10.97	5.71	7.79	8.82	10.18	8.66	8.77	11.74	10.29	10.26	8.21	7.77	7.73	8.4
591.802	8.04	6.61	9.03	7.72	9.22	10.91	4.45	4.82	8.32	8.76	9.26	5.71	11.63	8.28	8.2	9.81	10.94	8.84	4.94	9.76	8.95	9.6	8.79	8.68	7.1	10.51	8.54	8.49	10.63	8.69	10.76	11.09	9.36	10.74	10.17	10.65	5.48	7.82	8.86	10.22	8.67	8.72	11.84	10.26	10.33	8.31	7.75	7.62	8.22
592.143	8.1	6.32	8.75	7.54	9.22	10.78	4.57	4.65	8.28	8.71	9.01	5.73	11.43	8.34	8.05	9.61	10.85	8.58	4.95	9.71	8.66	9.53	8.57	8.72	7.04	10.49	8.5	8.25	10.56	8.5	10.54	11.1	9.15	10.54	10.27	10.4	5.39	7.75	8.58	10.03	8.65	8.73	11.86	10.41	10.28	8.23	7.63	7.6	8.15
592.484	8.2	6.29	8.86	7.6	9.25	10.68	4.71	4.89	8.39	8.79	8.97	5.51	11.31	8.3	8.22	9.66	10.7	8.62	4.61	9.52	8.74	9.52	8.87	8.8	6.99	10.25	8.4	8.27	10.56	8.48	10.59	11.05	9.15	10.57	10.48	10.46	5.49	7.77	8.57	10.16	8.5	8.82	11.96	10.35	10.14	8.24	7.68	7.55	7.96
592.824	8.23	6.19	8.68	7.44	9.21	10.72	4.79	4.94	8.38	8.81	8.72	5.38	11.16	7.91	8.22	9.62	10.68	8.42	4.54	9.35	8.61	9.34	8.77	8.72	6.98	10.29	8.19	8.07	10.38	8.21	10.52	11.15	9.14	10.45	10.19	10.35	5.65	7.75	8.57	9.84	8.34	8.51	11.83	10.19	10.26	8.12	7.81	7.39	7.82
593.165	8.52	6.49	8.82	7.61	9.6	10.77	4.91	5.22	8.64	9.04	8.82	5.58	11.46	8.07	8.3	9.59	10.77	8.42	4.56	9.58	8.97	9.53	8.73	8.9	7	10.31	8.24	8.21	10.63	8.13	10.57	11.33	8.94	10.46	10.44	10.4	5.85	7.89	8.67	10.11	8.52	8.64	11.92	10.45	10.25	8.55	8.14	7.57	8.08
593.505	8.54	6.26	8.91	7.6	9.4	10.71	4.91	5.35	8.6	8.8	8.93	5.65	11.67	8.1	8	9.62	10.52	8.22	4.62	9.53	9.03	9.66	8.5	9	7.13	10.2	8.24	8.27	10.85	8.13	10.51	11.36	8.86	10.43	10.5	10.51	5.82	7.95	8.49	10.04	8.67	8.63	11.84	10.44	10.09	8.54	8.19	7.51	8.07
593.846	8.52	6.42	8.98	7.55	9.61	10.66	5.14	5.49	8.6	8.58	8.89	5.81	11.7	8.04	8.02	9.8	10.57	8.53	4.7	9.62	9.08	9.54	8.61	9.01	7.18	10.3	8.5	8.24	10.94	8.25	10.64	11.65	9.12	10.33	10.72	10.73	5.71	7.97	8.31	10.03	8.8	8.57	12.02	10.58	10.07	8.72	8.18	7.61	7.79
594.186	8.67	6.66	9.29	7.73	9.86	10.98	5.24	5.9	8.74	8.6	9	6.07	11.98	8.24	8.05	9.9	10.85	8.79	5.11	9.87	9.38	9.71	8.77	9.17	7.52	10.54	8.92	8.32	10.91	8.46	10.81	11.97	9.31	10.65	11.04	10.82	5.76	8.3	8.55	10.34	9.22	8.89	12.18	10.88	10.45	9.06	8.33	7.82	7.9
594.527	8.47	6.36	9.08	7.68	9.64	10.96	5.2	5.66	8.7	8.6	8.82	6.1	12.01	8.37	7.97	9.65	10.72	8.58	4.8	9.94	9.29	9.34	8.67	9.15	7.45	10.41	8.81	8.11	10.96	8.52	10.61	11.76	9.22	10.53	10.93	10.58	5.53	8.24	8.29	10.11	8.96	8.88	12.01	10.62	9.95	8.79	7.92	7.63	7.7
594.867	8.34	6.29	9.02	7.75	9.55	11.08	5.08	5.82	8.77	8.49	8.99	6.07	11.84	8.42	7.73	9.48	10.89	8.45	4.54	9.93	9.27	9.17	8.56	9	7.57	10.48	8.9	8.2	10.97	8.49	10.65	11.6	9.1	10.52	10.84	10.46	5.54	8.45	8.19	10.26	8.94	8.7	11.88	10.78	9.83	8.8	8.06	7.76	7.79
595.207	8.34	6.29	8.96	7.7	9.31	11.03	5.18	5.53	8.77	8.42	8.89	6.11	12.1	8.31	7.72	9.33	10.91	8.36	4.65	10.03	9.28	9.19	8.7	8.77	7.42	10.46	8.83	8.21	10.91	8.44	10.54	11.61	8.95	10.35	10.88	10.43	5.44	8.24	8.09	10.28	8.88	8.49	11.84	10.53	9.71	8.66	8	7.77	7.64
595.548	8.47	6.26	8.97	7.53	9.46	11.06	5.11	5.49	8.66	8.35	8.95	6.04	12.23	8.03	7.56	9.5	10.88	8.44	4.57	9.84	8.86	9.12	8.53	8.73	7.28	10.31	8.92	8.06	10.9	8.43	10.54	11.6	9.07	10.32	10.7	10.3	5.56	8.14	8.01	10.32	8.83	8.45	11.76	10.33	9.52	8.59	7.82	7.8	7.74
595.888	8.66	6.49	9.1	7.55	9.46	11.25	5.11	5.49	8.61	8.56	9.19	6.13	12.21	8.18	7.54	9.7	11.05	8.45	4.68	9.79	9.05	9.06	8.65	8.75	7.3	10.49	9.08	8.23	11.23	8.56	10.81	11.67	9.32	10.56	10.48	10.32	5.63	8.37	8.26	10.39	8.77	8.4	11.76	10.46	9.64	8.66	7.93	7.92	7.86
596.228	8.65	6.47	8.66	7.27	9.36	11.46	5.05	5.25	8.58	8.4	9.31	6.32	12.17	7.99	7.11	9.7	11.08	8.43	4.65	9.77	8.87	8.92	8.34	8.76	7.27	10.47	8.84	8.2	11.26	8.55	10.76	11.75	9.33	10.56	10.29	10.2	5.8	8.46	8.28	10.53	8.86	8.21	11.46	10.38	9.45	8.62	7.8	7.79	7.84
596.568	8.65	6.59	8.75	7.34	9.25	11.4	5.15	5.34	8.69	8.59	9.37	6.52	12.37	8.51	7.21	9.72	11.06	8.71	4.69	9.87	8.99	9.05	8.59	8.83	7.53	10.49	9.14	8.44	11.48	8.67	10.8	11.97	9.5	10.58	10.46	10.32	5.82	8.67	8.38	10.69	9.36	8.52	11.64	10.56	9.45	8.59	7.69	8.02	7.98
596.908	8.33	5.97	8.41	7.02	8.67	11.17	4.78	4.82	8.53	7.95	8.91	6.31	12.17	8.07	6.82	9.3	10.76	8.46	4.37	9.34	8.18	8.46	8.43	8.44	7.13	10.12	8.61	8.04	10.95	8.47	10.62	11.66	9.4	10.07	9.85	9.92	5.17	8.32	7.98	10.34	9	8.09	11.19	10.1	9.19	8.05	7.19	7.66	7.51
597.248	8.46	6.19	8.39	7.11	8.76	11.41	4.8	4.74	8.51	8.01	9.02	6.37	12.25	7.97	7.04	9.26	10.99	8.56	4.32	9.42	8.14	8.32	8.63	8.3	7.04	10.18	8.62	8.05	10.88	8.47	10.6	11.53	9.38	10.19	9.67	9.69	5.17	8.44	8.01	10.57	8.65	7.87	11.19	10.08	9.15	8.13	7.04	7.93	7.45
597.588	8.75	6.28	8.53	7.4	8.79	11.49	4.81	4.64	8.64	8.24	9.1	6.57	12.42	7.96	7.11	9.39	11.04	8.37	4.46	9.57	8.18	8.25	8.77	8.43	7.02	10.13	8.54	8.14	11.06	8.51	10.35	11.43	9.39	10.21	9.56	9.46	5.5	8.62	8.16	10.57	8.64	7.85	11.2	10.25	9.2	8.22	7.12	7.98	7.49
597.928	8.73	6.05	8.46	7.33	8.57	11.3	4.66	4.59	8.65	8.04	8.89	6.55	12.14	7.88	6.9	9.23	10.83	8.3	4.3	9.25	7.96	7.98	8.61	8.42	6.79	10.14	8.17	8.06	11.08	8.32	10.21	11.19	9.02	10.05	9.24	9.55	5.36	8.54	7.78	10.36	8.27	7.63	11	10.01	8.97	8.11	6.93	7.79	7.23
598.268	8.77	6.13	8.24	7.15	8.43	11.21	4.26	4.37	8.37	7.63	8.65	6.37	11.85	7.49	6.92	9.19	10.73	8.2	4.31	9.12	7.92	8.05	8.6	8.24	6.54	10.16	7.79	7.64	10.88	7.93	10.32	11.14	9	9.89	9.06	9.55	5.22	8.33	7.5	10.33	8.29	7.46	10.75	10.12	8.77	8.03	7.01	7.69	7.22
598.608	8.71	6.3	8.27	6.95	8.54	11.03	4.22	4.16	8.25	7.8	8.44	6.5	12.03	7.35	7.07	9.43	10.83	8.1	4.62	9.32	8	7.99	8.57	8.19	6.33	10.08	7.67	7.66	10.76	7.86	10.36	11.16	8.96	9.67	8.94	9.77	5.3	8.09	7.65	10.27	8.17	7.75	10.84	10.02	8.98	8.16	7.08	7.63	7.39
598.948	8.97	6.47	8.37	7.26	8.98	11.06	4.36	4.29	8.45	7.98	8.59	6.69	12.19	7.59	7.31	9.68	10.82	8.38	4.78	9.38	8.25	8.25	8.62	8.64	6.89	10.08	8.07	7.86	10.81	8.11	10.41	11.12	9.02	9.71	9.02	9.89	5.64	8.38	7.77	10.56	8.37	8.02	10.81	10.28	9.2	8.49	7.4	7.99	7.69
599.288	8.71	6.52	8.22	7.21	8.73	11.13	4.25	4.33	8.44	7.82	8.42	6.46	11.84	7.7	7.31	9.71	10.82	8.09	4.97	9.39	8.28	8.29	8.81	8.69	7.11	9.94	7.9	7.99	10.56	8.07	10.39	10.9	8.9	9.61	8.98	9.93	5.34	8.29	7.63	10.42	8.29	8.1	11.07	10.42	9.39	8.47	7.59	8.04	7.4
599.628	8.53	6.45	8.18	7.19	8.72	10.95	4.01	4.49	8.45	7.67	8.28	6.31	11.77	7.64	7.41	9.69	10.82	8.27	4.85	9.5	8.27	8.16	8.98	8.85	7.2	9.7	7.58	7.82	10.26	8.07	10.32	10.8	8.77	9.48	8.92	9.97	5.26	7.97	7.61	10.32	8.4	8.11	11.09	10.35	9.26	8.32	7.61	7.88	7.31
599.967	8.39	6.2	8.15	7.27	8.55	10.77	3.89	4.75	8.38	7.73	8.26	6.28	11.86	7.62	7.48	9.61	10.92	8.22	4.88	9.55	8.35	8.24	9.1	8.72	7.05	9.76	7.71	7.97	10.21	7.92	10.09	10.76	8.42	9.43	8.77	10.19	5.11	7.82	7.55	10.16	8.42	7.92	11.44	10.45	9.56	8.27	7.82	7.96	7.23
600.307	8.2	6.14	8.18	7.23	8.42	10.73	3.76	4.76	8.2	7.61	8.2	6.14	11.87	7.36	7.36	9.63	11.09	8.18	4.88	9.52	8.23	8.03	8.92	8.61	6.64	9.72	7.58	7.78	10.14	8.05	9.9	10.48	8.33	9.31	8.83	10.16	4.91	7.82	7.6	10.24	8.1	7.65	11.28	10.39	9.46	8.24	7.78	7.85	7.09
600.647	8.3	6.25	8.1	7.39	8.47	10.73	3.94	4.85	8.18	7.76	8.36	5.99	11.97	7.45	7.46	9.86	11.06	8.2	5.13	9.75	8.41	8.27	9.06	8.62	6.73	9.91	7.74	7.81	10.35	8.21	9.7	10.52	8.27	9.6	9.03	10.2	5.06	7.76	7.81	10.29	8.19	7.73	11.42	10.51	9.48	8.34	8.08	8.09	7.11
600.986	8.31	6.35	8.22	7.67	8.67	10.75	4.13	5.04	8.26	7.93	8.53	6.16	12.21	7.51	7.74	10.09	11.3	8.51	5.3	9.77	8.61	8.49	9.05	8.78	6.79	10.03	7.73	7.97	10.44	8.42	9.82	10.83	8.51	9.76	9.28	10.55	5.25	7.72	7.94	10.25	8.58	7.93	11.57	10.57	9.72	8.54	8.19	8.04	7.27
601.326	8.12	6.28	8.18	7.55	8.58	10.84	4.06	4.93	8.24	7.81	8.65	5.95	12.04	7.64	7.67	9.84	11.12	8.42	5.03	9.77	8.46	8.58	8.8	8.72	6.78	9.88	7.78	8.06	10.22	8.29	10.06	10.72	8.28	9.66	9.17	10.45	4.94	7.71	7.88	10.37	8.42	8.05	11.38	10.44	9.65	8.68	7.95	7.92	7.55
601.665	7.98	6.34	8.09	7.22	8.64	10.76	4.15	5.17	8.22	8.26	8.68	5.97	12.09	7.63	7.68	9.85	11.21	8.47	5.09	9.83	8.51	8.69	8.77	8.66	6.84	9.77	7.76	8.09	10.2	8.34	10.17	10.71	8.6	9.55	9.36	10.44	5.14	7.72	7.98	10.45	8.39	8.11	11.5	10.33	9.66	8.69	8.17	7.92	7.69
602.005	8.16	6.28	8.34	7.38	8.97	10.74	4.59	5.54	8.72	8.58	9.02	6.02	12.34	7.9	7.74	10.09	11.43	8.53	5.28	9.84	8.61	8.98	8.84	8.91	7.12	9.94	8.14	8.61	10.51	8.65	10.02	10.84	8.78	9.71	9.57	10.55	5.35	7.85	8.27	10.76	8.6	8.15	11.73	10.35	9.92	8.87	8.38	8.16	7.76
602.344	8.18	6.26	8.45	7.48	8.95	10.7	4.71	5.64	8.7	8.76	8.92	6.02	12.42	7.89	7.69	10	11.06	8.71	5.07	9.75	8.52	9.22	8.83	9.11	7.22	10.17	8.14	8.8	10.6	8.67	10.02	10.9	8.91	9.85	9.42	10.51	5.4	7.98	8.2	10.83	8.66	8.12	11.71	10.46	9.92	8.79	8.52	8.27	7.64
602.683	8.22	6.22	8.5	7.66	9.02	10.74	4.67	5.63	8.74	8.87	9.05	6.04	12.39	8.01	7.94	10.02	11.17	8.65	5.02	9.77	8.44	9.08	8.85	8.97	7.01	10.18	7.99	8.76	10.62	8.75	10.16	10.91	8.97	9.85	9.31	10.63	5.51	8.06	8.31	10.62	8.66	8.14	11.9	10.49	9.91	8.91	8.47	8.06	7.71
603.023	8.29	6.21	8.45	7.71	9.18	10.76	4.84	5.62	8.97	9.17	8.96	6.19	12.59	8.09	8.15	10.06	11.08	8.84	4.91	9.79	8.68	8.92	8.58	8.92	7.1	10.32	8.14	8.83	10.87	8.8	10.18	11.01	9.03	10.01	9.17	10.55	5.74	8.15	8.67	10.61	8.77	8.2	11.7	10.5	9.82	8.94	8.74	8.18	7.81
603.362	8.16	5.99	8.35	7.66	9.11	10.73	5.04	5.6	9.04	9.11	9.06	6.23	12.79	8.19	8.01	10.03	11.06	8.88	4.8	9.78	8.53	9.16	8.38	8.8	6.98	10.25	8.31	9.02	10.94	8.73	10.17	11.19	9.04	10.2	9.23	10.51	5.7	8.38	8.67	10.75	8.79	8.03	11.82	10.57	9.88	9.05	8.78	8.28	7.94
603.701	8.22	6.14	8.68	7.85	9.32	10.82	5.43	5.54	9	9.19	8.97	6.29	12.96	8.57	8.29	10	10.99	9.13	4.9	9.89	8.68	9.15	8.46	8.92	7.25	10.21	8.45	8.98	11.12	8.99	10.22	11.16	9.36	10.36	9.38	10.55	5.67	8.41	8.65	10.78	8.75	8.24	11.72	10.57	9.71	9.02	8.74	8.48	8.1
604.04	8.36	5.92	8.47	7.7	9.57	10.57	5.54	5.32	8.98	8.99	9.06	6.03	12.73	8.57	8.36	10.07	10.75	9.12	4.84	9.79	8.74	9.02	8.44	8.84	7.43	10.1	8.21	8.88	10.92	8.71	10.29	11.17	9.11	10.36	9.18	10.46	5.98	8.29	8.69	10.58	8.67	8.18	11.79	10.44	9.63	8.94	8.61	8.44	8.12
604.38	8.31	5.94	8.5	7.62	9.62	10.35	5.42	5.31	8.8	8.99	8.83	6.04	12.46	8.71	8.27	10.04	10.61	9.18	4.7	9.53	8.73	9.02	8.01	8.93	7.43	9.95	7.98	9.01	10.89	8.58	10.44	11.09	9.18	10.22	9.13	10.5	5.82	8.4	8.49	10.41	8.57	8.08	11.84	10.31	9.63	8.94	8.32	8.43	8.37
604.719	8.25	6.06	8.46	7.37	9.52	10.29	5.54	5.14	9.01	9.02	8.67	6.06	12.09	8.85	8.08	10.11	10.42	8.88	4.57	9.72	8.58	8.87	8	8.82	7.27	10.14	8.06	8.84	10.88	8.43	10.26	10.84	9.01	9.94	9.05	10.34	5.71	8.26	8.56	10.3	8.37	8	11.86	10.58	9.51	8.68	8.29	8.43	8.46
605.058	8.2	5.8	8.29	7.11	9.5	10.05	5.52	5.29	8.93	8.86	8.31	6.08	11.99	8.63	7.82	10.21	10.15	8.75	4.7	9.51	8.52	8.64	7.87	8.56	7.2	10.01	7.78	8.35	10.82	8.33	10.04	10.74	9.05	9.94	8.8	10.23	5.72	8.25	8.47	9.86	8.26	7.77	11.93	10.44	9.51	8.27	8.22	8.42	8.1
605.397	8.3	5.58	8.11	7.28	9.27	9.66	5.43	4.86	8.74	8.25	8.13	5.75	11.76	8.44	7.61	9.91	9.84	8.3	4.45	9.28	8.24	8.4	7.65	8.25	6.78	9.64	7.72	8.07	10.8	8.13	9.57	10.3	8.82	9.92	8.45	9.89	5.52	8.06	8.36	9.42	8.11	7.46	11.74	10.28	9.43	7.91	7.84	8.1	7.69
605.736	8.09	5.62	7.85	7.2	9	9.61	5.19	4.64	8.47	8.07	7.94	5.58	11.49	8.16	7.45	9.83	9.61	8.26	4.32	9.28	8.15	7.92	7.66	7.83	6.62	9.49	7.35	7.72	10.69	7.95	9.62	10.28	8.48	9.67	8.38	9.77	5.31	8.02	8.22	9.05	8	7.36	11.41	10.2	9.41	7.74	7.61	7.76	7.59
606.075	8.12	5.59	7.69	7.1	9.08	9.62	5.18	4.63	8.21	7.68	7.74	5.47	11.17	8.03	7.62	9.73	9.83	8.07	4.46	9.11	8.01	7.55	7.84	7.72	6.4	9.26	7.18	7.51	10.59	7.75	9.34	10.19	8.33	9.35	8.56	9.62	5.09	7.99	8.28	8.76	7.93	7.38	11.27	9.95	9.07	7.66	7.3	7.61	7.65
606.414	7.94	5.55	7.55	6.69	8.87	9.41	5.12	4.52	7.9	7.18	7.27	5.53	10.91	7.74	7.17	9.49	9.65	7.9	4.43	8.91	7.69	7.54	7.82	7.62	6.27	9	7.09	7.44	10.4	7.44	8.82	10.01	8.01	9.19	8.32	9.43	4.66	7.81	8.07	8.82	7.7	7.32	10.99	9.88	8.79	7.29	6.9	7.43	7.38
606.752	7.85	5.36	7.56	6.47	8.72	9.28	5.07	4.33	7.44	6.7	7.36	5.55	10.81	7.68	6.86	9.34	9.5	7.58	4.41	8.75	7.46	7.55	8.14	7.52	6.23	8.85	6.89	7.1	10.12	7.25	8.56	9.79	7.81	8.85	8.44	9.44	4.34	7.63	7.8	8.63	7.6	7.19	10.96	9.95	8.49	7.17	6.34	6.88	7.09
607.091	7.73	5.58	7.69	6.68	8.65	9.4	5.05	4.29	7.44	6.87	7.18	5.51	10.76	7.74	6.86	9.26	9.54	7.39	4.65	8.71	7.78	7.32	8.21	7.43	6.39	8.87	7.06	6.83	10.14	7.3	8.48	9.77	7.92	8.63	8.4	9.52	4.32	7.68	7.85	8.63	7.58	7.34	10.85	9.79	8.52	7.07	6.2	6.77	6.99
607.43	7.82	5.49	7.71	6.55	8.88	9.58	4.77	4.09	7.58	6.89	7.33	5.3	10.64	7.6	6.7	9.51	9.4	7.34	4.74	8.64	7.95	7.37	8.14	7.56	6.48	8.98	7.3	6.92	10.09	7.21	8.47	9.74	7.94	8.57	8.53	9.51	4.27	7.89	8.1	8.57	7.69	7.36	10.9	9.72	8.67	7.06	6.04	6.8	7.09
607.769	7.6	5.57	7.65	6.69	8.74	9.65	4.62	4	7.53	6.68	7.11	5.54	10.7	7.48	6.57	9.14	9.37	7.25	4.65	8.65	7.73	7.36	8.08	7.53	6.34	8.99	7.52	6.99	10.17	7.23	8.41	9.57	7.88	8.69	8.5	9.32	3.89	7.8	7.81	8.43	7.64	7.27	10.64	9.53	8.73	6.86	6.03	6.65	7.08
608.107	7.6	5.43	7.76	6.62	8.63	9.75	4.77	3.96	7.38	6.5	7.32	5.6	10.95	7.31	6.26	8.98	9.28	7.18	4.67	8.78	7.79	7.06	8.21	7.41	6.32	8.92	7.65	6.88	10.33	7.2	8.2	9.78	7.73	8.57	8.54	9.19	4.09	7.74	7.92	8.44	7.64	7.25	10.56	9.67	8.68	6.84	5.97	6.26	6.8
608.446	7.49	5.11	7.55	6.61	8.32	9.52	4.35	3.82	7.01	6.2	7.18	5.53	10.97	7.07	6.02	8.6	8.96	6.9	4.08	8.31	7.62	6.91	8.16	7.46	6.21	8.62	7.49	6.61	10.42	7.04	8.08	9.5	7.59	8.48	8.4	9.07	3.92	7.67	7.5	8.29	7.56	6.92	10.46	9.25	8.55	6.73	5.71	6.12	6.37
608.784	7.41	5.42	7.79	7.02	8.41	9.75	4.43	3.94	7.18	6.36	7.44	5.8	11.09	7.14	6.38	8.74	9.26	6.93	4.04	8.47	7.93	7.14	8.41	7.82	6.27	8.87	7.85	6.98	10.74	7.2	8.24	9.74	7.64	8.7	8.78	9.26	4.14	7.68	7.56	8.61	7.73	7.01	10.49	9.55	8.87	6.91	5.96	6.36	6.6
609.123	7.2	5.48	7.7	6.85	8.41	9.76	4.54	3.94	6.94	6.43	7.44	5.93	11.2	7.08	6.53	8.8	9.19	6.98	3.79	8.35	7.69	7.1	8.37	7.77	6.37	9.13	7.44	7.01	10.52	7.33	8.42	9.76	7.56	8.5	8.73	9.2	4.12	7.47	7.46	8.88	7.62	7.14	10.45	9.32	8.64	6.93	5.96	6.3	6.64
609.461	7.14	5.45	7.67	6.62	8.35	9.79	4.48	3.85	6.56	6.28	7.24	5.96	11.33	7.06	6.61	8.58	9.11	7	3.77	8.18	7.41	7.11	8.12	7.69	6.16	8.93	7.31	7.01	10.41	7.33	8.56	9.65	7.68	8.59	8.58	9.04	4.31	7.24	7.43	8.94	7.44	7.03	10.45	9.3	8.53	6.74	5.84	6.38	6.68
609.8	7.38	5.64	7.85	6.76	8.08	9.84	4.45	3.78	6.81	6.4	7.26	5.97	11.45	7.13	6.51	8.65	8.99	6.92	3.9	8.38	7.44	7.35	7.9	7.68	6.34	9.02	7.48	7.19	10.42	7.58	8.73	9.61	7.59	8.64	8.69	9.41	4.5	7.16	7.29	9.07	7.73	6.9	10.59	9.43	8.85	6.94	6.04	6.3	6.82
610.138	7.35	5.69	7.97	6.97	8.16	10.05	4.64	4.09	6.87	6.74	7.53	5.89	11.65	7.27	6.43	8.76	9.1	7.09	4	8.57	7.62	7.32	7.8	7.76	6.5	9.01	7.52	7.34	10.61	7.68	9.1	9.82	7.66	8.8	9.05	9.5	4.67	7.51	7.49	9.19	8.01	6.81	10.76	9.3	9.02	6.84	6.53	6.57	6.98
610.477	7.31	5.63	7.86	7.07	8.02	9.98	4.63	4.26	7.05	6.8	7.29	5.75	11.61	7.33	6.58	8.72	9.08	7.18	3.85	8.46	7.6	7.22	7.49	7.48	6.18	9.06	7.4	7.39	10.59	7.82	9.34	9.88	7.77	9.1	8.78	9.71	4.82	7.57	7.47	9.25	7.85	6.65	10.62	9.02	9.14	6.73	6.73	6.68	6.99
610.815	7.38	5.41	7.76	6.97	7.91	9.6	4.49	4.32	6.74	6.56	7.09	5.76	11.27	6.88	6.37	8.38	8.63	7.01	3.28	8.17	7.28	7.09	7.4	7.36	5.89	9.05	7.16	7.48	10.36	7.75	9.35	9.6	7.58	9.26	8.61	9.57	4.77	7.35	7.27	8.98	7.53	6.51	10.39	8.73	8.72	6.67	6.58	6.63	6.9
611.153	7.6	5.54	7.58	7.08	7.56	9.22	4.57	4.53	6.69	6.43	6.9	5.93	11.18	6.71	6.26	8.1	8.73	6.8	3.1	8.09	6.9	7.04	7.36	7.08	5.68	8.98	6.87	7.09	10.2	7.76	9.3	9.72	7.55	9.14	8.14	9.43	4.84	7.16	7.04	9.01	7.62	6.44	10.02	8.65	8.58	6.85	6.74	6.47	6.73
611.491	7.67	5.78	7.49	6.84	7.44	9.16	4.51	4.59	6.44	6.39	6.63	5.82	10.83	6.57	6.12	8.33	8.27	6.58	3.09	8.03	7.06	7.03	7.12	7.06	5.53	8.75	6.5	6.86	10.03	7.72	9.04	9.64	7.37	8.81	7.92	9.3	4.92	6.92	6.81	8.79	7.68	6.65	9.86	8.81	8.4	6.88	6.33	6.49	6.5
611.83	7.41	6.08	7.44	6.86	7.35	9.06	4.59	4.48	6.43	6.47	6.53	5.66	10.74	6.48	6.53	8.48	8.39	6.48	3.06	7.85	6.94	7.25	7.24	7.15	5.62	8.86	6.54	6.85	9.75	7.68	8.78	9.62	7.49	8.97	7.74	9.3	4.91	6.84	6.73	8.86	7.88	6.85	9.56	8.79	8.36	6.79	6.35	6.76	6.6
612.168	7.33	5.82	7.32	6.48	7.39	9.08	4.51	4.49	6.32	6.4	6.25	5.09	10.72	6.29	6.32	8.54	8.43	6.63	3.55	7.71	6.87	7.08	7.1	6.67	5.79	8.66	6.53	7.02	9.32	7.56	8.8	9.87	7.38	8.93	7.54	9.05	4.8	7.01	6.7	8.92	7.77	6.96	9.13	8.74	8.31	6.68	6.54	6.52	6.54
612.506	7.28	5.5	7.19	6.07	7.38	8.79	4.34	4.17	5.9	6.33	5.92	5.07	10.54	5.99	6	8.09	8.41	6.62	3.47	7.34	6.52	6.76	6.92	6.37	5.87	8.79	6.44	6.65	9.04	7.54	8.45	9.95	7.09	8.41	7.43	9.01	4.64	6.91	6.48	8.69	7.66	6.95	9.12	8.42	7.87	6.66	6.41	6.14	6.2
612.844	7.22	5.38	6.99	5.82	7.31	8.69	3.93	4.19	6.07	6.2	5.48	4.95	10.48	5.97	5.69	8.29	8.38	6.67	3.47	7.36	6.66	6.66	6.71	6.25	5.99	8.74	6.54	6.41	8.99	7.19	8.27	10.09	7.27	8.34	7.3	8.82	4.46	6.84	6.56	8.32	7.78	6.73	8.99	8.54	7.85	6.65	6.4	6.09	6.4
613.182	7.09	5.09	7.09	5.76	7.38	8.38	3.96	4.26	6.15	6.19	5.43	4.94	10.38	6.09	5.5	8.33	8.55	6.24	3.19	6.99	6.85	6.75	6.71	6.23	6.25	8.81	6.72	6.42	9.06	7.27	8.07	10.04	6.96	8.27	7.25	8.73	4.22	6.8	6.48	8.18	7.71	6.61	9.13	8.35	7.79	6.8	6.24	6.14	6.23
613.52	6.79	4.81	6.96	5.58	7.31	8.1	3.91	4.43	6.06	6.19	5.39	4.93	10.42	6.02	5.25	8.28	8.67	6.42	2.95	6.67	6.75	6.6	6.78	6.19	6.04	8.72	6.75	6.27	9.06	7.21	8.03	9.96	7.01	8.19	7.09	8.18	4.12	6.77	6.51	8.08	7.34	6.54	8.92	8.48	7.42	6.54	5.9	6.1	5.95
613.858	6.5	4.36	6.55	5.18	6.83	7.86	3.64	3.99	5.84	6.06	5.01	4.57	10.01	5.55	4.97	8.12	8.28	6.32	2.79	6.51	6.53	6.24	6.59	6.05	5.71	8.77	6.63	5.85	8.75	7.12	7.89	9.71	7.02	7.86	6.92	7.85	3.9	6.19	6.1	7.8	6.87	6.34	8.46	8.07	7.21	6.56	5.38	5.8	5.63
614.196	6.37	4.09	6.46	5.09	6.77	7.71	3.51	3.82	5.74	6.15	4.92	4.33	9.66	5.28	4.65	7.98	8.1	6.32	2.79	6.29	6.19	5.99	6.53	5.99	5.6	8.66	6.46	5.59	8.84	7.12	7.59	9.68	6.77	7.48	6.69	7.59	3.52	6.01	5.86	7.64	6.89	6.25	8.22	7.68	7.04	6.8	5.16	5.86	5.65
614.533	6.41	4.2	6.53	4.98	6.87	7.77	3.6	3.68	6.05	6.22	4.97	4.33	9.79	5.47	4.67	8.09	8.37	6.35	3.14	6.59	6.25	6.05	6.68	6.08	5.52	8.57	6.54	5.59	8.97	6.87	7.58	9.43	6.58	7.47	6.65	7.53	3.57	6.08	5.93	7.58	7.09	6.09	8.36	7.59	6.99	6.82	5.19	5.94	5.53
614.871	6.06	4.03	6.76	4.88	7.05	7.8	3.7	3.76	6.07	6.28	5	4.26	9.61	5.59	4.85	8.26	8.35	6.39	3.08	6.51	6.36	6.06	6.73	6.14	5.57	8.57	6.52	5.88	9.1	6.8	7.83	9.39	6.67	7.57	6.91	7.56	3.62	6.16	5.7	7.35	6.83	6.11	8.68	7.71	6.91	6.51	5.16	5.81	5.64
615.209	6.21	3.85	6.76	4.96	6.69	7.78	3.6	3.94	6.21	6.5	5.11	4.1	9.73	5.37	5.03	8.3	8.58	6.58	3.18	6.59	6.24	6.13	7.09	6.03	5.78	8.75	6.72	6.34	9.19	6.84	8.41	9.48	6.97	7.56	6.99	7.49	3.54	6.22	5.85	7.52	6.76	5.92	8.91	7.65	7.03	6.69	5.51	5.78	5.84
615.547	6.28	3.64	6.34	4.87	6.71	7.85	3.33	3.89	6.11	6.36	4.86	4.07	9.42	5.52	4.73	8.05	8.27	6.39	3.15	6.41	6.17	6.01	6.93	5.76	5.82	8.74	6.59	6.34	9.19	6.89	8.67	9.03	6.84	7.39	6.85	7.38	3.34	6.08	5.55	7.48	6.69	5.65	9.24	7.39	6.94	6.63	5.47	5.78	5.45
615.884	6.24	3.93	6.4	4.86	6.73	7.69	3.41	3.71	6.31	6.46	4.91	4.58	9.28	5.57	4.97	8.07	8.32	6.26	2.93	6.55	6.21	5.93	6.93	5.97	5.7	9.11	6.87	6.16	9.36	6.82	8.89	9.05	6.97	7.34	6.8	7.59	3.44	5.97	5.9	7.45	6.79	5.87	9.42	7.61	6.8	6.46	5.35	6.04	5.35
616.222	6.65	4.29	6.53	5.05	6.84	7.91	3.66	4.11	6.74	6.73	5.35	4.32	9.4	6	5.2	8.35	8.43	6.13	3.11	7.03	6.44	6.19	7.02	6.08	5.86	9.01	7.07	6.41	9.59	6.88	9.09	9.18	7.51	7.89	6.93	7.8	3.72	6.25	6.14	7.79	7.14	5.91	9.58	7.77	7.1	6.26	5.57	6.45	5.55
616.559	6.59	4.25	6.68	5.27	6.75	8.03	3.68	4.12	6.72	6.81	5.91	4.46	9.22	6.03	5.41	8.19	8.36	6.32	3.33	7.3	6.47	6.25	7.36	6.4	5.96	9.11	7.3	6.63	9.8	7.08	9.39	9.3	7.22	8.01	7.26	8.09	4.09	6.4	6.06	8.04	7.12	6.06	9.65	7.97	7.29	6.39	5.72	6.76	5.62
616.897	6.75	4.44	6.59	5.35	6.75	7.99	3.86	4.33	6.88	6.99	6.14	4.59	9.43	5.8	5.55	8.38	8.22	6.49	3.67	7.9	6.23	6.16	7.55	6.55	5.85	9.07	7.4	6.89	9.55	6.83	9.55	9.29	7.34	7.9	7.44	8.17	4.27	6.64	6.02	8.27	7.25	6.09	9.5	8.09	7.35	6.31	5.73	6.77	5.84
617.234	6.42	4.34	6.5	5.37	6.67	7.94	3.88	4.02	6.77	6.97	6.23	4.53	9.2	5.83	5.7	8.43	7.87	6.47	3.69	7.97	6.23	6.29	7.41	6.58	5.76	9.06	7.33	6.86	9.53	6.45	9.44	9.43	7.33	7.89	7.27	8.16	4.15	6.37	5.87	8.15	7.32	6.18	9.5	7.66	7.44	6.05	5.86	6.68	5.59
617.572	6.6	4.55	6.71	5.32	6.7	7.95	3.86	3.88	6.68	6.84	6.37	4.58	9.21	6.19	5.85	8.27	7.9	6.28	3.51	7.86	5.99	6.25	7.52	6.41	5.9	8.99	7.1	6.68	9.42	6.28	9.36	9.38	7.27	7.73	7.1	8.19	4.37	6.29	5.61	8.07	7.24	6.26	9.69	7.85	7.38	5.8	5.76	6.61	5.79
617.909	6.69	4.73	6.8	5.22	6.69	7.81	3.73	3.84	6.62	6.88	6.73	4.86	9.4	6.3	5.97	8.31	7.82	6.1	3.39	8.04	6.37	6.16	7.5	6.42	6.09	8.81	7.33	6.87	9.2	6.16	9.47	9.37	7.22	7.7	7.17	8.07	4.9	6.16	5.62	8.2	7.2	6.62	9.5	8.04	7.56	5.46	5.89	6.68	5.84
618.246	6.75	4.8	6.89	5.16	6.62	8.13	3.75	4	6.66	6.96	6.78	4.8	9.44	6.3	6.3	8.52	7.87	6.15	3.56	7.83	6.32	6.32	7.39	6.68	6.4	8.79	7.32	6.92	9.25	6.31	9.55	9.58	7.35	7.72	7.29	8.24	4.91	6.22	5.59	8.29	7	6.88	9.46	8.32	7.81	5.83	5.88	6.76	6.17
618.584	6.6	4.8	6.53	4.99	6.45	8.17	3.69	4.06	6.56	6.98	6.78	4.65	9.66	6.17	6.24	8.32	7.74	6.03	3.57	7.75	5.98	6.16	7.09	6.59	6.27	8.52	7.17	6.69	9.23	6.4	9.25	9.32	7.1	7.5	6.99	7.92	4.85	5.91	5.68	8.52	6.92	6.71	9.36	8.16	7.93	5.91	5.77	6.78	6.2
618.921	6.59	4.9	6.93	4.63	6.76	7.88	3.77	4	6.64	7.01	6.7	4.68	9.95	6.33	6.15	8.28	8.09	6.07	3.3	7.79	5.79	6.29	6.76	6.74	6.14	8.53	7.22	6.41	9.15	6.51	8.9	9.07	6.9	7.42	7.1	7.92	4.89	6	5.71	8.3	6.93	6.6	9.24	8.32	8	5.55	5.76	6.82	6.01
619.258	6.67	5.07	7.28	4.72	6.58	7.91	3.84	4.16	6.76	7.04	6.68	4.78	9.89	6.31	6.42	8.33	8.17	6.14	3.22	7.92	5.82	6.29	6.7	6.74	6.07	8.41	7.35	6.48	9.21	6.24	8.77	9.44	6.65	7.15	7.2	8.11	4.97	6.1	5.93	8.09	6.65	6.57	8.88	8.09	8.09	5.55	5.72	6.96	6.23
619.595	6.76	5	7.22	4.78	6.48	7.91	3.79	4.54	6.7	6.85	6.84	4.88	9.98	6.23	6.5	8.54	7.95	6.12	3.32	8.06	5.64	6.39	6.49	6.55	5.96	8.23	7.04	6.66	8.92	6.26	8.35	9.39	6.44	7.4	7.05	7.97	5.08	6.11	5.84	8.14	6.55	6.49	8.93	8.04	8.21	5.87	5.64	6.93	6.19
619.932	6.59	4.85	7.14	4.82	6.5	7.91	3.75	4.42	6.3	6.45	6.42	5.15	10.21	6.1	6.33	8.72	7.55	6.27	3.33	7.99	5.53	6.33	6.48	6.55	6.09	8.37	6.94	6.86	8.61	5.92	8.45	9.25	6.15	7.42	7.05	7.71	4.59	5.81	5.89	8.17	6.31	6.61	8.77	8.14	7.99	6.11	5.82	6.8	6.12
620.27	6.72	5	7.11	4.81	6.42	7.93	3.86	4.25	6.31	6.36	6.03	4.75	10.33	5.87	6.16	8.8	7.66	5.99	3.37	7.91	5.66	6.22	6.23	6.42	5.91	8.18	6.79	6.85	8.41	6	8.42	9.08	6.22	7.64	6.71	7.72	4.28	5.95	5.97	8.25	6.35	6.7	8.62	8.06	8	5.86	5.74	6.56	6.21
620.607	6.59	4.81	7.37	4.7	6.13	8.14	3.74	4.03	6.04	6.11	5.7	4.52	10	5.96	5.98	8.52	7.46	6.21	3.25	7.63	5.76	6.22	6.07	6.33	5.46	8.1	6.64	6.57	8.09	5.85	8.48	9.12	6.4	7.64	6.56	7.68	4.3	5.7	5.99	7.79	6.33	6.77	8.5	8.07	7.82	5.84	5.74	6.34	6.03
620.944	6.71	4.69	7.21	4.66	6.16	8.14	3.57	3.99	5.94	6.04	5.6	4.45	10	5.67	5.6	8.11	7.61	6.05	3.05	7.66	5.8	5.77	5.94	6.07	5.38	7.92	6.55	6.46	7.81	6	8.45	8.97	6.28	7.51	6.43	7.7	4.16	5.45	5.76	7.69	6.39	6.65	8.39	8.01	7.64	5.76	5.57	6.08	5.85
621.28	6.86	5.17	7.38	5.08	6.41	8.23	3.76	4.26	6.53	6.59	5.78	5.02	10.33	5.95	5.87	8.47	7.66	6.42	3.56	7.9	6.39	6.26	6.35	6.36	5.45	8.3	6.8	7.13	8.11	6.38	8.79	9.15	6.57	7.91	6.93	7.96	4.16	5.87	6.36	7.92	6.83	6.74	8.63	8.45	8.18	6.27	6.07	6.6	6.15
621.617	6.81	5.3	7.29	4.98	6.49	8.3	3.92	4.17	6.44	6.31	5.63	4.89	10.38	5.75	5.84	8.43	7.67	6.5	3.72	8.01	6.38	6.62	6.25	6.51	5.37	8.62	6.84	6.95	8.18	6.34	8.71	9.08	6.52	8.01	7.1	7.94	3.96	5.92	6.4	7.59	6.93	6.35	9	8.45	8.06	6.38	5.86	6.38	6.06
621.954	6.18	4.85	6.49	4.67	6.41	7.81	3.85	3.72	6.01	6.05	5.48	4.71	9.93	5.48	5.45	8.18	7.19	5.99	3.37	7.78	6.12	6.25	5.82	5.88	4.93	8.33	6.46	6.53	7.95	6	8.26	8.64	6.42	7.47	6.79	7.72	3.65	5.32	6.11	7.38	6.68	5.98	8.6	8.26	7.57	5.48	5.52	5.87	5.45
622.291	6.19	4.89	6.35	4.6	6.37	7.56	3.77	3.51	5.77	5.85	5.25	4.7	9.61	5.36	5.14	8.18	7	5.97	3.35	7.78	6.32	6.23	5.95	5.72	4.61	8.31	6.3	6.48	7.79	5.64	8.33	8.55	6.45	7.37	7.04	7.88	3.33	5.46	6.06	7.18	6.7	6.04	8.51	8.04	7.38	5.4	5.22	5.96	5.15
622.628	6.25	4.75	6.22	4.98	6.46	8.17	4.12	3.72	5.91	6.08	5.62	5.21	9.5	5.82	5.26	8.5	6.83	5.94	3.7	7.99	6.66	6.58	6.11	5.44	4.82	8.29	6.2	6.3	8.26	5.6	8.6	8.84	6.74	7.67	7.16	8.35	3.32	5.42	6.16	7.67	6.95	6.32	8.87	7.94	7.46	5.94	5.19	6.02	5.32
622.964	6.4	4.98	6.23	4.96	6.71	8.43	4.25	4.11	6.21	6.22	5.87	5.49	9.72	5.89	5.28	8.71	7.11	6.38	4.16	8.25	6.75	6.99	6.22	5.81	4.96	8.48	6.17	6.49	8.42	6.09	9.04	8.93	6.92	8.1	7.38	8.25	3.67	5.68	6.26	8	7.11	6.57	9.29	8.2	7.59	6.21	5.19	5.93	5.42
623.301	6.42	4.95	6.32	4.97	6.85	8.56	4.44	4.01	6.34	6.44	5.84	5.47	9.43	6.05	5.08	8.62	7.36	6.5	4.16	8.31	6.93	7.25	6.36	6.07	4.98	8.4	6.17	6.38	8.54	6.25	9.5	8.82	7.11	7.71	7.77	8.12	3.55	5.78	6.13	8.1	7.08	6.37	9.18	8.13	7.63	6.41	5.44	5.93	5.76
623.638	6.4	4.98	6.3	5.2	6.81	8.48	4.31	4.02	6.6	6.63	6.13	5.27	9.21	5.95	5.07	8.53	7.59	6.57	4.11	8.22	6.96	7.07	6.3	6.08	4.54	8.26	5.91	6.2	8.69	6.27	9.54	8.78	7.12	7.4	7.54	8.16	3.68	5.46	6.15	8.05	6.94	6.2	9.28	7.99	7.45	6.29	5.32	5.87	5.79
623.974	6.35	5	6.71	5.48	6.92	8.57	4.56	4.36	6.51	6.88	6.41	5.74	9.2	6.25	5.14	8.48	7.79	6.8	4.23	8.39	7.2	7.42	6.44	6.19	4.49	8.47	6.1	6.36	8.94	6.31	9.41	9.12	7.36	7.3	7.63	8.03	3.89	5.43	6.06	8.02	7.16	6.05	9.68	8.05	7.67	6.51	5.4	6.1	5.71
624.311	6.36	5	6.42	5.44	6.96	8.37	4.55	4.33	6.48	6.73	6.47	5.74	9	6.06	5.2	8.44	7.82	6.53	4.1	8.32	7.04	7.42	6.42	6.27	4.75	8.56	6.02	6.42	9.1	6.33	9.23	8.97	7.08	7.36	7.6	7.99	3.86	5.41	6.01	8.14	6.85	6.02	9.77	7.97	7.34	6.56	5.44	6.11	5.6
624.647	6.37	5.07	6.59	5.37	6.78	8.65	4.58	4.51	6.4	6.48	6.34	5.92	8.95	6.21	5.53	8.71	7.8	6.45	4.09	8.27	6.99	7.54	6.28	6.17	4.71	8.52	6.06	6.32	9.29	6.26	9.26	9.18	7.01	7.42	7.59	7.99	3.91	6.04	6.19	8.23	6.62	6.12	9.92	8.09	7.28	6.71	5.6	6.43	5.95
624.984	6.32	4.52	6.41	5.11	6.76	8.68	4.62	4.71	6.1	6.06	6.32	5.71	8.49	5.97	5.37	8.69	7.58	6.16	3.88	8.4	6.81	7.31	5.91	6.22	4.59	8.15	6.13	6.05	9.27	6.18	9.09	8.94	6.66	7.41	7.34	7.87	3.89	5.77	6.16	8.13	6.21	6.05	9.7	7.69	6.96	6.54	5.47	5.86	5.4
625.32	6.27	4.42	6.44	5.36	6.75	8.79	4.63	4.65	6.38	6.05	6.34	5.87	8.63	5.83	5.23	8.64	7.8	6.15	3.92	8.37	6.8	7.28	5.86	6.23	4.43	8.04	6.05	6.03	9.27	6.35	9.09	9.1	6.54	7.39	7.27	7.96	3.72	6.06	6.17	8.36	6.03	5.88	9.49	7.7	6.94	6.42	5.58	5.74	5.38
625.657	6.92	4.62	7.15	5.68	6.87	9.07	4.9	5.11	6.79	6.28	6.37	6.29	9.13	6.05	5.5	8.89	8.24	6.8	4.23	8.67	6.98	7.6	6.28	6.59	4.74	8.44	6.18	6.67	9.4	6.77	9.64	9.53	6.51	7.67	7.7	8.21	3.82	6.45	6.47	8.84	6.3	5.88	10.08	7.83	7.58	6.95	5.88	6.08	5.62
625.993	7.1	4.73	7.3	6.01	6.95	9.42	4.88	5.19	7.05	6.38	6.46	6.59	9.52	6.09	5.71	8.87	8.53	7.04	4.51	8.8	6.9	7.8	6.55	6.75	5.36	8.49	6.35	7.01	9.54	7.11	9.82	9.78	6.57	7.97	7.86	8.04	4.3	6.46	6.73	8.98	6.59	5.87	10.13	8.2	8.04	7.24	6.4	6.15	5.85
626.329	6.84	4.56	7.29	5.87	6.72	9.19	4.51	4.74	7.13	5.99	6.4	6.39	9.29	5.82	5.41	8.62	8.3	7.18	4.19	8.4	6.71	7.24	6.45	7.14	4.98	8.32	6.32	7.04	9.07	7.07	9.51	9.56	6.31	7.89	7.63	7.87	4.46	6.45	6.43	8.62	6.1	5.62	9.82	8.13	7.74	6.91	6.23	6.04	5.83
626.665	6.55	4.2	6.94	5.5	6.28	8.77	4.24	4.25	6.79	5.64	6.25	6.13	9.2	5.58	5.25	8.42	7.9	6.68	3.52	8.33	6.4	6.58	6.41	6.74	4.39	8.22	6.03	6.67	8.75	6.53	8.87	9.08	6.2	7.7	7.34	7.7	4.27	6.03	6.11	8.24	5.77	5.03	9.28	8.06	7.36	6.35	6.18	5.89	5.55
627.001	6.67	4.28	6.97	5.66	6.16	8.82	4.24	4.32	6.62	5.48	6.25	5.83	9.45	5.64	5.42	8.26	7.94	6.84	3.56	8.25	6.37	6.68	6.49	6.7	4.46	8.2	5.86	6.83	8.82	6.42	8.57	9.17	6.18	8	7.32	7.79	4.51	5.8	6.2	8.21	5.92	5.13	9.37	7.99	7.45	6.09	6.14	5.78	5.62
627.338	6.84	4.35	6.72	5.34	6.12	8.88	4.32	4.25	6.82	5.55	6.17	5.94	9.39	5.71	5.47	8.03	7.92	6.86	3.71	8.17	6.45	6.76	6.7	6.62	4.41	8.12	6.07	6.8	8.92	6.71	8.14	8.9	6.11	8.29	7.43	7.74	4.7	6.28	6.13	8.03	5.86	5.08	9.13	7.78	7.75	6	5.94	5.69	5.4
627.674	6.91	4.27	6.4	5.13	6.24	9.25	4.05	4.25	6.91	5.43	6.29	5.94	9.44	5.67	5.5	8.09	7.93	7.02	3.59	7.94	6.43	6.57	6.78	6.65	4.5	7.92	6.06	6.6	8.86	6.58	8.2	8.7	5.97	8.21	7.41	7.82	4.77	6.36	6.5	8.12	5.94	5.25	9	7.69	7.49	6.09	6	5.52	5.14
628.01	6.89	4.52	6.5	5.45	6.58	9.51	4.19	4.37	7.15	5.59	6.47	6.32	9.94	6.04	5.65	8.22	8.27	7.37	3.82	7.98	6.91	6.79	6.83	7.05	4.59	7.93	6.36	6.79	9.08	7.03	8.33	8.68	6.23	8.3	7.53	8.18	5.05	6.96	6.81	8.26	6.14	5.54	9.22	7.87	8.18	6.17	6.05	5.43	5.05
628.346	6.82	4.4	6.5	5.44	6.76	9.32	4.26	4.42	7.38	5.89	6.53	6.43	9.89	5.99	5.32	8.39	8.41	7.39	3.83	7.94	7.05	6.77	6.89	7.37	5.08	7.93	6.17	6.68	8.93	7.47	8.54	8.36	6.26	8.3	7.67	8.2	5.1	6.77	7.17	8.17	6.13	5.3	9.13	8.07	8.39	6.32	6.16	5.41	4.92
628.682	6.59	4.58	6.77	5.5	6.94	9.25	4.64	4.13	7.51	5.81	6.52	6.32	10.13	6.07	5.73	8.27	8.87	7.42	4.09	7.53	7.03	7.05	6.85	7.5	5.14	8.36	6.03	6.8	8.76	7.54	8.52	8.44	6.23	8.32	7.52	8.23	5.37	6.91	6.92	7.92	6.23	5.18	9.32	8.23	8.64	6.33	6.05	5.52	4.87
629.018	6.59	5.01	7.05	5.42	7.05	9.29	4.8	4.38	7.6	6.25	6.5	6.21	10.03	6.56	5.81	8.37	9	7.46	4.05	7.87	7.08	7.11	7.1	7.7	5.34	8.48	5.99	7.1	8.93	7.52	8.68	8.6	6.67	8.4	7.84	8.3	5.79	6.76	6.94	8.23	6.24	5.5	9.43	8.35	8.77	6.54	6.21	5.91	5.03
629.353	6.26	5.02	6.83	5.42	7.08	9.16	4.42	4.19	7.24	6.16	6.21	5.95	9.68	6.43	5.42	8.23	9.02	7.25	3.66	7.64	6.73	7.02	7.06	7.62	5.26	8.44	5.99	6.61	8.66	7.4	8.57	8.45	6.34	8.41	7.51	8.05	5.75	6.73	6.64	7.88	6.19	5.35	9.03	8.22	8.64	6.25	5.93	5.81	4.99
629.689	5.97	4.98	6.9	5.27	7.02	8.9	4.51	3.96	7.08	6.2	6.33	5.48	9.64	6.4	5.56	8.24	8.86	7.08	3.44	7.5	6.93	6.78	6.74	7.82	4.71	8.36	5.75	6.35	8.48	7.19	8.26	8.53	6.1	8.08	7.19	8.09	5.63	6.55	6.5	7.93	5.84	5.12	8.94	8.12	7.97	5.89	5.47	5.62	4.73
630.025	5.82	5.06	6.73	5.13	7.09	8.88	4.67	4.24	6.72	6.05	6.11	5.03	9.75	6.28	5.61	8.18	8.92	6.77	3.73	7.68	6.55	6.93	6.78	7.59	5.01	8.35	5.82	6.55	8.53	7.17	8.07	8.41	6.01	7.99	7.16	8.12	5.32	6.66	6.69	8.22	6.01	4.97	8.87	8.22	8.01	5.76	5.8	5.72	4.44
630.361	6.13	5.25	7.14	5.81	7.5	8.9	4.76	4.69	6.85	6.62	6.55	5.01	9.91	6.67	5.62	8.4	9.34	7.13	4	7.78	6.87	7.37	6.91	7.9	5.49	8.36	6.3	6.79	8.47	7.52	8.33	8.87	6.46	8.24	7.31	8.41	5.23	6.64	7.04	8.58	6.28	5.8	9.46	8.52	8.42	6.06	6.14	5.71	4.6
630.696	6.07	5.26	7.34	5.71	7.83	8.77	4.88	4.61	7.02	6.76	6.8	5.09	9.68	6.72	5.82	8.52	9.22	7.12	4.02	7.8	7.1	7.28	6.82	7.96	5.36	8.39	6.41	6.72	8.67	7.7	8.58	8.82	6.43	8.16	7.25	8.65	5.13	6.44	6.73	8.53	6.24	6.11	9.47	8.54	8.69	6.09	6.08	5.92	4.56
631.032	5.76	5.17	7.45	5.82	7.62	8.4	4.61	4.45	6.55	6.62	6.46	4.71	9.56	6.46	5.72	8.52	8.98	6.89	3.54	7.68	6.83	7.2	6.53	7.82	5.51	8.12	6.18	6.72	8.29	7.53	8.82	8.81	6.36	7.9	7.34	8.41	4.97	6.39	6.76	8.64	6.22	6.1	9.53	8.86	8.74	6.15	6.07	5.79	4.67
631.368	5.54	5.19	7.51	5.65	7.42	7.8	4.69	4.19	6.47	6.73	6.32	4.53	9.76	6.32	5.75	8.56	8.75	6.51	3.56	7.78	6.31	7.16	6.45	7.71	5.36	8.11	6.02	6.9	8.34	7.52	8.57	8.47	6.1	8.05	7.21	8.24	4.96	5.99	6.54	8.75	6.04	6.21	9.31	8.97	8.66	6.03	5.91	5.64	4.61
631.703	5.45	5	7.18	5.39	7.13	7.35	4.62	3.97	6.21	6.66	6.19	4.18	9.57	6.08	5.66	8.66	8.28	6.22	3.28	7.95	5.81	6.9	6.49	7.13	5.47	8	5.75	6.55	8.18	7.06	8.3	8.58	5.87	7.79	6.96	7.93	4.84	5.4	6.24	8.69	5.99	5.75	8.97	8.91	8.37	5.98	5.74	5.66	4.63
632.039	5.37	5.12	6.91	5.24	7.15	7.18	4.6	3.89	5.94	6.36	6.08	3.78	9.41	5.99	5.97	8.48	7.96	6.23	3.33	7.86	5.47	7.03	6.62	7.22	4.99	8.07	6.08	6.5	8.2	6.78	7.87	8.44	5.8	7.64	6.9	7.93	4.87	5.23	5.75	8.88	5.74	5.76	8.96	8.81	8.21	5.74	5.62	5.72	4.73
632.374	5.53	5.17	6.73	5.33	7.28	7.18	4.16	4.13	5.84	6.64	6	3.84	9.44	5.85	5.59	8.16	7.81	6.18	2.97	7.99	5.64	6.83	6.4	6.94	5.05	7.76	6.01	6.31	8.7	6.58	8.04	8.35	6.25	7.48	7.28	8	4.76	5.11	5.83	9.12	5.75	5.91	8.7	8.94	7.96	6	5.61	5.84	5.1
632.71	5.73	4.88	6.67	5.46	7.3	7.26	4.22	4.46	5.65	6.57	6.17	4.04	9.58	5.73	5.91	8.4	7.55	6.33	2.99	7.76	5.77	6.8	6.16	6.84	5.18	7.81	6.15	6.4	8.64	6.59	8.19	8.51	6.14	7.61	7.27	8.16	4.36	5.23	6	9.06	5.98	5.88	8.72	8.9	8.14	5.93	5.62	5.95	5.13
633.045	5.66	4.93	6.59	5.37	6.95	7.28	4.1	4.79	5.74	6.35	6.7	3.85	9.83	5.79	5.92	8.34	7.13	6.45	3.04	7.83	6.16	6.77	6.03	6.59	4.91	7.62	6.11	6.47	8.75	6.54	7.99	8.52	6.69	7.53	7.25	8.33	4.64	5.03	6.17	9.22	6.05	6.04	8.67	9.04	8.05	5.94	5.75	5.8	5
633.38	5.95	4.91	6.26	5.16	6.77	7.16	4.1	4.89	5.47	6.07	6.53	3.87	9.33	6.03	5.98	8.41	7.09	6.17	2.71	8.2	5.69	6.56	5.81	6.24	5.06	7.57	6.23	6.24	8.73	6.47	8.2	8.14	6.91	7.54	7.32	8.13	4.39	5.24	6.11	9.04	5.86	5.98	8.54	8.85	8.24	5.97	5.79	5.88	5.09
633.716	6.58	5.07	6.83	5.58	7.08	7.24	4.23	5.02	5.93	6.49	6.5	4.41	9.61	6.25	6.12	8.85	7.47	6.51	2.72	8.35	6.34	6.64	6.03	6.66	5.13	7.76	6.28	6.24	9.14	6.73	8.52	8.84	7.43	7.63	7.55	7.85	4.73	5.42	6.38	9.09	5.81	6.5	8.68	8.59	8.53	6.61	5.93	5.83	5.66
634.051	6.54	4.76	6.57	5.24	7.16	7.51	4.18	4.84	6.04	6.37	6.16	4.45	9.47	5.98	6.22	8.52	6.99	6.22	2.91	8.25	6.5	6.47	5.77	6.74	5.24	7.93	6.2	6.11	9.4	6.58	8.81	8.67	7.09	7.51	7.6	7.63	5.03	5.67	6.37	9.03	5.84	6.05	8.41	8.34	8.42	6.76	5.91	5.94	5.67
634.386	6.25	4.65	6.23	4.99	6.8	7.28	3.95	4.77	5.82	6.11	5.76	4.47	9.48	5.89	5.88	8.17	6.81	6.17	2.78	7.79	6.29	6.11	5.68	6.69	5.2	7.9	6.12	5.91	9.24	6.33	8.59	8.66	7.13	7.03	7.59	7.2	5.05	5.76	6.46	8.68	5.58	5.42	8.29	7.81	7.97	6.45	6.06	5.72	5.28
634.721	6.48	4.65	6.24	4.64	6.47	7.57	4	4.98	5.94	5.95	6	4.64	10.01	5.9	5.8	8.3	6.74	6.48	2.98	7.74	6.51	6.41	5.81	6.91	5.15	7.91	6.04	5.97	9.5	6.3	8.65	8.73	7.07	7.2	7.44	7.39	5.12	5.83	6.34	8.76	5.85	5.27	8.37	7.86	7.85	6.43	6	5.75	5.09
635.056	6.8	4.72	5.96	4.7	6.61	7.44	4.17	4.93	5.87	5.84	5.88	4.7	9.61	5.97	5.89	8.39	6.8	6.52	2.83	7.6	6.78	6.35	5.59	6.87	5.45	8.1	6.06	5.85	9.36	6.19	8.98	8.88	7.39	6.96	7.39	7.66	4.99	6.08	6.24	8.75	5.95	4.9	8.46	7.85	7.67	6.38	6.04	5.75	5.28
635.391	6.89	4.86	5.6	4.87	6.62	7.45	4.22	4.92	5.86	5.78	5.88	4.71	9.56	5.69	5.85	8.24	6.87	6.47	2.79	7.35	6.84	6.18	5.33	7.16	5.46	8.02	6.17	5.92	9.54	6.26	8.84	9.08	7.69	6.97	7.17	7.38	4.68	6.23	6.07	8.66	5.64	4.49	8.4	7.37	7.72	6.14	5.98	5.55	5.29
635.726	7.31	4.97	5.91	5.1	6.75	7.83	4.23	5.1	6.31	6.23	6.05	4.96	10.19	6.17	5.81	8.65	7.03	6.73	2.96	7.65	7.16	6.07	5.63	7.08	5.82	8.45	6.29	5.98	9.85	6.46	9.11	9.68	7.94	7.35	7.42	7.64	4.58	6.47	6.4	8.81	6.18	4.63	8.53	7.37	8.08	6.47	5.89	5.64	5.28
636.061	7.18	4.55	5.69	4.99	6.52	7.71	4.12	4.78	6.13	5.92	5.8	4.6	10.42	6.11	5.72	9.01	6.82	6.38	2.98	7.56	7.1	6	5.86	6.95	5.5	8.44	6.22	5.85	9.36	6.49	8.77	9.57	7.54	7.44	6.62	7.24	4.38	6.5	6.14	8.8	6.16	4.63	8.44	7.12	8.23	6.19	5.84	5.36	4.83
636.396	6.78	4.39	5.53	4.78	6.25	7.38	3.55	4.32	6.04	5.45	5.56	4.49	10.47	5.89	5.47	8.93	6.72	6.25	2.89	7.59	6.49	5.89	5.85	6.98	5.23	8.37	6.1	5.81	9.37	6.23	8.28	9.27	7.86	7.41	6.06	6.91	4.56	6.45	5.81	8.62	5.66	4.46	8.39	7.1	8.13	6.61	5.39	5.05	4.68
636.731	7.04	4.3	5.74	4.93	6.61	7.31	4.08	4.37	6.33	5.55	5.28	4.58	10.3	5.79	5.7	8.73	7.03	6.15	3.27	7.94	6.59	5.87	5.81	7.26	5.35	8.44	6.08	5.59	9.64	6.35	8.15	9.07	7.5	7.43	5.78	6.75	4.34	6.65	5.95	8.5	5.72	4.53	8.51	7.13	7.85	6.7	5.61	5.31	5.18
637.066	6.57	4.08	5.87	5.13	6.54	7.11	4.08	4.42	6.58	5.43	5.07	4.7	10.33	5.39	5.29	8.35	7.17	6.31	3.57	7.38	6.61	6.37	6.12	7.31	5.14	8.39	6.07	5.59	9.81	6.49	7.67	8.95	7.1	7.51	5.49	6.8	4.33	6.61	5.6	8.43	5.59	4.35	8.48	7.04	7.79	6.55	5.52	4.93	4.9
637.401	6.12	3.67	5.24	4.8	6.02	6.64	3.62	4.28	5.95	4.82	5.07	4.24	9.88	5.21	5.21	8.07	6.54	5.84	3.15	7.2	5.99	6.14	5.51	6.45	4.56	8.38	5.8	5.29	9.43	5.83	7.17	8.29	6.45	7.37	5.02	6.48	3.85	6.25	5.05	7.75	5.6	3.53	7.99	6.83	7.58	5.87	5.3	4.73	4.33
637.736	5.64	3.72	5.2	4.24	5.4	6.36	3.16	3.89	5.34	4.14	4.52	3.7	9.64	4.98	4.82	8.14	6.27	5.64	2.54	6.6	5.53	6.02	5.49	5.61	4.33	7.81	5.29	4.93	9.08	5.61	6.76	7.77	6.13	7.18	4.71	6.46	2.97	6.16	4.67	7.1	5.04	3.47	7.3	6.54	7.53	5.5	4.71	4.05	4.24
638.07	6.06	3.79	5.31	4.71	5.37	6.37	3.41	3.95	5.39	4.26	4.64	3.57	9.59	4.92	4.75	8.46	6.29	5.57	2.75	6.86	5.66	6.33	5.5	5.27	4.6	8.17	5.35	5.2	9.18	5.53	7.01	7.73	5.95	7.64	4.5	6.7	2.65	6.47	4.87	7.54	4.93	3.59	7.24	7.25	7.67	5.69	4.58	4.11	4.25
638.405	5.89	3.82	5.39	5.11	5.67	6.15	3.69	3.59	5.17	4.38	4.59	3.81	8.97	5.15	4.79	8.47	6.14	4.96	3.18	7.16	5.68	5.86	5.26	5.21	4.66	8.58	5.69	4.89	8.93	5.53	6.48	7.45	5.98	7.4	4.48	6.59	2.62	6.37	4.83	7.3	4.23	4.09	7.06	6.81	7.57	5.56	4.16	4.11	4.49
638.74	5.64	3.03	5.23	5.18	5.27	6.35	3.39	3.28	5.01	4.02	4.36	3.28	8.74	4.57	4.59	8.07	5.4	4.95	2.89	6.71	5.28	5.47	5.36	5.02	4.2	8	5.31	4.43	8.31	5.27	6.13	7.18	5.56	7.15	4.36	6.43	2.23	5.93	4.38	6.74	3.66	3.87	7.02	6.34	7.7	5.35	3.85	3.88	3.81
639.074	5.35	2.87	5.54	4.97	5.29	6.38	3.2	3.04	5.01	4.18	4.09	3.18	8.64	4.56	4.21	7.79	5.27	5.03	2.99	6.82	5.6	5.44	4.98	4.67	4.04	7.78	5.25	4.13	7.94	5.39	6.36	6.68	5.37	6.78	4.6	6.64	2.21	5.55	4.48	6.79	4.06	4.18	7.01	6.46	7.96	5.15	3.82	4.05	3.97
639.409	5.39	2.8	5.56	5.06	5.19	6.16	3.33	3.08	4.86	3.69	4.22	3.28	8.14	4.1	4.26	7.38	5.41	5.2	2.97	6.67	5.75	5.52	4.78	4.4	3.96	7.23	4.72	4.59	7.84	5.5	6.4	6.43	5.17	6.84	4.14	5.98	2.5	5.7	4.28	6.77	3.56	4.32	6.87	6.27	7.84	5.57	3.8	3.8	4.03
639.743	5.59	3.3	5.78	5.08	5.04	6.24	3.3	3.48	5.04	3.68	4.2	3.33	7.89	3.99	4.49	7.61	5.14	5.64	2.93	6.65	5.57	5.45	4.88	4.55	4.12	7.51	5.02	4.9	7.78	5.61	6.6	6.86	5.24	6.78	4.53	6.28	2.62	5.75	4.57	6.77	3.91	4.67	7	6.31	8.09	5.36	4.07	4.25	4.14
640.077	6	3.24	5.6	5.09	4.96	6.41	3.63	3.6	4.98	3.73	4.07	2.94	7.31	3.9	4.57	7.36	4.91	5.58	3.1	6.49	5.8	5.51	4.88	4.45	4.04	7.25	5.22	4.66	7.2	6.03	6.73	6.63	4.88	6.33	4.97	6.51	2.68	5.32	4.58	6.49	3.98	4.85	7.14	6.06	8.22	4.66	4.35	4.13	4.13
640.412	5.4	2.83	5.21	4.62	4.65	6.05	3.04	2.95	4.23	3.51	3.7	2.66	7	3.43	3.97	7.16	4.36	4.92	2.3	5.7	4.86	4.98	4.17	4.13	3.71	7.16	4.79	4.19	6.5	5.46	6.58	6.46	4.64	5.62	5.14	6.01	2.27	4.82	3.98	5.92	3.45	4.56	6.87	5.37	7.86	4.34	3.69	3.52	3.34
640.746	5.72	2.7	5.37	4.49	4.61	6.35	2.86	2.78	4.19	3.94	3.95	2.74	7.2	3.63	4.18	7.6	4.27	4.78	2.4	5.86	5.23	4.63	3.97	4.21	3.84	7.24	4.73	4.29	6.37	5.55	6.83	6.71	4.73	5.77	5.23	6.08	2.58	4.84	4.17	5.85	3.57	4.93	6.86	5.13	7.94	4.33	3.32	3.64	3.42
641.081	5.89	2.96	5.94	4.96	5.09	6.59	2.9	2.9	4.73	4.32	4.2	3.07	7.44	4	4.25	7.53	4.71	5.2	2.73	5.96	5.66	4.71	4.26	4.7	4.67	7.35	5.13	4.55	6.63	5.77	7.59	7.04	5.01	6.02	5.94	6.51	2.98	5.48	4.73	6.33	3.81	5.38	7.48	5.51	7.9	4.79	3.33	3.89	3.86
641.415	5.99	2.72	5.81	5.02	5.18	6.54	3.02	3.26	5.27	4.99	4.3	3.54	7.34	3.99	4.3	7.68	5.07	5.28	3.32	6.64	5.92	4.4	4.33	4.82	4.5	7.76	5.55	4.8	6.76	6.21	7.54	7.58	4.85	5.96	5.55	6.24	3.49	5.32	4.5	6.77	4.19	5.46	7.94	5.5	7.62	4.83	3.76	4.11	3.79
641.749	5.69	2.68	6.03	5.09	5.39	6.81	3.03	3.49	5.32	5.13	4.42	3.92	7.5	3.85	4.44	7.89	5.38	5.16	3.66	6.85	6.07	4.28	4.11	5.13	4.71	7.62	5.94	5.09	6.8	6.52	7.48	7.97	5.12	6.29	5.64	6.34	3.62	5.29	4.62	7.1	4.64	5.79	8.16	5.35	7.66	5.21	3.88	4.41	4.08
642.083	5.79	2.35	6.17	5.07	5.38	6.98	3.06	3.91	5.51	5.13	4.51	3.92	7.88	4.17	5.01	7.86	5.77	5.68	3.7	6.86	5.96	4.85	4.58	5.34	4.87	7.69	6.03	4.98	7.19	6.68	7.74	8.54	5.12	6.13	5.64	6.55	3.7	5.5	4.66	7.09	5.37	5.5	8.19	5.38	7.61	5.45	4.37	4.6	4.12
642.417	6.07	2.77	6.63	5.17	5.39	7.26	3.25	4.12	5.87	5.54	4.59	4.18	8.21	4.56	4.86	7.84	6.17	5.4	3.79	7.03	6.37	4.99	4.57	5.57	4.95	7.84	6.46	5.19	7.64	6.69	7.81	8.68	5.1	6.36	5.55	6.49	3.8	5.71	5.04	7.08	5.57	5.5	7.89	5.7	7.77	5.58	4.57	4.94	4.52
642.751	6.08	2.74	6.76	5.08	5.09	7.22	2.93	4.36	5.81	5.27	4.78	3.83	8.28	4.86	5.08	8.05	6.42	5.27	3.59	6.82	5.94	4.81	4.9	5.84	4.99	8.23	6.36	5.38	7.7	6.15	7.6	8.78	5.03	6.55	5.38	6.08	3.51	6.11	5	7.01	5.44	5.35	7.68	5.49	7.33	5.9	4.53	4.97	4.67
643.085	5.69	2.51	6.24	4.54	4.46	7.09	2.5	3.81	5.33	5.4	4.33	3.35	8.04	4.59	4.64	7.8	6.02	4.69	2.96	6.59	5.02	4.69	4.59	5.71	4.77	7.78	6.67	4.97	7.64	5.6	7.35	8.45	4.46	6.21	5.26	6.19	3.03	5.89	4.7	6.43	5.29	4.86	7.31	5.21	7.07	5.06	4.3	4.67	4.34
643.419	5.8	2.25	6.24	4.53	4.37	6.68	2.61	4.03	5.65	5.45	4.41	3.84	8.26	4.63	4.43	7.77	6.95	4.84	2.89	6.71	4.7	4.66	4.55	5.7	4.74	7.6	6.42	4.72	8.01	5.57	7.48	8.4	4.86	5.87	5.31	6.19	3.38	6.02	4.79	6.44	5.09	4.55	7.43	5.61	6.71	5.32	4.15	4.56	4.81
643.753	5.62	2.18	6.29	4.59	4.41	6.64	2.56	4.07	5.46	5.66	4.26	4.05	8.46	5.07	4.45	7.96	7.29	5	3.12	7	4.73	4.92	4.52	5.73	5.09	7.94	6.63	4.67	8.4	5.15	7.88	8.73	4.98	6.13	5.36	5.93	3.33	6.47	5.07	6.86	5.58	4.79	7.38	5.94	6.6	5.48	4.19	4.94	4.79
644.087	5.74	2.75	6.47	4.82	4.46	6.86	2.67	4.23	5.78	5.75	4.31	4.21	9	5.38	4.84	7.78	7.25	5.38	3.4	7.24	5.34	5.26	5.25	5.8	5.34	7.68	7.08	5.21	8.51	5.11	7.8	8.86	4.8	6.56	5.15	6.11	3.58	7	5.06	7.16	5.98	4.94	7.3	6.09	7.19	5.59	4.76	5.35	5.19
644.421	5.66	3.1	6.31	4.82	4.55	6.67	2.55	4.07	5.58	5.37	3.84	4.04	8.85	5.13	4.8	7.44	6.94	5.1	3.41	7.08	4.92	4.96	4.95	5.8	5.29	7.82	6.88	5.29	8.4	4.81	7.8	8.6	4.73	6.31	5.21	6.14	3.18	6.84	4.93	6.91	6.13	4.78	7.05	6.43	7.1	5.75	5.14	5.33	5.01
644.755	5.53	3.16	5.87	4.44	4.22	6.5	2.85	3.96	5.26	5.35	3.43	3.91	8.66	5.1	4.74	7.49	6.71	4.84	3.17	7.01	4.97	4.81	5.09	5.86	4.85	7.62	6.78	5.28	8.16	5.02	7.28	8.14	4.97	6.09	4.92	5.91	3.13	6.13	4.49	6.81	5.64	4.91	6.44	6.28	7.37	5.62	5.02	5.4	4.73
645.089	5.2	3.08	5.67	4.31	4.19	6.28	2.75	3.47	4.94	4.72	3.54	3.66	8.57	4.7	4.63	7	6.29	4.76	2.57	6.33	4.33	4.87	4.87	5.92	4.66	7.28	6.32	4.89	7.85	4.4	7.11	7.7	4.95	5.76	5.02	5.62	2.76	6.04	4.72	6.1	5.23	4.33	6.12	5.92	7.07	5.53	4.5	5.24	4.55
645.422	4.59	2.64	4.95	3.49	3.71	5.77	2.52	2.69	4.35	4.29	3.19	2.73	8.28	4.47	4.12	6.31	5.87	4.62	1.85	5.98	3.67	4.52	4.77	5.74	3.98	6.9	5.7	3.93	7.12	3.97	6.39	6.92	4.39	5.02	4.64	4.77	2.3	5.35	3.75	5.42	4.87	3.8	5.56	5.48	6.34	5.01	3.78	4.8	3.85
645.756	3.86	2.42	4.31	2.67	3.28	5.13	2.11	2.2	4.06	3.83	2.64	2.14	7.86	3.83	3.28	5.99	5.58	3.96	1.07	5.4	2.88	3.7	4.07	5.26	3.44	6.65	5.11	3.78	6.64	3.02	6.05	6.41	4.15	4.74	4.38	3.95	1.62	4.7	3.65	4.88	4.36	3.15	4.61	5.15	5.89	4.5	3.09	4.49	3.66
646.09	2.98	2.47	4	2.43	3.38	4.56	1.85	2.13	3.78	3.17	2.56	1.87	7.4	3.83	3.54	5.88	5.27	3.99	1.14	5.52	2.73	3.75	3.82	5.19	3.53	6.72	4.97	3.68	6.79	3.25	6.02	6.14	4.04	4.91	4.64	3.7	1.61	4.37	3.4	5.12	4.12	3.33	4.42	4.78	5.81	3.8	3.02	4.34	3.67
646.423	2.89	2.57	3.74	1.96	3.33	4.53	1.93	2.02	3.65	3.04	2.17	2.12	7.03	3.77	3.11	5.37	4.77	3.65	1.23	5.43	2.59	3.85	3.79	4.96	2.94	6.15	4.96	3.56	6.57	3.32	5.96	5.75	3.7	4.86	4.61	3.82	1.77	4.15	3.09	5.02	3.44	3.5	4.56	5.12	5.5	3.39	2.92	4.17	3.54
646.757	3.12	3.29	4.13	2.64	3.94	4.75	2.4	2.51	4.21	3.29	2.47	2.71	7.61	4.25	3.71	5.99	4.95	3.84	2.12	5.73	3.32	4.02	4.34	5.58	3.37	6.85	5.05	3.96	6.33	3.5	6.27	6.14	4.33	5.14	4.96	4.13	2.14	4.06	3.55	5.55	4.1	3.83	5.06	5.57	5.87	3.92	3.35	4.76	3.89
647.09	2.56	3.11	3.75	2.35	3.37	4.84	2.06	1.6	3.51	2.92	2.23	2.03	6.94	3.95	3.51	5.53	3.97	3.36	1.86	5.41	3.3	3.35	4.1	5.27	3.18	6.65	4.76	3.43	5.84	3	5.96	5.72	3.69	4.95	4.38	3.86	1.28	3.78	2.95	5.16	3.71	3.6	4.75	4.62	5.76	3.18	2.94	4.62	3.28
647.424	2.42	3.28	3.8	2.4	3.42	4.69	1.7	1.84	3.55	3.14	2.39	1.86	6.95	3.66	3.45	5.37	4.01	2.98	1.3	5.12	3.25	2.78	4.04	5.08	3.16	6.24	3.96	3.55	5.89	3.08	5.67	5.57	3.34	4.91	3.92	3.93	0.83	3.77	2.65	5.14	3.37	3.16	4.67	4.37	5.7	3.42	2.69	4.28	3.51
647.757	2.58	3.5	3.93	2.67	3.22	4.71	2.21	1.69	3.77	2.81	2.76	1.6	6.35	3.81	3.67	5.82	4.29	2.95	1.43	4.84	3.12	2.52	4.11	4.99	3.1	6.31	3.95	3.62	6.03	3.16	5.55	5.31	3.66	5.03	4.35	4.22	0.7	3.52	2.82	5.41	3.01	3.14	4.95	4.38	5.39	3.39	2.61	4.39	3.37
648.09	2.63	3.27	3.72	2.45	2.92	4.64	2.05	1.9	4.04	2.92	3.1	1.7	6.22	3.59	3.36	6.15	4.16	3.5	1.23	5.07	3.19	2.74	4.41	4.73	3.02	5.92	4.35	3.54	5.8	3.26	5.62	5.02	3.44	5.01	3.92	4.49	0.69	3.65	2.91	5.77	3.02	3.08	4.96	4.34	5.4	3.36	2.53	4.23	3.63
648.424	2.99	3.52	3.94	2.55	3.19	4.72	1.95	1.89	4.41	3.05	3.7	1.55	6.09	3.61	3.13	6.04	3.9	3.55	1.62	5.1	3.3	2.89	4.28	4.82	3.16	6.2	4.17	3.48	5.92	2.89	5.78	5.35	3.39	5.28	3.58	4.54	0.65	3.85	2.98	5.96	3.54	2.96	5.54	4.49	5.26	3.81	2.43	4.09	4.01
648.757	3.29	3.92	4.02	2.94	3.38	4.74	2.14	1.92	4.44	3.15	3.51	1.82	6.06	3.92	3.15	6.62	4.48	3.51	1.72	5.76	3.68	2.85	4.49	4.78	3.34	6.46	4.22	3.79	6.11	3.31	5.74	5.45	3.45	5.64	3.67	4.8	1.08	4.02	2.85	6.47	3.76	3.37	5.64	5.05	5.64	3.91	2.88	4.37	4.16
649.09	3.99	4.38	4.28	3.58	3.57	5.14	2.16	2.35	4.82	3.32	3.73	2.35	6.08	4.06	3.39	6.79	4.6	3.48	1.87	5.73	3.89	3.06	4.6	4.56	3.59	6.53	4.45	3.99	6.49	3.51	5.91	5.69	3.68	6	3.94	4.83	1.49	4.46	3.29	6.67	3.94	3.71	5.75	5.4	6.12	4.31	3.03	4.26	4.58
649.423	4.43	4.77	4.76	4.31	3.81	5.57	2.29	2.63	5.12	3.72	3.84	2.53	6.36	4.26	3.61	7.09	4.49	4.02	2.33	6.22	4.35	3.63	4.79	4.78	3.46	6.61	4.47	4.23	6.48	4.06	6.38	5.62	3.52	6.15	4.13	5.52	2.01	4.91	3.23	7.18	4.1	4.33	6.63	5.68	6.57	4.79	3.12	4.35	4.82
649.756	4.96	5.16	4.48	4.59	3.94	5.9	2.44	2.81	5.27	3.89	3.71	2.51	6.75	4.47	3.55	7.39	4.96	4.12	2.48	6.61	4.17	3.82	5.09	4.88	3.49	6.49	4.33	4.28	6.16	3.91	6.34	6.36	4.18	5.88	3.98	5.65	2.15	5.44	3.6	7.21	4.3	4.27	6.76	5.82	6.9	5.24	3.2	4.58	5.17
650.089	5.52	5.25	4.75	4.75	3.91	6.01	2.75	3.25	5.16	4.23	4.08	2.28	6.79	4.56	3.89	8.07	5.4	4.73	2.54	6.78	4.35	3.72	5.02	4.71	3.78	6.85	4.43	4.39	6.54	4.11	6.29	6.4	4.5	5.99	3.78	5.87	2.05	5.65	3.88	7.42	4.81	3.91	6.51	5.71	6.86	5.81	3.19	4.72	5.12
650.422	5.21	4.66	4.34	4.31	3.87	5.76	2.69	3.09	4.79	3.77	3.77	1.73	6.78	4.43	3.35	7.68	5.47	4.54	2.02	6.24	4.38	3.63	4.38	4.12	3.51	6.66	3.81	3.71	6.63	3.88	5.83	6.02	4.23	5.8	3.69	5.93	2.12	5.56	3.4	7.22	4.35	3.88	6.39	5.69	6.89	5.55	2.79	4.02	4.84
650.755	5.69	5.07	4.55	4.66	4.52	6.1	3.13	3.38	5.18	3.96	4.05	1.97	7.36	4.65	3.63	7.69	5.75	4.8	2.35	6.6	5.07	4.53	4.37	4.2	3.97	6.78	3.88	4.1	7.01	4.39	6.28	6.31	4.04	6.27	4.22	5.84	2.59	5.54	3.65	7.28	4.34	4.08	6.6	5.96	6.96	6.01	3.27	4.28	5.25
651.088	5.68	5.13	4.54	4.53	3.99	6.09	3.45	2.6	5.11	3.34	3.74	1.92	7.32	4.62	3.61	7.59	5.46	4.85	2.71	6.6	5.04	4.74	4.36	3.98	3.67	6.94	3.95	4.06	6.68	4.44	5.98	6.05	4.12	6.08	4.26	5.5	2.73	5.27	3.47	6.93	4.64	4.12	6.49	6.11	6.72	5.65	3.37	4.29	5.08
651.421	5.75	4.94	4.29	4.25	4.36	6.08	2.86	2.5	4.83	3.7	3.33	1.72	7.56	4.39	3.64	7.78	5.12	4.92	2.7	7.19	5.28	4.83	4.4	4.21	3.85	6.98	3.81	3.59	6.75	4.58	6.21	6.46	4.1	6.21	4.18	5.49	2.81	5.22	3.68	6.54	5.17	3.84	6.24	6.07	6.65	5.79	3.05	4.1	5.53
651.754	5.79	5.08	4.6	4.33	4.45	6.02	3.01	2.81	4.7	3.9	3.55	1.98	7.78	4.82	3.75	7.5	5.4	4.72	2.6	7.05	4.99	5.02	4.62	4.69	4.03	6.71	3.86	3.69	7.09	4.91	6.3	7.17	4.25	6.62	4.63	5.21	3.05	4.69	3.53	6.69	5.38	4	6.7	6	6.94	5.99	3	4.35	5.51
652.087	5.26	4.66	4.3	3.98	4.09	6.17	3.2	2.84	4.31	3.9	3.33	2.08	8.13	4.77	3.87	7.39	5.49	4.7	2.61	6.9	4.74	5.03	4.72	4.72	4.16	6.34	3.79	3.48	6.79	5.16	6.25	7.05	3.98	6.2	5.11	5.38	2.81	4.72	3.85	6.74	4.94	3.79	6.56	5.73	6.74	5.24	2.99	4.23	5.28
652.42	4.79	4.1	4.13	3.52	3.59	5.91	2.92	2.8	4.23	3.88	3.17	1.75	7.96	4.24	3.57	6.77	5.04	4.14	2.26	6.13	4.3	4.82	4.13	4.38	4.07	5.67	3.29	2.95	6.42	4.66	6.06	6.86	3.76	6.01	4.59	5.17	2.31	4.32	3.59	6.46	4.61	3.3	6.23	5	6.35	5.04	2.56	3.8	5.1
652.752	4.21	3.68	3.85	3.18	3.29	5.55	2.46	2.68	4.13	3.56	2.73	1.47	7.98	4.19	3.38	6.58	4.49	3.82	2.24	6.06	4.06	4.63	3.89	4.33	3.81	5.29	3.23	3.01	6.4	4.46	5.75	6.47	3.3	5.62	4.02	5.29	1.94	4.19	3.54	6.43	4.1	3.19	6.47	4.77	6.29	4.14	2.59	3.6	4.79
653.085	4.28	3.59	3.81	2.84	3.37	5.48	2.62	2.76	4.35	3.51	2.88	1.79	7.84	3.94	3.35	6.42	4.52	3.68	1.87	5.9	3.86	4.5	3.95	4.48	4.27	5.02	3.35	2.8	6.24	4.61	5.54	6.69	3.65	5.85	3.57	4.65	1.98	3.78	3.12	6.47	4.09	3.06	6.66	4.64	6.22	3.79	3.04	3.49	4.64
653.418	4.74	3.57	4.19	2.54	3.65	5.8	2.93	3.15	4.53	4.31	3.33	2.38	8.1	4.17	3.54	6.56	4.66	4.21	1.96	5.6	4.36	4.79	4.03	4.82	4.78	5.3	3.78	3.43	6.6	4.93	5.98	6.47	3.36	5.66	3.9	5.07	2.43	4.08	3.23	6.44	4.53	3.36	7.01	4.88	5.93	3.93	3.47	3.94	4.63
653.75	4.38	3.49	4.2	2.91	4.02	5.77	2.77	3.14	4.97	4.11	3.17	2.73	7.96	3.99	3.54	6.39	4.53	3.92	1.99	5.58	4.56	5.17	4.22	4.88	5.04	5.35	3.99	3.11	6.49	4.7	5.94	6.74	3.46	5.66	4.06	4.91	2.79	3.87	3.15	6.08	4.63	3.52	7.08	4.66	6.16	3.57	4	4.11	4.46
654.083	4.35	3.27	4.34	2.78	3.92	5.64	2.69	2.97	4.58	4.04	3.15	2.89	7.44	3.99	3.69	6.42	4.04	3.63	2.05	5.53	4.59	4.81	4.26	5.07	4.91	5.29	4.34	3.32	6.33	4.69	6.11	6.7	3.51	5.59	3.88	4.34	2.69	3.85	3.25	5.94	4.67	3.21	7	4.21	5.73	3.55	4.21	4.65	4.17
654.415	4.3	3.13	4.27	2.52	3.87	5.52	2.8	3.52	4.19	4.14	3.01	2.81	6.98	4.23	3.67	6.59	4.04	3.66	2.11	5.73	4.16	4.75	4.41	5.09	4.79	5.26	4.63	3.65	5.87	4.49	5.66	6.73	3.7	5.63	3.63	4.27	3.05	4.12	3.49	5.9	4.99	2.91	6.94	4.25	5.93	3.77	3.96	4.39	3.98
654.748	4.54	3	4.28	2.92	4.28	5.63	2.97	4.08	4.36	4.55	3.12	3.15	7.01	4.45	3.57	6.55	4.22	3.79	2.04	5.69	4.24	4.74	4.38	5.43	5.08	5.11	4.71	3.79	6.24	4.4	6.08	6.91	3.76	5.93	3.85	4.6	3.69	4.18	3.95	5.84	4.5	3.08	7.26	4.32	6.09	3.81	4.26	4.37	3.66
655.08	4.58	2.99	4.29	3.11	4.05	5.92	3.15	4.21	4.37	4.68	3.32	3.73	7.05	4.59	3.43	6.65	4.55	3.98	2.15	5.47	4.1	5.11	4.46	5.57	5.16	5.39	4.92	4.05	6.06	4.39	6.4	7.11	3.85	5.75	3.72	4.16	3.94	4.48	3.61	6.1	4.25	3.17	7.47	4.41	6.54	3.77	4.47	4.46	3.18
655.413	4.26	2.71	4.26	3.24	4.07	6.21	3.23	3.78	4.35	4.65	3.13	3.53	7.14	4.28	3.12	6.52	4.28	3.67	2.27	5.54	4.32	4.85	4.36	5.4	5.07	6.12	4.66	3.94	5.98	4.28	6.34	6.55	3.89	5.55	3.54	4.1	3.59	4.57	3.74	5.72	4.09	2.71	7.08	4.46	6.42	3.5	4.64	4.37	3.2
655.745	4.16	2.97	4.02	3.38	3.98	5.89	2.93	3.83	4.17	4.37	2.66	3.34	6.94	3.77	3.17	6.4	4.24	3.61	2.04	5.65	4.2	4.66	4.16	4.99	4.81	5.96	4.54	3.89	5.91	4.01	6.28	6.48	3.69	5.19	3.04	3.62	3.63	4.49	3.28	5.38	4.06	2.43	7.04	4.42	6.06	3.6	4.67	4.22	3.3
656.077	4.89	3.7	4.52	4.33	4.46	6.5	3.71	4.35	4.65	4.75	3.11	4.14	7.79	4.45	4.18	6.96	4.76	4.61	2.47	6.4	5.05	5.48	5.13	5.8	5.13	6.65	5.4	4.46	6.83	4.79	7.22	7.23	4.47	5.84	4.07	4.09	4.4	5.18	3.81	6.09	4.67	3.17	7.72	5.26	6.71	4.34	5.32	4.94	3.96
656.409	4.92	4.14	4.44	4.47	4.35	6.78	3.93	4.46	4.47	4.69	3.32	4.3	7.7	4.39	4.29	7.36	4.93	4.63	2.5	6.4	4.81	5.33	5.18	5.74	5.09	6.96	5.38	4.54	6.79	4.78	7.57	7.21	4.71	5.85	4.45	4.31	4.49	5.09	3.83	5.87	4.59	3.04	7.22	5.29	6.69	4.4	5.61	4.81	3.83
656.741	4.87	4.22	4.39	4.7	4.54	7.05	4.12	4.46	4.12	4.76	3.35	4.62	7.76	4.49	4.32	7.33	4.9	4.59	3.07	6.41	5.05	5.56	5.35	5.46	5.01	7.05	5.36	4.85	7.27	4.72	7.57	7.43	4.68	5.87	4.88	4.85	4.84	5.4	4.28	5.85	4.78	3.3	7.05	5.6	6.69	4.64	5.39	4.83	4.02
657.074	4.11	3.88	4.18	4.25	3.89	6.54	3.43	4.18	3.88	4.46	3.09	4.33	7.22	3.99	3.59	6.87	4.35	4.02	2.78	6.11	4.52	4.82	5.08	4.91	4.2	6.75	5.05	4.26	6.74	4.15	7.11	6.99	4.48	5.99	4.53	4.56	4.23	4.86	3.79	5.52	3.99	3.11	6.76	5.23	6.57	4.41	4.72	4.06	3.57
657.406	3.88	3.81	3.98	3.85	3.79	6.2	3.24	3.9	3.88	4.74	3.06	4.35	7.15	3.85	3.31	6.78	4.17	3.8	2.85	5.92	4.35	4.66	4.93	5.02	4.12	6.68	4.93	4.28	6.63	4.03	7.24	6.88	4.15	5.88	4.4	4.43	4.13	4.76	3.65	5.57	3.76	3.27	7.05	5.26	6.25	4.18	4.45	3.51	3.54
657.738	4.04	4.05	3.81	4.08	3.69	6.42	3.27	4.08	4.19	5.1	3.16	4.45	6.98	4.21	3.26	6.74	4.65	4.19	2.96	5.94	4.18	4.91	5.1	5	3.89	6.45	5.14	4.26	6.54	4.04	7.17	7.04	3.94	5.83	4.55	4.42	4.1	4.88	3.73	5.67	3.88	3.37	7.11	5.47	6.32	4.16	4.62	3.27	3.81
658.07	4.43	4.41	3.81	4.68	3.95	6.23	3.35	4.01	4.8	5.18	3.41	4.72	7.26	4.25	3.36	7.17	4.79	4.01	2.93	5.9	4.29	5.12	5.11	5.41	3.81	6.76	5.51	4.06	7.15	4.37	7.64	7.15	4.22	6.21	4.85	5.05	4.02	4.74	3.91	6.22	3.85	3.98	7.29	5.78	6.39	4.35	5.01	3.46	3.79
658.402	4.17	4.2	3.68	4.27	4.08	6.01	3.24	4.2	4.74	4.91	3.05	4.31	6.99	4.09	3.37	7.18	4.35	3.89	2.7	5.6	3.95	5.12	5.09	5.02	3.44	6.52	5.87	3.86	6.83	4.42	7.39	6.77	3.93	5.86	4.1	4.65	3.32	4.65	3.35	6.36	3.79	4.01	6.83	5.3	6.31	4.26	4.81	3.32	3.87
658.734	3.98	4.31	3.75	3.84	3.98	5.84	3.5	4.5	4.84	4.64	3.31	4.17	6.98	4.27	3.11	6.94	4.43	3.61	2.83	5.76	4.14	5.27	4.86	4.96	3.46	6.29	5.86	4.05	6.91	4.57	6.96	6.42	3.94	5.84	3.87	4.96	3.08	4.12	3.45	6.26	3.65	4.53	6.65	5.62	6.3	4.29	4.86	3.47	4.02
659.065	3.99	4.86	3.91	3.75	4.33	5.76	3.4	5.04	5.07	4.71	3.63	4.18	6.71	4.77	3.79	7.25	4.73	3.93	2.9	5.59	4.63	5.37	4.68	4.95	3.55	6.24	5.99	4.08	7.01	4.36	7.02	6.63	3.78	5.89	4.05	5.2	3.36	4.45	3.56	6.67	3.92	5.22	6.67	5.53	6.35	4.43	5.15	3.73	3.9
659.397	4.23	5.06	4.15	3.85	4.26	5.96	3.58	4.7	5.4	5	4.08	4.65	6.83	5.37	3.72	7.65	4.96	3.56	3.03	5.63	4.51	5.55	4.94	5.35	3.72	6.53	6.46	4.25	7.16	4.79	7.07	6.64	3.84	6.43	4.16	5.56	3.72	4.32	3.78	6.77	4.11	5.72	6.94	5.76	6.95	4.68	5.44	3.98	3.43
659.729	3.63	4.51	3.73	3.3	4.06	5.38	3.15	4.5	4.59	4.55	3.62	3.76	6.25	5.12	2.67	7.23	4.52	3.08	2.82	5.06	3.8	4.87	4.24	4.96	3.54	6.18	5.98	3.88	6.73	4.3	6.15	6	3.28	5.59	3.26	5.18	3.04	3.8	3.34	6.22	3.26	5.25	6.4	5	6.37	3.72	4.91	3.42	2.92
660.061	4.08	4.41	3.81	3.1	4.27	5.15	2.89	4.56	4.77	4.73	3.32	3.93	6.09	5.42	2.56	7.01	4.71	3.33	2.6	4.98	4.25	5.04	4.49	5.03	3.97	5.72	6.06	3.71	6.62	4.27	5.93	6.1	3.26	5.37	3.11	5.09	3.17	4.12	3.43	6.04	3.24	5.28	6.96	4.75	6.35	3.85	4.63	3.98	3.03
660.392	3.74	3.97	3.88	3.09	3.98	4.44	2.22	4.7	4.71	4.54	3.31	3.24	5.74	5.5	2.18	6.83	4.42	3.13	2.08	4.57	3.94	4.44	4.02	5.19	3.99	5.5	6.37	3.31	6.19	3.97	5.85	5.76	3.05	5	2.79	4.69	2.76	3.71	3.11	5.78	2.92	4.88	6.6	4.21	6.05	3.35	4.62	4.1	2.72
660.724	3.23	3.5	3.38	3.17	3.78	3.84	1.84	4.58	4.24	3.79	2.97	2.97	5.43	5.14	2.07	6.63	4.33	2.6	1.67	4.34	3.62	4.18	3.49	5.11	3.7	5.11	5.94	2.88	6.01	3.72	5.37	5.39	2.43	4.31	2.2	4.28	2.73	3.33	2.66	5.43	2.86	4.62	6.05	4.31	5.65	2.96	4.48	3.71	2.34
661.056	2.85	3.07	2.65	3.23	3.38	3.19	1.44	4.46	3.57	3.19	2.8	2.25	5.28	4.55	1.86	6.05	3.76	2.33	0.92	3.82	3.07	3.77	3.03	4.41	3.03	4.43	5.27	2.41	5.61	3.39	4.78	4.83	1.99	3.7	1.72	4.13	1.94	3.11	2.38	5.59	2.95	4.2	5.29	4.12	5.87	2.85	3.77	3.66	1.68
661.387	2.53	2.81	2.99	2.99	3.23	2.74	0.96	4.46	3.34	3.1	2.9	1.86	5.65	4.17	1.75	5.99	3.43	1.86	0.93	3.93	3.01	3.43	2.9	3.94	3.09	4.36	4.81	2.37	5.35	3.44	4.53	4.42	1.78	3.59	1.11	4.25	1.47	2.77	2.49	5.5	3.08	4.23	4.83	3.82	5.85	2.66	3.27	3.69	1.88
661.719	1.74	2.24	2.77	2.77	2.95	2.67	0.25	4.29	3.03	2.64	2.72	1.67	5.25	3.75	1.16	5.2	2.97	1.95	0.82	3.28	3.05	2.73	2.43	3.55	2.68	3.53	4.35	2.32	4.77	3	4.12	4.16	1.51	2.84	0.7	3.69	1.41	2.79	2.32	5.28	2.77	3.79	4.28	3.41	5.33	2.05	2.91	3.35	1.94
662.05	1.58	2.15	2.38	2.42	2.56	2.74	0.02	3.63	3.08	2.64	3.07	1.64	5.24	3.28	0.66	5.11	2.86	1.95	0.85	3.25	3.09	2.53	2.26	3.72	2.51	3.76	3.73	2.42	4.71	2.56	3.8	3.77	1.62	2.67	1.09	3.53	1.57	2.6	2.59	5.28	2.75	3.55	4.11	3.59	5.1	1.6	2.33	3.25	1.95
662.381	1.75	1.63	2.12	2.34	2.57	2.25	-0.52	3.29	2.66	2.7	2.69	1.67	5.1	2.76	0.53	4.69	2.18	2.07	0.43	2.89	2.65	2.01	1.77	3.31	2.15	3.7	3.23	2	4.89	2.41	3.91	3.76	1.22	2.77	1.18	3.25	1.34	3	1.93	5.34	2.79	3.21	3.87	2.99	4.38	1.28	1.9	2.59	1.61
662.713	2.31	1.13	1.8	2.27	2.48	2.36	-0.26	2.77	2.24	2.69	2.37	1.92	5.23	2.93	0.61	5.03	2.39	2.57	0.68	2.88	2.49	2.17	1.77	3.57	2.22	3.57	3.52	1.96	4.71	2.57	3.74	3.84	1.54	2.58	1	3.36	1.57	3.17	2.29	5.51	2.68	3.08	4	2.99	4.21	1.49	1.8	2.34	1.67
663.044	2.17	0.83	1.83	2.06	2.96	2.19	-0.15	3.24	2.24	2.53	1.95	1.72	4.88	2.63	0.85	4.62	1.94	3.12	0.93	2.48	2.72	2.02	1.56	3.17	2.07	3.2	2.93	1.93	4.9	2.29	3.75	3.59	1.26	2.28	0.79	2.87	1.26	3.28	2.3	5.54	2.43	2.9	3.46	2.74	3.87	1.12	1.29	2.3	2.16
663.375	2.17	0.82	1.57	1.94	2.82	2.06	0.08	3.3	2.24	2.62	2.07	1.82	4.76	2.89	1.35	4.48	1.99	3.21	1.4	2.56	2.72	1.97	1.7	3.28	2.15	3.14	2.83	2.25	4.86	2.3	4.11	3.34	1.17	2.33	0.85	2.87	1.38	3.7	2.39	5.7	3.28	3.05	3.01	3.02	4.07	1.52	1.31	2.55	1.99
663.707	2.21	0.75	1.61	1.74	2.9	2.43	0.63	3.18	2.25	2.51	2.17	1.53	5.09	2.8	1.48	4.47	1.87	3.26	1.89	2.76	2.42	1.9	1.42	3.48	1.92	3.35	2.82	2.53	4.85	2.58	4.4	3.56	0.94	2.55	0.93	3.01	1.32	3.56	2.36	5.78	3.58	3.18	2.58	3.58	3.81	1.76	1.51	2.51	2.49
664.038	2.12	0.86	1.02	1.5	2.89	2.24	0.95	3.04	2.16	2.78	1.79	1.28	5.2	2.62	1.66	4.73	2.27	3.32	2.13	2.96	2.69	1.64	1.44	3.04	1.54	3.5	2.09	2.45	4.75	2.66	4.47	3.45	0.77	2.39	0.79	3.03	0.95	3.9	2.5	6.01	3.49	3.14	2.62	4.01	3.82	1.87	1.43	2.24	2.32
664.369	2.51	1.34	1.6	1.38	3.65	2.58	1.69	3.21	2.41	2.91	2.09	0.92	5.51	2.97	1.95	4.77	2.3	3.74	2.43	2.99	2.82	2.12	1.85	3.11	1.92	3.74	2.09	2.92	4.7	3.1	4.97	3.78	1.05	3.03	1.2	2.93	0.9	4.51	2.95	6.17	3.61	2.75	3.01	3.85	3.9	2.57	1.27	2.64	2.69
664.7	2.59	1.49	2.11	1.52	3.84	3.1	2.03	3.32	2.89	3	1.81	1.4	5.88	3.64	2.32	5.48	3.12	4.02	2.84	3.37	3.18	2.48	2.18	3.43	2.48	3.85	2.69	3.53	4.98	3.43	5.51	3.93	1.34	3.37	1.51	3.02	1.34	4.65	3.21	6.02	3.31	3.01	3.57	4.39	4.03	2.28	1.64	3.15	3.04
665.031	3.32	1.5	1.89	1.62	4.16	3.2	2.24	3.25	3.05	3.2	2.26	1.69	6.24	3.98	2.32	5.45	3.28	4.16	2.63	3.28	3.26	3.2	2.34	3.54	2.96	4.35	2.92	3.72	5.59	3.53	6.03	4.32	1.8	3.46	1.89	3.46	2.08	5.21	3.12	6.17	3.18	3.1	3.56	4.5	4.07	2.43	2.17	3.14	3.11
665.362	2.77	1.16	1.67	1.38	3.82	2.95	2.35	2.36	2.25	2.96	1.63	1.22	5.96	3.97	2.18	5.5	2.81	3.99	2.41	3.12	2.74	2.98	2.31	2.93	3	4.12	2.59	3.27	5.41	2.95	5.58	3.86	1.48	3.09	1.59	3.08	1.3	4.6	2.59	5.68	2.84	2.59	3.13	4.34	3.66	2.14	1.48	2.98	2.57
665.693	2.98	1.32	1.94	1.56	3.96	2.73	2.34	2.57	2.4	3.04	1.68	1.26	5.89	4.23	2.32	5.11	3.01	4.21	2.64	3.37	2.72	3.02	2.5	2.8	3.38	4.35	2.85	2.84	5.41	3.05	5.55	4.18	1.23	3.53	1.48	3.36	1.23	4.6	2.44	5.46	3.15	2.39	3.42	4.34	3.96	2.7	1.73	3.04	2.26
666.024	2.12	0.93	1.99	1.39	3.7	2.3	2.15	1.91	2.05	2.94	1.38	0.93	5.66	3.9	2.13	5.05	2.88	3.48	2.41	2.95	2.54	2.61	2.43	2.61	3.09	4.02	2.66	2.54	4.84	2.34	5.18	3.93	1.03	2.78	0.94	2.9	0.91	4.13	2.9	4.85	2.75	1.81	3.06	4.22	3.81	2.7	1.35	2.85	1.82
666.355	1.61	0.6	1.58	1.23	3.23	1.63	1.64	1.67	1.88	2.28	0.74	0.41	5.12	3.4	1.18	4.62	2.37	2.75	1.81	2.6	1.99	2.42	2.13	2.1	2.92	3.49	2.13	2.29	4.52	1.85	4.68	3.95	0.31	2.21	0.37	2.26	0.25	3.85	2.08	4.05	1.95	0.82	2.57	4.06	3.59	2.27	0.46	2.34	1.55
666.685	1.15	0.17	1.17	0.64	2.66	1.46	1.02	1.29	1.05	1.73	0.51	-0.04	4.54	3.1	0.32	4.13	2.15	2.27	1.23	2.12	1.7	1.98	1.53	1.71	2.37	3.29	2.13	1.57	3.85	1.51	4.11	4.04	0.29	1.92	-0.07	2.23	-0.13	3.31	1.45	3.79	1.86	1.06	2	3.69	2.86	1.83	0.31	1.36	0.62
667.016	1.25	0.4	1.75	0.73	3.03	1.68	0.66	1.28	1.34	1.49	0.26	0.28	4.84	3.17	-0.12	4.79	2.25	1.71	0.6	1.95	2.11	2.23	1.21	1.64	1.96	3.34	2.42	1.13	3.68	1.4	3.8	4.21	0.28	1.98	0.1	2.41	-0.01	2.69	1.81	3.73	1.39	0.94	2.63	3.62	2.94	1.6	-0.05	1.12	0.8
667.347	1.22	0.62	2.3	1.4	3.04	1.58	0.49	1.55	1.37	1.91	0.45	0.4	4.95	3.35	-0.12	5	2.45	1.75	0.61	2.29	2.69	2.1	1.48	1.81	2.05	3.61	2.52	0.98	4.04	1.48	3.92	4.47	1.03	2.54	-0.19	2.44	0.53	2.57	2	4.01	1.67	1.1	2.86	3.43	3.41	1.93	-0.22	1.25	0.92
667.678	1.43	0.78	2.27	1.24	2.92	1.98	0.41	1.13	1.18	1.2	0.21	0.34	4.99	3.35	-0.54	4.93	2.23	1.51	0.45	2.1	2.58	2.68	1.28	1.71	2.34	3.07	2.9	1.29	3.99	1.46	3.62	4.13	1.41	2.58	-0.5	2.56	0.52	2.07	1.39	3.69	1.58	1	2.68	2.83	2.89	1.68	-0.54	1.44	0.9
668.008	1.57	0.49	2.08	1.56	2.35	1.89	0.1	0.7	0.84	1.34	0.08	0.38	4.85	3.34	-0.04	4.95	2.01	1.52	0.3	2.45	2.51	2.69	1.13	1.71	2.31	3.04	3.41	1.19	4.4	1.12	3.69	4.34	1.62	2.43	-0.51	2.66	0.47	1.61	1.64	3.75	1.41	1.34	2.56	2.87	3.05	1.59	-0.62	1.51	0.54
668.339	2.07	0.75	2.12	1.98	2.17	2.43	0.24	0.57	0.55	1.27	0.21	0.6	4.43	3.62	-0.12	4.53	1.62	1.75	0.16	2.54	2.33	2.38	1.17	1.68	2.3	3.56	3.28	1.15	4.1	1.47	3.46	4.77	1.77	2.31	-0.36	2.76	0.45	1.7	1.43	3.67	1.66	1.21	2.43	2.47	2.99	2.09	-0.51	1.18	0.87
668.669	1.46	1.05	2.33	1.9	1.65	2.41	0.21	0.48	0.46	0.66	-0.48	0.48	3.84	3.56	-0.04	4.23	1.27	2.02	0.17	2.49	1.9	1.7	0.67	1.72	1.88	3.11	2.94	1.09	3.88	1.41	3.1	4.5	1.36	2.08	-0.29	2.36	-0.04	1.27	1.3	3.38	1.25	0.89	2.56	2.56	2.79	2	-0.96	1.12	0.55
669	1.85	1.65	2.46	1.76	1.62	2.86	0.38	0.79	0.84	0.99	-0.3	0.41	4.03	3.47	0.33	4.05	1.09	1.87	0.11	2.88	1.76	1.9	1.12	1.9	2.18	3.87	3.32	1.27	3.68	2.05	2.95	4.72	1.64	2.26	-0.24	2.72	0.38	1.95	0.88	2.97	1.57	0.97	2.85	2.55	3.17	2	-0.18	1.27	0.99
669.33	1.3	1.58	2.14	1.78	1.11	3.08	0.64	1.14	0	0.74	-0.67	0.09	4.26	3.38	0.68	4.17	1.33	1.23	0.01	2.73	1.42	1.92	0.93	1.88	1.72	3.63	3.16	1.5	3.37	2.08	2.94	5.02	1.94	1.67	-0.34	2.6	0.25	1.95	0.84	3.2	1.48	1.09	2.63	2.31	2.64	1.7	-0.12	1.36	1.33
669.661	1.9	1.83	1.96	2.56	1.27	3.43	0.84	2	0.38	0.86	-0.55	-0.07	4.61	3.74	0.86	4.53	1.75	2	0.61	2.73	1.51	1.98	1.18	2.36	1.95	4.01	3.27	1.64	3.59	2.77	3.24	5.34	1.98	2.1	0	3.22	0.7	2.04	1.15	3.58	2.03	1.63	2.93	2.44	3.32	1.76	0.02	1.93	1.83
669.991	1.45	2.08	1.99	2.6	1.38	3.49	0.97	2.31	0.5	1.05	-0.59	0.12	4.8	3.32	1.19	4.35	1.65	1.52	0.85	3.04	1.24	1.77	1.03	1.96	1.78	4.44	2.8	1.41	3.5	3.01	3.78	5.12	2.54	2.17	0.4	3.24	0.82	1.5	1.43	4.01	2.38	2.01	3.13	2.52	3.09	1.7	0.15	2.23	2.35
670.321	1.46	2.26	1.96	3.13	1.1	3.71	1.06	2.4	0.85	1.35	-0.46	0.11	5.45	3.13	1.47	4.53	2.07	1.63	0.74	3.39	1.24	1.78	1.3	1.9	1.87	4.53	2.32	1.59	3.75	3.02	3.98	4.56	2.69	2.07	0.62	3.27	1.42	1.88	1.51	3.65	2.22	1.84	3.38	2.18	3.8	2.16	0.18	2.73	2.69
670.652	1.55	2.63	1.79	3.34	1.23	4.36	1.5	2.88	1.18	2.07	0.59	0.29	5.53	3.48	2.43	4.71	2.37	2.62	1.42	4.1	0.96	1.84	1.68	1.83	2.62	5.28	2.42	2.35	4.01	3.57	4.36	5.34	2.9	2.6	1.33	3.13	2.11	2.49	1.82	3.88	2.75	2.18	3.16	2.29	4.12	2.9	0.88	3.25	3
670.982	1.43	2.32	1.44	2.99	1.44	3.85	1.51	2.51	1.17	2.05	0.39	0.05	5.05	3.01	2.57	4.66	2.06	1.79	1.18	3.9	0.92	1.94	1.75	1.55	2.44	4.81	2.32	2.39	3.42	3.39	3.76	5.04	2.26	2	1.33	2.94	1.64	2.46	1.6	3.38	2.58	2.07	3.08	1.79	4.02	2.48	1.12	2.78	2.9
671.312	1.01	2.07	1.65	2.72	0.91	3.68	1.49	2.55	1.24	2	0.31	0.33	4.93	2.69	2.95	4.55	1.88	1.86	0.93	3.99	0.5	1.2	1.39	1.45	2.09	4.97	1.79	1.92	3.17	3.39	3.74	5.18	1.84	1.92	1.32	2.62	1.29	2.5	1.48	3.47	2.31	2.04	2.95	1.75	4.56	2.68	1.28	2.3	2.77
671.642	0.98	2.41	1.88	2.5	0.99	3.79	2.17	2.52	2.02	2.08	0.33	0.91	5.34	2.78	2.48	4.54	2.32	1.95	1.11	4.06	0.62	1.59	1.52	1.75	2.56	4.95	1.75	2.12	3.44	3.74	3.55	5.29	2.01	1.89	1.48	2.75	1.74	3.04	1.06	3.48	2.68	2.12	2.72	1.56	4.54	2.75	1.46	2.39	3.38
671.972	0.91	2.45	2.31	2.27	1.38	3.42	2.12	2.7	2.63	2.62	0.75	0.76	5.72	2.65	2.58	4.89	2.59	2.1	1.31	4.16	1.28	1.84	1.55	2.16	2.78	5.21	2.01	2.59	3.69	3.82	3.78	5.47	1.98	2.54	1.92	3.19	2.17	3.26	1.48	3.72	2.88	2.74	2.87	1.63	5.03	3.16	1.39	2.68	3.55
672.302	1.26	2.2	2.48	2.34	1.77	3.71	2.77	3.32	3.2	2.92	0.59	0.95	5.59	2.07	2.45	5.16	2.97	2.39	1.43	4.09	1.54	2.08	2.3	2.35	2.56	5.93	2.51	2.64	3.99	3.82	3.95	5.72	2.34	3.09	1.65	3.48	2.35	3.76	1.56	3.88	3.36	3.17	3.17	1.62	5.34	3.51	1.21	2.7	3.48
672.632	1.47	2.14	2.93	2.2	1.62	3.3	2.35	3.6	3.32	2.83	0.76	1.04	6.03	2	2.62	5.57	3.66	2.23	1.65	4.09	1.93	2.02	2	2.52	2.77	5.66	2.44	3.06	4.54	3.31	4.55	5.48	2.28	3.07	1.64	3.52	2.28	3.61	2.39	4.34	3.62	3.66	3.46	1.72	5.49	3.98	1.13	2.52	3.42
672.962	1.65	2.32	3.12	2.52	1.91	3.5	2.1	3.36	3.88	3.22	1.23	1.64	5.83	2.1	2.66	5.7	3.42	2.88	1.47	4.08	2.77	1.57	1.89	2.93	3.13	5.35	2.82	3.18	5.19	3.3	4.96	5.53	2.28	3.25	1.77	3.8	2.73	3.87	2.39	4.13	3.55	3.58	3.24	1.7	6.14	4.23	1.14	2.69	3.22
673.292	1.78	2.48	3.25	2.23	2.2	3.98	2.53	3.17	4.16	3.26	1.62	2.34	5.99	2.6	2.77	5.95	3.34	3.19	1.45	4.37	2.84	1.92	2.24	3.21	3.46	5.34	3.38	3.92	5.52	3.59	5.37	5.58	2.52	3.44	2.76	3.56	2.79	4.26	2.42	4.72	3.37	3.36	3.88	2.1	6.23	4.57	1.74	2.91	3.26
673.622	2.29	2.48	3.67	2.51	2.9	4.19	2.88	3.48	4.64	3.43	2.26	2.58	6.37	3.3	3.14	6.61	4.04	3.52	1.53	5.09	3.67	2.09	2.85	3.98	3.49	5.27	4.44	4.52	5.95	4.26	5.62	5.7	2.53	4.21	3.25	3.96	2.88	5.12	2.53	4.99	3.51	4.04	4.26	2.7	7.25	4.78	2.24	3.12	3.42
673.952	2.69	2.67	4.16	2.72	3.58	4.24	3.33	3.57	5.05	3.72	2.76	3.31	6.26	3.47	3.26	7.25	4	3.77	2.18	5.78	3.53	2.45	3.01	4.49	4.08	5.45	5.83	5.19	6.41	4.76	5.97	6.03	2.72	4.9	3.71	4.62	3.06	5.3	2.79	5.89	3.88	4.35	4.62	3.52	7.39	5.01	2.95	3.69	3.78
674.281	2.32	1.99	4.42	2.07	3.41	3.43	2.86	2.84	4.62	3.31	2.04	2.8	5.67	2.84	2.11	6.4	3.43	2.94	1.56	5.02	3.25	1.76	2.58	4.3	3.26	4.9	5.93	4.56	6.41	4.11	5.42	5.04	2.37	4.19	2.66	4.52	2.16	5.14	1.69	5.63	3.53	4.05	4.66	3.51	6.67	4.24	2.63	3.29	3.45
674.611	2.05	2.13	4.39	1.74	2.78	3.37	2.85	3.07	4.47	2.88	2.27	2.93	6.07	3.31	2.1	6.56	3.75	3.42	1.93	4.46	2.94	1.52	2.49	4.17	3.55	5.12	5.86	4.4	7.01	4.29	5.72	4.94	2.34	4.18	2.76	4.53	2.3	5.24	1.36	6.04	3.68	4.21	4.79	3.71	6.86	4.24	2.45	3.27	3.32
674.941	2.31	2.18	4.27	2.06	3.3	3.56	2.88	3.5	4.38	3.66	2.58	3.15	6.34	3.75	2.33	6.48	4.09	3.39	2.08	4.67	3.26	2.16	2.91	4.49	3.68	5.65	6.58	4.72	7.53	4.23	5.78	4.64	3.07	4.68	3.02	4.77	2.67	5.31	1.89	6.22	4.06	4.19	5.23	3.71	6.65	4.76	2.6	3.61	3.5
675.27	2.4	1.92	3.94	2.06	2.9	3.28	2.51	3.27	3.93	3.62	2.15	2.83	5.82	3.39	2.06	6.7	3.77	2.82	2	4.38	2.95	1.53	2.37	3.88	2.84	5.89	6.16	4.26	6.85	4.19	5.46	4.15	2.39	4.28	2.95	4.72	2.56	4.65	1.71	6.25	3.81	3.9	5.15	3.66	6.23	4.23	2.7	3.57	3.3
675.6	2.1	1.46	3.68	1.78	1.97	3.29	2.34	2.62	2.88	2.72	1.85	2.49	5.55	2.37	1.37	6.25	3.27	2.03	1.7	3.85	2.4	1.02	2.08	3.65	2.1	5.02	5.45	3.22	6.46	3.45	4.97	3.23	2.08	3.71	2.54	4.18	1.79	3.57	1.22	5.49	3.16	3.07	4.74	3.36	5.74	4.15	2.56	2.98	2.88
675.929	1.59	1.55	3.28	1.64	1.84	2.89	1.85	1.99	2.8	2.62	2.17	2.41	5.63	2.55	1.64	6.52	2.55	1.7	1.69	4.41	2.4	1.01	2	3.57	2.42	4.33	5.24	3.19	6.23	3.58	4.8	3.14	1.92	3.14	2.56	4.18	2.07	3.44	1.23	5.35	2.73	2.62	4.35	3.27	5.5	4.11	3.16	2.71	2.66
676.259	1.88	1.66	3.03	2.01	2.27	3.16	2.31	2.14	2.9	2.61	2.42	2.63	5.16	2.86	1.66	6.66	2.58	2.07	2.1	4.18	2.15	1.1	2.3	3.69	2.14	4.54	5.15	2.76	5.88	3.91	4.95	3.28	1.75	3.32	2.83	4.57	2.21	3.51	1.11	5.49	3.08	2.35	4.24	3	5.72	4.08	3.05	3.07	2.4
676.588	2.44	1.77	3.2	1.92	2.49	3.31	2.81	2.38	2.9	2.26	2.41	2.82	5.53	2.85	1.54	7.25	2.68	1.81	2.53	4.42	1.91	1.64	2.56	3.52	2.15	5.5	5.15	2.71	5.87	3.88	5.06	3.77	1.76	3.69	2.9	4.58	2.02	3.67	0.83	5.66	2.7	2.6	4.79	3.33	5.64	4.25	3.19	3.23	2.78
676.918	1.86	1.93	3.16	1.23	2.02	3.08	2.43	1.96	2.57	1.5	1.79	2.31	4.96	1.92	1.38	6.94	2.56	0.9	2.26	4.03	1.53	1.4	2.02	2.82	1.54	5.19	4.85	2.39	5.41	3.06	4.51	3.26	1.08	2.93	1.87	4.37	1.83	3.27	0.31	5.24	2.25	2.48	3.71	2.7	4.75	3.81	2.84	2.9	2.32
677.247	2.03	2.14	3.12	1.06	1.57	3.45	2.36	1.89	2.42	1.37	1.42	2.42	4.92	1.74	1.37	6.47	2.12	1.17	1.96	3.68	1.6	1.51	2.22	2.54	1.58	5.38	4.29	2.51	5.4	2.73	4.45	3.19	1.3	2.75	1.46	4.37	2.06	3.27	0.17	5.4	2.2	2.12	3.66	2.71	4.37	4.15	2.76	3.14	2.08
677.576	2.15	2.57	3.46	1.26	1.47	3.75	2.37	2.08	2.65	1.73	1.43	1.96	5.23	1.88	1.53	6.45	2.29	1.21	1.81	3.75	1.96	1.98	2.27	2.98	1.56	5.54	3.96	2.44	5.22	2.9	4.85	3.44	1.22	2.75	1.68	4.36	1.61	3.38	0.67	5.5	2.48	2.12	3.98	2.83	4.72	4.35	2.65	3.15	2.27
677.905	2.33	2.93	3.46	1.56	1.26	4.17	2.38	2.38	3.11	1.87	1.62	2.54	5.46	2.02	2.22	7.06	2.27	1.6	2.21	3.98	2.33	2.11	2.76	3.17	2.22	5.31	4.01	2.77	5.14	3.24	5.45	3.94	1.36	3.35	2.27	4.86	1.99	3.44	1.51	5.54	2.77	2.26	4.4	3.17	5.37	4.58	2.86	3.34	2.24
678.235	2.7	2.93	3.83	1.61	1.66	4.41	2.17	2.16	3.51	2.44	1.75	2.76	5.45	1.83	2.21	7.12	2.28	2.16	2.12	4.28	2.67	2.4	2.59	3.02	1.87	5.67	4.11	2.49	4.79	2.86	5.42	3.96	1.57	3.28	2.52	4.94	2.28	3.37	1.61	5.32	2.82	1.97	4.4	3.39	5.02	5.11	2.78	3.66	2.28
678.564	3.09	3.04	4.03	1.34	1.68	4.53	1.97	1.86	3.78	2.03	1.86	2.4	5.64	2.04	2.27	7.17	2.17	2.18	2.49	4.29	2.51	2.51	2.72	3.04	2.04	5.77	3.93	2.42	4.4	2.99	5.68	4.09	1.42	2.7	2.52	4.74	2.43	3.54	1.32	5.15	2.58	1.98	3.9	3.65	5.56	5.12	2.75	3.85	2.32
678.893	3.53	3.05	4.25	1.57	2.26	5.34	2.24	2.48	4.2	2.49	2.44	2.45	5.97	2.15	2.73	7.41	2.4	2.94	2.74	4.59	3.06	3.15	3.18	3.74	2.91	5.85	4.38	3.03	4.86	3.27	6.34	4.41	1.83	3.11	2.93	4.85	2.66	4.34	1.66	5.47	2.7	2.4	4.42	3.76	6.09	5.57	2.91	3.85	2.68
679.222	3.9	3.93	4.56	1.54	2.82	5.52	2.57	2.92	5.11	3.51	2.84	2.71	6.2	3.55	3.34	8.04	2.77	3.41	3.02	5.54	3.64	3.76	3.51	4.05	3.36	6.82	5.18	3.78	5.53	3.87	7.23	5.19	2.59	3.32	3.55	5.15	3.36	5.36	2.15	6.15	3.47	3.18	5.3	4.2	6.39	5.61	3.51	4.55	3.11
679.551	3.98	3.55	4.56	1.62	2.61	5.7	2.22	2.8	4.84	3.14	2.63	2.18	6.16	3.62	2.8	7.5	2.73	3.01	2.71	5.18	3.25	3.65	2.97	3.94	3.28	6.26	5.04	3.63	5.26	3.33	7.31	4.95	2.4	3.54	3.78	4.79	2.92	4.85	1.84	6.14	3.47	2.82	5.31	4.45	6.71	5.5	3.33	4.72	2.95
679.88	3.43	3.34	4.75	1	2.39	5.47	2.32	2.79	4.53	3.66	2.6	2.62	6.3	3.76	2.47	7.26	2.58	3.15	2.03	4.88	3.84	3.5	2.58	4.1	3.38	6.14	4.68	3.59	5.39	3.96	7.01	5	2.75	3.64	3.93	4.24	3.07	5.19	2.02	6.16	2.91	3.22	5.14	4.87	6.78	5.65	3.04	4.74	3.18
680.209	3.28	3.18	4.62	0.72	2.32	5.11	1.97	2.37	4.7	3.77	2.08	1.83	5.92	3.89	2.44	6.93	2.5	3.1	1.64	4.65	3.43	3.4	2.53	3.89	3.34	5.54	4.44	3.35	4.83	3.93	6.68	4.5	2.8	3.56	3.69	4.23	2.93	4.91	2.11	6.18	3.3	2.85	4.83	4.56	6.62	5.58	2.87	4.47	2.95
680.538	3.76	3.15	4.81	1.35	2.31	5.59	1.86	3.23	5.1	4.73	2.55	1.82	6.42	4.61	2.93	7.58	2.3	3.99	1.39	5.32	3.59	3.76	2.73	4.28	3.87	5.84	4.42	3.44	5.35	4.68	6.94	5.2	3.39	4.33	4.06	4.41	3.25	5.18	2.61	6.35	3.63	3.05	5.48	5.13	7.25	5.98	2.81	4.51	3.7
680.867	3.49	2.89	4.87	1.19	1.91	4.98	1.83	3.08	4.87	4.79	2.7	1.1	6.4	4.6	2.99	7.5	1.96	4.31	1.17	4.77	3.4	3.62	2.07	4.55	3.68	5.78	4.69	3.41	5.16	4.5	6.55	5.4	3.33	4.09	4.26	4.33	3.48	4.89	2.34	6.1	3.82	2.88	5.31	4.42	7.1	5.63	2.78	4.19	3.89
681.195	2.34	1.96	4	0.03	1.65	4.06	0.81	2.24	4.16	3.35	1.69	0.77	5.66	4.17	2.77	7.27	0.64	3.49	0.54	3.58	2.47	3.1	1.83	3.13	3.05	5.21	4.08	2.72	4.54	3.68	5.56	4.94	3.25	3.76	3.37	3.59	2.99	4.03	1.78	5.38	3.24	1.91	4.42	4.11	6.49	4.59	1.85	3.44	3.32
681.524	2.34	1.51	3.26	-0.27	1.72	3.55	0.35	1.86	3.67	3.21	0.66	0	5.84	4	2.31	6.23	0.4	2.91	-0.33	3.62	1.85	3.09	1.66	2.72	2.67	5.25	3.63	2.11	4.23	3.35	5.11	4.38	3.07	3.39	2.58	2.93	2.7	3.38	0.98	5.26	2.84	1.67	4.23	3.63	5.74	4.42	1.71	3.01	3.33
681.853	2.16	1.24	2.68	-0.1	1.52	3.55	0.43	2.05	3.76	3.13	0.4	-0.07	5.66	4.1	2.24	6.11	-0.38	2.71	-0.55	3.8	1.38	3.22	1.73	3.17	3.04	4.92	3.45	2.22	4.43	3.55	5.19	4.07	3.09	3.65	2.77	2.8	2.42	3.47	1.22	5.65	2.84	1.55	4.15	3.31	6.12	3.85	1.79	2.48	3.15
682.181	1.6	0.93	1.87	0.15	0.91	3.19	0.47	1.66	3.27	2.93	0.15	-0.38	4.98	3.44	1.62	5.73	-0.78	2.89	-1.72	3.49	1.06	3.03	1.19	2.84	2.33	4.27	2.92	1.99	4.25	3.46	4.84	4.25	2.48	3.66	2.83	2.72	1.74	3.2	1.33	5.24	2.85	1.3	4.75	3	5.79	3.19	1.52	2.25	3.31
682.51	1.3	0.92	1.84	-0.01	0.36	2.97	0	1.43	2.81	2.5	-0.3	-0.27	4.94	3.67	1.31	5.25	-1.47	2.72	-1.87	2.85	0.66	2.42	1.04	2.75	1.72	3.86	2.62	1.34	4.11	2.72	4.08	4.44	2.5	3.79	2.12	2.23	1.42	2.84	1.2	4.76	2.89	1.47	4.47	2.91	5.76	2.33	1.4	2.37	2.69
682.839	0.58	-0.14	0.92	-0.27	0.17	2.6	-0.59	1.54	2.41	1.76	-0.32	-0.05	4.88	3.06	1.14	4.93	-1.92	2.31	-2.22	2.36	0.25	2.32	0.55	2.17	1.22	3.1	2.14	0.5	3.93	2.39	3.11	3.73	2.14	3.92	1.7	1.63	1.19	2.95	1.08	4.42	2.44	1.43	3.99	2.59	5.25	2.33	0.36	1.77	2.45
683.167	0.92	-0.03	1.05	-0.14	0.71	2.83	0.17	2.41	2.79	2.91	0.14	0.14	5.34	3.05	1.46	5.57	-0.99	2.65	-1.74	2.78	1.13	2.64	0.91	2.59	1.92	4.18	1.89	0.75	4.51	2.67	2.93	4.12	3.09	4.43	1.19	1.8	1.16	3.55	1.51	4.58	3.06	2.41	4.32	2.4	5.28	2.55	0.14	1.8	3.38
683.496	1.3	-0.16	1.06	-0.02	0.73	3.55	-0.01	2.19	3.08	2.7	-0.21	-0.03	5.67	2.59	1.26	5.34	-0.74	2.01	-2.13	3.28	0.35	2.59	1.11	2.41	2.05	3.56	2.18	0.89	4.75	1.61	2.91	3.94	3.24	4.37	1.07	1.76	0.77	2.82	1.16	4.12	2.79	1.77	4.47	2.08	4.96	2.39	0.36	1.33	3.26
683.824	1.55	0.6	1.53	0.17	1.47	4.16	0.5	3.08	3.22	3.22	0.69	0.71	6.67	3.18	1.46	5.96	-0.13	2.72	-1.66	4.06	1.37	3.28	1.59	3.16	2.44	3.82	2.4	1.56	5.79	2.2	3.71	4.23	3.79	4.45	1.88	2.09	1.53	3.33	2.2	4.07	3.45	2.38	5.18	2.97	5.36	3.11	1.02	1.28	3.41
684.152	1.77	0.34	1.14	-0.31	1.63	3.61	0.76	2.84	3.03	2.65	0.36	0.68	6.34	2.69	0.86	4.65	0.49	2.32	-1.64	3.98	1.42	3.22	1.23	2.98	2.02	3.82	2.3	1.46	5.27	1.68	3.57	3.6	3.7	4.37	1.61	2.13	1.4	3.09	2.3	3.36	3.08	2.35	4.99	2.8	5.49	2.67	1.36	1.17	3.36
684.481	2.38	0.49	0.43	0.73	1.79	3.95	0.94	2.96	3.3	2.95	0.43	1.15	6.35	2.57	0.97	5.01	0.77	2.02	-1.27	4.22	2.02	3.07	1.4	2.64	2.71	3.9	2.5	1.3	5.49	1.64	3.58	3.39	3.76	4.92	1.3	1.82	0.72	3.26	2.44	2.78	2.7	2.79	5.07	3.25	5.73	2.58	1.37	1.45	3.04
684.809	3.33	1.19	0.58	1.66	2.25	4.79	1.7	3.35	4.03	4.13	1.25	1.32	6.52	2.78	1.03	4.85	1.65	2.52	-1.25	4.82	2.83	3.08	1.58	3.68	3.37	3.94	3.02	1.96	5.91	2.24	4	3.81	3.8	4.77	1.68	2.3	0.99	3.87	2.29	2.85	2.74	3.33	5.71	3.24	5.7	3.11	2.08	2.14	3.23
685.137	3	2.02	0.95	1.8	1.77	5.24	2.19	3.35	3.88	4.23	2.04	1.53	6.19	2.61	1.32	5.53	1.97	2.46	-0.34	4.83	3.45	3.38	2.22	4.34	3.18	4.25	3.38	2.32	6.12	2.12	3.92	4.05	4.06	4.9	2.49	2.33	1.19	3.94	2.71	2.95	2.76	3.76	5.81	3.32	5.97	3.32	2.02	2.23	3.88
685.465	2.95	2.28	1.28	1.83	2.25	5.43	2.79	3.31	3.68	3.88	2.25	1.88	6.55	2.4	1.2	4.88	2.35	2.04	-0.25	5.07	3.04	3.19	2.46	4.52	2.72	4.29	3.54	2.78	6.61	2.19	4.18	4.83	4.24	4.57	1.86	2.53	0.97	4	2.82	2.76	2.35	3.42	6.08	3.58	5.33	3.24	2.11	2.71	3.95
685.794	3.2	2.74	2.27	1.88	3.33	6.09	2.95	3.95	3.99	4.36	2.79	2.56	7.04	2.85	1.51	5.52	2.87	2.11	0.44	4.84	3.75	3.32	3.27	5.55	3.76	4.93	3.79	3.07	7.07	2.11	4.68	5.51	4.81	5.03	2.04	2.99	1.5	4.53	2.75	3.5	2.58	3.65	6.05	4.24	5.69	3.34	3.13	2.79	3.81
686.122	3.48	2.99	2.54	2.59	4.19	6.02	3.07	3.78	4	4.56	3.38	2.38	7.41	3.11	1.9	6	3.69	2.21	0.91	5.59	4.06	3.56	3.77	5.62	4.07	5.13	3.75	3.8	7.58	2.84	5.44	6.02	4.79	5.2	2.62	3.52	1.99	4.58	2.98	4.2	2.65	3.27	6.89	4.98	6.23	4.44	3.56	3.3	4.1
686.45	4.58	3.79	3.64	3.48	4.64	7.01	3.84	4.33	4.59	5.25	3.31	2.62	8.04	3.56	2.86	5.94	4.54	3.41	1.52	6.05	4.74	4.08	4.8	6.38	5.15	5.92	4.35	4.8	8.3	3.78	6.16	6.8	5.13	6.15	2.92	4.58	2.83	4.47	3.33	4.93	3.35	3.6	7.66	6.07	6.91	4.74	4.53	4.12	4.09
686.778	4.18	4	3.08	3.1	4.47	6.65	3.26	3.44	4	4.67	2.44	2.7	7.92	3.23	2.49	5.16	3.63	3.61	0.81	6.22	4.18	3.97	4.43	5.8	4.37	5.87	4.8	4.79	7.82	4.1	6.18	6.31	4.55	5.5	2.91	4.28	2.99	4.11	2.59	5.05	2.86	2.9	7.14	5.76	6.89	3.66	4.56	4.01	3.59
687.106	4.22	4.11	3.11	3.38	4.7	6.54	3.07	3.79	4.41	4.55	2.93	2.56	8.21	3.64	3.39	5.3	4.26	4.36	1.53	6.42	4.15	4.46	4.48	6.05	4.12	6.44	4.85	4.96	7.81	4.45	7.13	6.69	4.48	5.93	3.42	4.86	3.25	4.24	2.72	5.91	3.42	3.56	7.26	6.28	7.24	3.55	4.24	4	3.77
687.433	3.9	3.4	2.93	3.52	4.25	6.2	2.87	3.33	4.56	4.14	2.87	2.68	8.29	3.45	3.41	5.23	4.14	3.94	0.78	6.1	3.98	4.34	3.95	5.38	4.13	6.45	4.85	4.65	7.02	4.81	6.54	6.74	3.94	6.19	3.22	4.78	2.72	4.29	2.53	5.71	3.14	3.73	7.19	6.06	7.2	3.23	3.95	4.08	3.39
687.761	4.3	4.17	3.54	4.08	4.99	6.82	3.64	3.92	5	4.64	3.39	3.51	9.24	4.26	4.2	6.15	4.75	4.49	1.11	6.45	4.79	4.83	4.85	6.14	4.41	6.96	5.38	4.74	7.84	5.68	7.3	7.71	4.89	6.8	3.6	5.92	2.57	4.99	2.49	6.66	4.1	4.46	8.28	6.73	7.51	3.91	4.13	4.53	2.96
688.089	4.53	4.35	4.25	3.26	5.73	7.37	3.68	3.91	5.59	4.41	4.02	3.9	9.72	4.93	3.78	5.82	5.5	4.83	1.43	7.28	4.65	5.25	5.8	6.83	3.95	7.34	5.46	4.89	8.12	6.14	7.9	8.76	5.15	6.94	4.04	6.97	3.06	4.93	2.96	7.96	4.51	4.79	8.6	7.14	7.76	4.11	4.2	4.42	3.14
688.417	4.85	4.36	5.03	3.41	6.09	7.5	3.89	4.45	5.58	4.42	4.41	4.96	10.63	5.35	4.1	6.31	5.89	5.49	1.97	7.46	5.46	5.54	6.19	6.92	3.85	8.12	5.63	5.37	8.41	6.51	8.39	9.1	5.55	7.4	4.44	7.65	3.64	5.45	3.85	8.95	4.64	4.77	8.73	7.67	8.29	4.68	4.47	4.51	3.85
688.745	5.81	4.13	6.07	4.03	6.66	7.52	4.27	4.37	6.22	4.71	5.09	5.57	11.16	5.74	4.29	6.44	6.56	6.4	1.88	7.28	5.71	6.37	6.19	6.92	4.21	7.85	5.64	5.95	8.97	7.41	9	9.32	6.41	7.53	4.52	8.55	3.57	6.18	4.22	9.59	4.77	4.33	8.79	8.44	8.81	5.18	5.05	4.93	3.95
689.072	5.44	3.67	5.93	3.77	6.1	7.55	3.69	4.2	6.27	4.51	4.85	5.33	11.05	6.19	4.03	7.07	6.71	6.53	1.51	6.76	6.36	6.36	6.72	6.83	4.77	8.02	5.18	5.41	8.29	6.66	8.76	9.31	5.98	8.1	4.96	8.75	3.39	6.02	4.15	9.05	4.92	4.99	8.64	8.82	9.07	5.77	4.89	4.76	4.09
689.4	5.79	4.37	5.98	4.16	6.16	8.04	4.19	4.05	7.21	4.68	5.24	5.91	11.48	6.82	5.02	7.32	7.42	7.16	1.47	7.8	6.22	6.92	6.91	6.86	4.86	8.03	6.02	5.97	8.8	7.13	8.94	9.75	6.11	7.95	5.54	9.18	3.74	6.3	4.71	9.57	5.5	5.48	9.89	8.88	8.99	6.71	4.9	4.99	4.32
689.728	5.97	5.36	6.5	3.94	6.53	8.62	4.37	4.74	8.44	4.83	5.57	7.03	11.94	7.53	5.44	8.22	8.09	7.74	1.49	7.93	6.94	7.4	7.65	7.33	5.22	9.13	7.21	6.27	9.1	7.66	9.78	10.04	7.17	8.37	6.1	10.56	3.65	6.49	5.21	10.01	6.16	6.51	10.04	9.22	9.12	6.84	5.21	4.88	5.16
690.055	6.03	5.19	6.62	3.75	6.64	8.48	4.33	4.43	8.58	5.12	5.92	6.69	11.58	7.08	5.27	8.56	8.26	6.86	1.15	7.61	6.43	7.2	7.84	7.45	4.91	8.68	6.66	6.48	8.84	6.95	10.03	10.19	7.05	8.23	6.16	10.69	3.38	6.41	5	9.82	6.33	6.05	9.42	8.77	9.51	6.25	5.28	4.8	5.13
690.383	7.28	6.16	8.26	4.86	7.95	10.27	5.31	6.03	9.92	5.78	7.22	7.78	12.73	8.26	6.89	9.81	9.24	8.21	2.3	8.22	7.41	8.08	9.41	8.71	5.37	9.44	7.51	7.12	9.98	7.79	11.35	12.1	7.74	9.01	7.38	12.4	4.64	7.64	6.76	10.85	7.26	7.49	10.66	10.22	10.3	7.86	6.48	5.93	6.19
690.71	7.8	6.7	8.61	5.46	8.17	10.4	5.46	6.29	10.09	6.19	7.53	8.02	12.91	8.5	6.68	10.67	9.27	8.54	2.38	8.11	8.32	8.29	10.12	8.88	5.9	9.8	8.14	7.99	10.68	8.91	10.84	12.59	7.7	8.98	7.32	12.75	5.52	8.36	7.85	11.54	7.65	8.31	11.51	10.22	10.38	8.52	7.26	6.94	6.83
691.037	8.41	7.09	8.87	5.88	8.88	10.13	5.15	5.69	10.18	7.09	7.81	8.34	12.8	8.57	7.2	10.82	9.31	8.73	3.11	8.47	8.87	8.34	10.97	10.21	5.76	10.2	8.24	8.44	11.67	8.13	11.45	13.01	8.41	9.14	7.79	12.97	5.76	8.25	8.37	12.48	7.58	8.28	11.61	10.86	10.81	8.69	7.19	7.72	7.65
691.365	8.61	7.12	9.57	6.49	9.3	10.44	4.63	5.23	10.59	7.8	7.85	8.12	12.04	8.88	6.72	11.06	9.1	8.43	3.43	9.08	9.04	7.9	11.11	10.34	6.55	10.15	8.08	8.95	11.54	8.36	11.57	13.14	8.37	8.96	8.52	12.56	5.92	8.02	8.7	12.27	7.58	8.16	11.24	11.16	11.15	9.12	7.83	7.93	8.33
691.692	8.75	8.04	10.6	6.83	9.66	10.85	5.41	5.72	10.96	9.48	8.59	8.26	12.44	9.19	8.02	12.03	9.96	9.06	4.07	8.7	8.89	8.6	11.64	10.65	7.53	10.76	8.61	9.72	12.27	8.48	12.06	12.95	8.91	9.15	8.94	12.55	6.14	8.98	9.49	12.89	8.28	8.88	12.15	11.37	11.37	9.62	8.58	8.58	8.9
692.019	10.08	8.36	11.01	6.76	10.02	11.22	5.75	6.01	11.1	10.42	9.37	7.93	13.39	9.78	9.33	12.18	11.61	9.43	4.72	9.4	8.54	9.31	12.22	11	7.6	11.3	9.78	9.86	12.66	8.49	12.46	13.94	9.68	9.52	9.57	13.33	6.34	9.56	9.59	13.08	9.33	10.16	12.68	12.05	11.84	9.98	9.14	8.26	9.4
692.346	10.73	8.66	10.77	6.76	10.36	11.75	6.05	7.15	11.28	10.29	9.63	8.02	13.92	9.83	9.45	12.96	11.85	9.54	4.43	9.88	9	9.06	12.58	11.63	8.29	11.92	10.42	9.44	13.01	8.36	13.43	14.66	9.63	10.14	9.38	13.7	6.83	9.72	9.67	13.02	10.1	11.4	13.35	11.67	11.72	10.64	9	8.61	9.42
692.674	11.98	9.72	11.22	8.02	11.6	13.19	6.36	7.95	11.67	11.12	10.39	8.48	14.19	10.32	10.57	13.84	12.55	10.47	5.22	10.73	9.95	9.53	12.75	12.25	8.83	12.63	11.73	10.52	14.02	9.3	14.7	14.93	10.82	10.88	10.09	14.48	7.03	10.32	10.62	15	10.84	12.09	13.98	12.29	12.57	11.65	9.52	9.23	9.96
693.001	12.56	9.33	10.84	7.94	11.61	13.08	5.57	8.12	11.24	11.12	10.39	8.27	13.78	10.56	10.08	13.92	12.11	10.35	5.9	10.45	10.47	9.26	12.89	11.8	8.83	13.03	11.52	10.59	14.44	9.61	14.72	14.31	10.9	11.38	9.39	14.86	7.1	10.42	11.35	14.65	10.91	12.36	13.41	12.68	12.61	11.79	9.48	9.71	9.95
693.328	14	9.26	11.46	9.01	12.06	14.02	6.7	8.7	12.17	12.12	11.42	8.99	14.44	11.07	10.94	13.96	12.62	10.95	6.72	11.37	11.27	10.28	13.01	12.12	9.85	13.76	12.15	11.53	15.04	10.88	14.63	14.85	11.32	12.16	10.56	15.02	7.91	11.91	12.09	15.44	11.77	13	13.68	13.19	13.63	12.92	10.16	10.75	10.26
693.655	14.53	9.7	11.42	9.45	13.01	14.27	6.86	9.06	12.46	11.79	11.37	9.09	15.06	11.65	11.05	14.34	12.91	11.48	7.21	12.02	11.93	10.83	12.64	12.18	9.93	14.1	12.39	11.95	15.25	11.6	14.8	14.98	11.71	12.38	10.7	15.25	7.63	12.53	13.04	15.88	12.13	13.59	14.01	13.57	13.29	13.83	10.29	10.84	10.81
693.982	14.69	10.28	11.24	9.63	12.79	13.62	6.84	8.29	12.34	12.24	11.68	8.86	14.89	11.31	10.7	14.1	13.64	11.1	7.16	11.98	12.5	10.6	12.21	12.4	10.39	14.03	12.42	11.93	15.07	11.61	14.57	14.16	12.24	12.96	10.87	15.41	6.7	12.35	12.83	15.85	12.17	13.66	14.28	13.41	13.07	14.13	10.44	10.89	10.48
694.309	15.55	10.47	11.53	9.74	13.19	14.28	7.4	8.83	12.52	12.42	12.31	9.6	15.49	11.64	10.97	14.1	14.31	11	7.35	12.98	12.93	11.54	12.59	13.12	10.82	14.59	12.42	12.01	15.37	11.85	15.32	14.57	13.41	13.73	11.66	15.36	6.32	12.69	12.86	16.1	12.58	13.4	14.62	14.17	13.57	14.53	11.08	11.51	10.63
694.636	16.28	11.51	12.61	10.72	13.66	16.06	8.35	9.79	13.23	13.04	13.27	10.13	16.24	12.66	11.41	14.28	15.54	12.22	7.91	13.81	13.46	12.39	13.43	13.31	11.72	15.89	13.39	12.9	15.81	13.5	15.96	15.2	14	14.05	12.72	16.23	7.53	13.59	12.93	16.67	13.75	14.07	15.57	14.65	14.35	15.02	11.96	11.94	11.13
694.962	16.61	11.81	12.64	11.25	13.36	16.03	8.76	9.28	12.95	13.34	13.41	10.56	17.08	12.63	12.51	14.6	16.05	12.74	7.77	13.64	13.73	13.26	13.71	12.72	11.63	16.29	14.08	13.62	16.35	13.43	15.9	15.25	14.15	14.78	13.09	16.3	8.22	14.33	13.34	17.33	14.05	14.29	15.71	14.75	14.4	14.84	11.79	12.62	11.61
695.289	17.11	11.84	13.34	11.88	13.9	16.81	8.89	9.56	13.22	13.16	13.81	11.14	17.63	13.09	12.42	14.44	15.83	12.91	8.21	14.5	14.81	13.72	13.78	13.11	11.76	16.57	14.03	14.19	16.49	13.84	15.9	15.45	14.59	15.28	13.7	16.57	8.98	14.35	13.72	17.48	14.38	14.47	16.26	15.29	15	14.96	12.1	13.38	11.7
695.616	16.64	12.5	13.59	12.63	14.19	17.29	9.44	9.34	13.68	13.04	14.28	11.58	17.74	13.43	12.21	14.46	15.65	12.91	8.25	14.73	15.7	13.97	13.93	13.83	12.21	16.98	13	14.36	17.01	14.35	16.7	15.28	15.05	16.14	13.97	16.39	9.01	14.47	14.11	17.92	14.72	14.52	16.69	15.37	15.13	15.09	11.98	14.28	11.93
695.943	16.48	12.45	13.54	12.79	14.7	17.99	9.55	8.8	14.01	13.22	14.32	11.51	17.62	13.52	12	14.06	15.57	13.03	8.64	14.95	15.83	14.17	13.35	13.82	11.6	17.22	13.08	15.11	16.82	14.55	16.12	15.4	15.03	15.82	15.08	15.85	8.56	14.81	14.05	17.7	14.84	14.31	16.59	15.79	15.28	14.57	11.93	13.92	12.23
696.269	16.45	12.73	14.19	12.97	14.48	17.33	9.94	8.8	14.45	13.2	14.47	11.68	18.28	13.76	12.61	13.81	15.94	13.05	8.89	14.95	16.26	15.08	13.59	13.66	11.65	17.47	13.19	15.47	17.04	15.24	15.73	15.9	15.25	16.01	15.41	16.08	8.98	15.5	14	17.48	15.05	14.5	17.04	15.85	15.33	14.41	12.47	14.05	12.17
696.596	17.25	14.08	15.47	13.88	14.86	17.74	11.32	9.26	15.49	13.78	15.26	12.52	19.4	14.06	13.33	14.15	17.32	13.53	9.37	15.63	17.13	15.62	14.44	14.33	12.33	17.72	14.07	16.31	17.49	16.03	16.08	16.79	16.39	16.84	16.64	16.81	9.43	15.82	14.55	18.21	15.65	14.56	17.38	16.51	15.63	14.82	12.91	14.37	12.77
696.923	16.69	14.72	15.68	14.21	15.27	17.79	11.02	8.93	14.92	13.69	14.93	12.05	19.64	13.75	13.29	14.31	17.93	13.28	9.17	15.61	16.64	15.42	14.8	14.26	11.91	17.23	13.64	15.73	17.43	15.4	15.86	16.73	16.63	16.99	16.01	16.76	8.67	15.27	14.32	17.66	15.18	14.3	17.95	16.7	14.71	14.52	12.77	13.98	12.66
697.249	17.5	15.46	16.81	14.51	15.95	19.01	11.93	9.34	15.63	14.98	16.17	12.87	20.26	14.71	14.43	14.98	18.58	13.95	9.68	16.05	17.22	16.15	15.7	15.38	12.7	18.5	14.87	16.43	18.47	16.04	16.38	17.77	17.76	17.33	16.76	17.7	9.29	15.96	14.52	18.85	15.57	14.95	18.97	17.39	15.36	15.21	13.82	15.01	13.78
697.575	17.84	15.87	17.43	15.61	16.83	20.04	12.42	10.16	16.27	15.42	16.74	13.61	21.21	15.46	15.38	16.12	19.34	14.32	9.94	16.48	17.6	17.17	16.83	16.09	13.08	19.21	15.74	17.59	19.53	16.52	17.07	18.58	18.03	18.04	17.22	17.79	10.51	16.75	15.33	19.37	15.95	15.2	19.73	18.07	16.06	16.04	14.2	15.34	14.47
697.902	18	16.41	17.94	16.56	17.83	20.89	13.13	10.45	17.08	16.24	17.26	13.84	21.47	16.28	16.46	16.64	19.51	15.13	10.86	16.66	18.29	17.33	17.47	16.44	13.51	20	16.47	18.13	19.91	17.4	17.53	19.18	18.22	18.75	18.03	18.85	11.26	17.77	15.48	19.24	16.71	16.39	20.32	19.4	16.69	16.43	14.74	15.98	15.1
698.228	17.71	16.36	18.09	16.31	17.89	20.87	12.85	10.42	17.17	16.17	17.14	13.4	21.65	16.03	16.29	16.03	19.31	14.48	10.79	16.36	18.44	16.99	16.92	16.5	12.96	19.22	16.39	17.91	20.08	17.34	17.41	19.02	18.48	19.57	17.85	19.33	10.21	17.86	15.65	19.18	16.49	16.39	19.93	19.26	16.42	16.55	14.78	15.69	15.52
698.555	17.91	16.82	18.67	16.36	18.78	21.76	12.93	11.45	18.05	16.12	17.32	13.67	22.37	16.46	16.28	15.98	19.88	14.58	11.23	16.43	18.64	17.07	17.17	17.7	13.29	19.75	17.06	18.09	20.22	18.2	17.91	19.52	19.24	19.8	18.25	20.06	10.42	18.48	15.95	19.37	17	17.43	20.2	19.5	16.36	17.34	15.27	15.79	15.33
698.881	18.28	17.74	18.79	16.78	18.83	22.01	12.29	10.79	18.66	16.57	17.61	13.59	22.82	16.45	16.17	15.97	20.37	14.66	10.63	16.54	18.16	17.12	16.86	18.24	13.21	19.76	17.65	18.01	20.11	18.75	17.97	19.89	19.02	20.15	18.55	20.63	10.4	18.82	15.96	19.21	17.2	17.3	19.83	20.04	15.86	18.14	14.91	15.13	15.81
699.207	18.75	17.57	18.86	16.81	19.41	22.26	11.92	11.1	18.55	16.99	17.51	13.25	22.24	15.99	16.06	16.25	20.28	14.76	10.45	16.96	18.05	17.27	16.88	17.8	13.45	19.9	18.33	18.51	19.98	19.17	17.34	19.85	18.76	19.47	19.44	21.13	10.43	18.8	16.21	18.93	16.66	17.5	19.96	20.14	15.89	18.34	15.19	15.7	15.12
699.533	19.49	18.65	19.9	17.85	20.39	22.77	12.54	12.34	19.41	18.23	18.4	14.34	23.68	16.88	17.85	16.78	21.78	15.98	10.76	17.45	18.46	18.7	18.44	18.58	14.74	20.31	18.68	18.83	21.34	20.48	17.73	20.36	19.48	20.51	19.45	22.38	11.72	19.31	17.59	20.08	17.78	18.56	21.13	21.32	17.16	19.24	16.16	17.15	15.52
699.859	20.52	19.21	20.4	18.2	22.08	24.48	12.82	12.85	20.01	19.38	18.59	15.08	24.43	17.49	17.4	16.73	22.17	16.36	10.51	18.6	18.55	19.07	18.73	19.3	15.22	21.49	19.22	19.95	21.19	20.75	18.45	20.68	19.76	20.94	20.46	22.76	12.94	19.82	18.18	20.5	17.76	19.92	21.53	21.76	18.08	20.04	16.74	18.33	16.52
700.186	20.55	18.8	20.46	18.5	22.57	25.02	12.89	13.22	19.56	19.84	18.59	14.5	24.86	17.88	17.3	16.66	21.6	17.12	9.93	19.22	17.64	19.67	18.95	19.71	15.11	22.54	19.07	20.07	21.2	20.36	18.68	20.9	19.42	21.82	20.85	22.48	13.17	19.62	18.16	21.09	17.98	21.59	21.59	21.72	18.55	20.56	16.84	18.38	17.08
700.512	22.03	19.2	20.99	18.46	22.89	25.41	13.51	13.45	20.51	20.92	18.94	15.49	25.86	18.59	17.98	16.97	21.99	18.13	10.21	20.18	18.71	21.11	19.35	20.82	15.99	23.7	19.86	21.08	21.76	21.18	19.56	20.7	19.41	22.64	21.71	23.15	14.55	20.7	18.61	21.62	18.84	22.92	21.85	22.54	20.25	20.82	17.29	18.96	18.26
700.838	21.84	19.71	21.42	19.21	22.71	25.86	13.55	13.98	21.16	20.45	19.08	16.26	26.8	18.37	17.97	16.91	22.82	18.97	10.69	20.77	18.91	21.82	19.63	21.23	16.37	24.21	19.84	21.07	21.12	21.47	19.62	21.01	19.57	23.41	21.99	23.06	14.97	20.92	19.06	21.4	19.68	23.9	22.34	23.02	20.78	20.89	17.01	19.56	18.28
701.164	22.87	20.64	21.99	19.15	23.17	25.56	13.74	13.75	21.36	21.33	19.61	16.73	27.08	18.5	17.78	17.12	23.33	19.61	11.19	21.09	19.23	22.01	19.79	21.48	16.35	24.52	19.81	20.63	21.46	21.9	19.19	21.25	20.27	24.01	22.65	23.29	15.07	21.56	19.33	21.68	20.82	24.45	21.69	23.82	20.64	20.59	17.31	20.14	18.91
701.489	23.15	21.09	22.8	19.07	23.52	25.3	13.92	14.21	21.63	22.41	19.45	17.43	27.88	18.38	18.14	18.12	23.9	20.14	11.57	21.74	19.89	23.33	20.28	21.7	17	24.8	19.99	21.31	22.25	21.86	19.21	21.4	20.44	24.64	22.86	23.78	15	21.73	20.3	22.83	20.68	24.22	21.39	23.16	21.32	21.62	17.5	20.3	19.04
701.815	24.45	21.63	22.73	19.74	24.21	26.28	15.37	14.98	21.88	22.75	20.16	18.49	28.56	19.02	19.55	20.19	24.91	21.46	12.03	22.6	20.23	24.44	21.84	22.49	18.01	25.8	20.71	22.12	22.94	22.12	20.23	21.82	21.23	25.12	23.51	23.9	16.09	22.09	21.53	23.24	21.86	25.19	22.85	24.8	22.21	22.17	18.38	21.68	20.31
702.141	25.24	22.42	23.03	20.68	24.8	27.27	16.12	15.82	22.99	23.93	22.14	19.62	29.47	19.9	20.52	22.05	25.54	22.17	12.8	23	21.3	25.33	23	23.32	19.11	26.52	21.21	22.55	23.52	23.12	21.05	22.88	21.98	25.88	24.31	24.41	16.6	22.85	22.45	24.59	22.65	25.63	24.28	26.15	23.81	23.08	19.24	22.98	22.02
702.467	25.46	21.8	23.51	21.09	25.12	27.24	16.86	16.82	22.88	24.14	22.37	20.47	30.23	20.41	21.93	23.22	26.66	22.48	13.02	22.76	21.47	25.86	24.34	24.1	20.1	26.83	21.61	23.21	23.84	23.56	21.62	23.68	23.22	26.36	24.98	24.58	16.75	23.47	23.23	25.48	23.04	26.44	25.06	26.47	24.13	23.26	20.22	24.54	22.85
702.793	25.45	22.07	23.67	21.24	24.78	27.37	16.76	17.17	23.66	24.45	22.22	20.82	31.16	20.96	21.87	23.4	27.28	23.04	12.98	22.68	21.09	25.81	24.53	24.15	20.15	26.69	21.92	23.08	24.05	23.38	21.36	24.07	23.35	27.04	24.99	25	16.92	23.68	23.02	25.97	23.35	26.51	25.36	27.07	24.35	23.34	20.26	24.46	23.15
703.118	25.83	22.84	24.75	21.85	24.82	26.89	16.61	17.25	23.74	25.34	22.68	21.2	31.09	21.53	21.19	24.34	27.61	23.13	13.81	23.25	22.3	25.22	24.56	23.9	20.7	27.5	22.8	23.59	23.3	24.04	22.27	24.13	23.31	28.2	25.41	25.67	16.98	24.44	23.59	26.56	23.45	26.86	25.43	27.49	24.57	23.62	20.82	25.04	22.5
703.444	25.8	23.57	24.62	22.43	24.68	26.19	17.14	17.27	23.75	25.65	23.39	20.71	30.69	21.56	21.73	25.21	28.24	23.29	14.62	23.79	22.63	25.47	25.33	24.39	21.18	27.54	22.97	23.22	24.4	24.49	23.25	24.03	24.03	29.11	25.86	26.72	17.05	24.3	23.78	27.24	24.49	26.41	25.19	28.22	25.49	23.45	21.25	25.38	22.99
703.769	25.64	23.78	24.99	22.39	25.61	26.35	17.38	17.34	24.98	26.54	24.23	21.85	30.87	22.1	22.42	26.03	29.54	23.26	15.96	24.17	23.91	26.22	25.31	24.42	21.36	27.75	23.98	23.81	24.33	25.68	24.27	24.46	25.33	28.74	26.66	27.19	17.16	25.67	24.07	27.52	25.04	25.96	25.8	28.71	26.1	23.87	21.86	26.64	23.22
704.095	25.38	24.16	24.39	22.67	25.47	26.58	17.79	17.75	24.18	26.4	25.17	22.67	30.01	21.8	22.74	25.62	29.73	23.28	15.53	23.5	24.18	25.74	25.4	24.22	21.59	27.93	24.28	23.87	23.97	25.82	25.22	25	26.4	28.11	27.6	27.29	17.05	25.61	24.56	28.44	25.42	25.9	26.4	28.35	24.95	24.46	21.96	26.83	23.41
704.42	26.28	24.32	24.57	22.61	25.64	27.06	17.24	18.44	23.93	27.67	25.74	23.35	30.3	21.86	22.19	25.95	29.34	23.33	14.92	23.79	24.72	25.52	25.84	23.54	21.34	26.93	24.98	24.04	24.96	26.47	25.93	24.64	26.44	28.3	28.39	27.99	16.22	25.41	24.76	28.78	24.82	25.21	25.87	28.71	25.35	24.66	22.53	26.62	23.38
704.746	26.16	23.53	24.87	22.37	24.8	27.16	17.35	18.67	23.78	27.14	25.85	22.97	30.18	22.09	22.23	25.46	29.77	22.53	15.26	23.74	24.54	25.67	25.56	22.79	22.18	27.7	25.15	24.57	24.43	26.76	26.23	24.5	26.25	27.86	28.52	29	16	25.33	24.6	28.83	24.6	25.67	26.61	28.05	26.18	24.28	22.75	26.71	23.08
705.071	26.47	23.67	24.38	22.52	24.79	27.59	17	18.21	23.53	26.29	26.68	23.14	30.5	22.98	22.24	24.31	30.07	22.41	15.26	23.2	24.81	24.31	25.86	23.07	21.87	28.01	25.87	24.7	23.86	26.37	26.67	25.02	26.6	27.23	28.47	28.16	15.74	24.48	24.36	28.37	25.39	26.45	27.35	28.15	25.69	23.83	22.73	26.36	23.74
705.397	26.36	23.47	24.98	22.18	25.07	27.51	16.2	18.18	23.78	26.52	26.89	23.26	30.03	23.03	21.67	23.8	30.16	22.28	15.16	22.88	25.17	24.16	25.35	22.86	22.11	28.11	25.58	25	23.35	25.78	26.57	24.89	26.64	27.76	28.53	28.11	15.41	24.61	23.91	29.01	24.85	26.73	26.95	27.63	25.74	24.46	22.48	25.85	22.97
705.722	26.01	23.37	24.43	21.76	24.76	27.07	15.96	18.01	23.16	26.36	26.12	22.61	29.07	22.71	21.88	22.34	29.84	22.23	15.24	23.34	24.99	24.55	24.68	22.58	21.38	27.22	25.32	24.34	23.03	24.7	26.81	23.85	25.94	27.47	28.27	27.87	14.98	24.05	23.62	28.48	24.79	26.23	26.37	26.64	24.91	23.82	22.29	25.17	22.78
706.047	26.24	24.2	24.01	21.75	24.97	27.27	16.35	17.93	23.55	26.04	25.73	22.3	28.65	22.5	21.69	22.44	29.34	22.34	15.21	23.88	25.52	24.58	24.07	21.48	21	26.83	25.51	24.43	23.13	24.25	26.89	23.65	25.91	27.64	28.28	28.41	14.91	23.75	23.97	28.28	24.6	26.05	26.31	25.92	25.27	23.27	22.05	25.31	22.09
706.372	27.08	25.3	24	22.97	25.25	27.61	17.05	17.93	24.04	26.15	26.26	22.85	29.01	22.94	22.93	22.25	29.43	22.62	15.82	23.73	26.23	25.36	24.83	21.87	22.4	27.99	26.6	25.5	23.59	24.45	27.27	24.05	26	28.3	28.83	28.89	16.06	24.3	24.96	28.43	25.52	26.25	26.85	26.38	25.93	23.86	22.69	25.67	22.67
706.698	26.87	25.53	23.77	23.21	25.52	28.62	17.59	18.64	25.02	26.18	26.56	22.99	29.68	23.35	23.79	22.51	30	23.29	16.02	24.42	26.76	26.6	25.17	22.48	22.94	28.2	26.97	26.49	23.19	24.56	28.06	24.66	27.24	28.04	29.56	29.57	16.35	24.67	25.32	29.7	25.71	26.75	26.99	27.02	25.83	24.55	23.13	26.16	24.06
707.023	27.21	25.45	23.84	23.39	25.98	29.61	17.97	19.02	24.74	26.56	27.57	23.67	29.93	23.55	24.48	22.89	30.63	23.95	16.54	23.77	26.87	27	25.4	22.3	23.47	28.13	27.28	26.69	22.75	24.79	27.72	25.19	27.48	27.54	29.49	29.41	16.12	24.86	25.2	29.93	26.31	26.86	27.94	27.18	25.18	24.47	23.69	25.52	24.08
707.348	27.7	25.83	24.21	23.79	26.36	30.27	17.66	19.17	24.4	26.71	27.49	23.31	30.24	23.22	24.84	22.93	30.4	24.23	16.49	23.11	27.03	26.96	25.77	23.04	23.86	27.94	26.65	27.14	22.81	25	27.54	24.81	27.1	27.61	29.58	29.81	16.3	25.06	25.45	29.89	26.52	26.85	28.24	27.88	25.79	24.05	23.59	25.69	24.85
707.673	27.72	25.42	24.8	24.2	27.1	30.33	16.83	19.23	24.95	26.42	27.4	22.14	31.06	23.74	24.38	22.97	30.49	24.23	16.29	23.76	26.54	26.7	26.15	22.31	23.81	27.98	26.31	27.51	23.35	24.7	26.73	25.11	26.75	28.15	29.12	29.5	16.55	24.84	25.48	29.68	26.47	26.57	26.98	28.46	26.77	23.53	23.6	25.58	24.75
707.998	26.51	25.77	24.39	24.52	27.26	30.2	16.92	18.15	24.76	26.01	27.59	21.07	31.88	24.54	24.37	23.31	30.77	23.72	17.3	24.27	26.48	26.76	26.32	22.62	24.08	28.83	25.77	27.81	22.78	24.38	26.96	25.56	27.52	28.09	29	28.87	17.48	25.47	25.53	29.37	26.88	26.91	27.64	28.86	26.61	24.08	23.39	25.69	25.56
708.323	26.58	26.42	24.71	25.03	28.31	30.77	17.46	18	25.49	26.79	28.25	21.44	31.92	24.68	24.65	23.47	30.11	24.95	17.09	24.84	27.2	27.26	27.01	23.74	24.46	28.54	25.2	27.42	23.38	24.58	27.8	26	27.76	28.33	29.04	29.27	18.17	25.57	25.6	30.12	27.68	27.66	28.04	30.06	26.82	25.02	22.94	26.65	25.62
708.647	27.43	27.41	25.68	25.75	29.26	31.7	18.32	19.06	26.47	27.97	28.8	21.63	32.2	25.05	25.14	24.51	30.88	25.75	17.29	25.7	27.54	28.56	26.91	24.06	25.17	28.8	25.36	27.67	24.29	25.22	28.58	26.1	28.55	29.14	29.58	30.43	18.81	26.76	26.66	31.5	28.94	28.27	27.71	30.98	27.25	25.67	24.19	27.4	26.26
708.972	27.84	28.66	26.51	26.91	29.41	31.45	18.9	19.18	27.88	28.76	29.64	22.01	33.09	25.57	25.34	24.96	31.23	25.96	17.29	26.22	28.35	29.5	28.14	24.51	25.88	29.29	26.24	28.53	24.83	26.17	29.31	26.32	29.4	29.07	30.29	31.73	20.04	27.1	26.89	31.94	29.98	28.78	28.2	31.49	27.47	25.69	24.72	28.51	26.98
709.297	28.14	29.73	27.88	28.28	31.09	32.54	19.83	19.45	28.57	28.91	30.6	22.84	33.42	26.05	25.34	25.86	32.12	26.69	17.54	26.65	29.28	30.24	29.32	24.88	26.55	30.26	26.74	29.57	25.73	26.88	29.14	27.06	30.46	30.39	31.38	32.99	21.04	27.71	27.56	33.25	31.1	29.74	28.68	32.33	28.79	26.14	25.11	29.72	27.76
709.622	27.94	30.04	27.75	28.66	31.99	32.83	19.94	19.82	28.89	29.15	31.11	22.16	33.61	25.73	25.22	25.34	32.12	27.12	17.69	26.77	29.5	30.45	28.94	25.25	26.45	30.84	26.62	29.91	25.58	27.39	29.28	27.07	30.62	31	31.41	32.81	21.19	28.09	27.37	33.94	32.14	30.69	28.46	33.23	28.77	27.19	25.47	29.8	28.6
709.946	28.65	30.17	29.22	29.33	33.17	33.54	20.73	21.16	29.1	30.02	32.26	22.99	34.38	26.77	26.05	26.79	33.37	28.15	18.31	27.55	30.31	31.32	30.18	26.39	26.51	31.32	27.28	30.27	25.94	28.97	30.52	28.21	32.24	31.72	31.54	32.99	21.42	29.29	27.85	35.08	33.49	32.02	28.64	33.84	29.59	27.8	26.55	31.27	29.63
710.271	29.56	29.97	29.31	29.2	33.78	33.61	21.05	20.74	29.19	30.14	32.45	23.55	34.4	26.95	25.19	26.82	33.61	27.99	18.17	28	30.15	31.61	30.25	27.09	26.76	31.71	27.62	30.66	26.4	28.96	31.23	27.64	32.54	31.72	31.45	33.15	21.57	29.38	28.34	34.81	33.63	32.57	29.43	33.13	30.05	27.6	26.34	30.93	29.47
710.596	30.04	30.39	29.69	29.62	33.8	32.93	20.29	20.59	29.89	30.16	32.22	23.78	35.14	26.82	25.24	26.31	33.68	28.14	17.02	27.84	30.56	31.31	30.33	26.91	26.52	31.4	27.33	31.48	26.84	28.76	31.22	27.17	32.37	32.22	31.47	33.39	21.31	29.91	28.85	35.03	33.52	33.18	29.42	33.56	30.36	28.52	25.44	31.26	29.44
710.92	30.4	30.86	30.14	30.03	34.23	33.34	20.06	21.07	30.44	30.31	32.84	24.15	35.21	27.14	25.84	26.24	33.73	27.89	17.02	28.75	31.04	31.94	30.69	26.66	26.75	31.82	27.84	31.21	27.29	28.98	31.44	27.92	32.82	33.37	31.89	33.7	22.01	29.92	29.14	35.66	34.4	33.54	30.36	33.72	29.85	29.2	26.17	31.75	29.53
711.245	30.56	31.45	31.58	30.66	35.11	34.68	21.21	21.53	31.49	31.3	33.97	24.93	36.02	27.83	26.88	26.29	34.04	28.7	18.24	29.01	32.41	32.9	31.17	28.29	28.06	31.92	28.84	31.98	27.82	30.23	32.39	28.87	33.89	34.04	33.27	34.53	22.4	31.12	30.28	36.76	35.94	35.02	32.55	34.66	30.82	30.56	27.39	32.8	30.28
711.569	32.45	31.9	32.53	31.88	36.19	34.75	22.28	22.67	31.79	31.67	34.38	26.01	35.64	28.26	27.92	25.7	34.72	29.45	18.01	28.84	32.76	33.61	31.71	28.71	28.63	32.33	29.14	32.58	28.79	31.67	33.05	29.64	34.21	35.28	34.31	35.33	23.13	31.33	31.38	37.98	36.54	36.01	32.55	35.25	31.89	30.64	28.67	34.27	30
711.894	32.22	31.9	32.43	32.39	36	34.84	22.22	23.06	31.05	31.11	34.57	25.98	36.35	28.03	28.5	26.23	34.99	29.3	18.06	28.18	32.8	33.75	31.71	28.66	28.15	32.95	29.41	32.55	28.53	31.62	33.02	29.45	35.05	34.85	34.93	34.75	22.65	31.77	32.17	37.95	36.72	35.81	32.31	34.78	32.22	30.65	29.02	34.36	31.32
712.218	31.7	31.52	32.52	31.96	35.5	33.88	21.81	22.04	30.21	31.04	34.49	25.73	37.03	27.74	27.89	25.89	35.45	29.22	17.51	28.43	32.68	33.58	31.26	28.95	28.23	32.75	29.54	32.61	28.05	31.58	31.73	29.22	35.09	34.61	34.85	35.15	22.3	31.75	31.62	37.26	35.87	34.92	33.07	33.97	32.34	29.68	28.25	34.94	30.56
712.542	32.64	32.1	32.5	32.13	36.57	35.21	22	23.34	30.59	31.45	34.77	27.03	38.05	28.04	28.85	26.13	36.24	30.07	18.61	28.66	32.91	33.83	31.51	29.71	28.79	33.31	30.36	33.21	29.05	31.79	32.52	30.55	35.52	35.62	36.3	35.46	22.56	32.77	32.53	38	36.38	35.32	33.62	34.49	33.14	30.3	29.6	35.38	30.71
712.867	33.28	31.44	31.94	31.76	35.69	34.23	21.67	24.17	30.18	30.92	35.2	27.15	39.06	28.26	29.01	26.12	35.88	30.19	18.34	28.9	32.59	33.36	31.13	29.53	29.12	33.81	30.62	32.93	29.23	31.79	33.46	30.17	35.9	35.04	35.98	35.2	22.67	32.69	32.01	37.89	35.85	35.8	34.11	35.01	33.29	30.12	30.02	34.72	30.76
713.191	34.05	31.53	32.21	31.91	35.52	34.69	21.84	24.9	30.6	31.34	35.17	28.97	39.31	29.33	28.37	26.77	36.33	30.58	18.79	28.85	33.31	33.5	32.59	30.51	30.04	34.46	31.46	32.72	30.29	31.89	34.39	30.91	36.27	34.17	36.01	35.52	23.34	32.48	32.08	37.88	35.7	35.27	34.36	35.19	33.89	29.9	30.5	34.76	31.42
713.515	34.27	31.67	31.93	31.14	35	35.07	21.5	24.57	30.7	31.94	34.73	29.65	39.28	29.03	27.4	25.87	36.43	30.67	18.83	29.29	34.35	33.45	31.8	30.12	30.44	33.68	30.81	32.44	30.43	31.05	34.76	30.22	35.48	34.53	36.75	35.84	23.91	32.28	32.79	38.11	35.5	35.36	35.07	35.29	34	30.67	29.91	34.71	31.19
713.839	34.17	31	31.95	31.24	35.16	34.9	21.46	24.74	30.6	32.6	35.04	29.56	39.33	28.47	28.28	25.5	35.57	30.28	19.42	28.18	33.23	33.17	32.06	29.93	29.57	33.77	29.88	32.01	30.88	29.74	33.58	30.93	35.31	35.12	36.83	35.34	23.99	32.37	31.95	37.43	35.54	35.03	34.46	35.76	33.99	31.04	30.04	35.37	31.32
714.163	33.91	31.01	33.01	31.33	35.48	35.8	22.02	25.15	30.97	32.85	35.03	29.67	39.78	29.03	28.76	25.96	35.93	31.23	20.39	28.27	33.07	33.26	31.87	30.51	29.62	34.19	30.35	31.72	30.66	30.59	34.3	31.47	35.98	35.8	37.58	35.06	24.76	32.61	33.02	37.69	36.08	34.9	34.85	35.6	34.39	31.07	30.43	36.12	31.86
714.487	34.41	31.13	33.82	32.07	35.09	36.57	23.64	25.74	31.92	33.37	35.45	30.27	40.28	30.02	28.78	27.61	37.66	32.21	20.33	28.09	33.65	33.05	31.9	31.23	30.23	35.07	31.32	32.46	31.29	31.31	35.19	31.57	35.86	36.08	37.75	35.16	25.45	33.38	34.59	38.04	36.4	35.84	34.53	36.19	35.54	31.88	31.32	36.13	32.58
714.811	35.06	31.18	33.22	33.03	34.37	36.07	23.53	26.28	31.87	33.42	34.96	30.1	39.62	30.12	28.28	28.2	38.05	32.19	20.54	28.11	32.83	33.07	32.31	31.09	29.35	35.25	31.23	32.09	31.02	30.71	35.51	30.21	35.24	36.13	37.6	35.2	25.49	32.96	33.93	37.55	35.96	35.38	33.57	35.45	35.26	31.58	31.64	36.49	31.96
715.135	34.81	31.02	33.56	33.65	34	36.24	23.72	26.64	32.79	33.73	35.04	30.03	39.84	29.99	28.56	28.92	38.04	31.87	20.9	27.78	33.97	33.8	32.19	31.44	29.94	35.27	32.15	32.02	30.56	29.75	36.03	29.58	35.48	35.47	37.69	35.27	26.03	33.15	33.19	37.31	35.84	35.84	33.24	35.38	35.41	31.77	31.67	36.49	32.82
715.459	35.52	31.84	33.85	33.66	34.71	36.59	23.89	27.69	33.8	33.69	35.37	30.99	40.33	30.99	28.48	28.58	39.09	32.27	20.92	28.55	33.9	34.47	32.68	31.46	30.48	35.55	33.14	33.41	30.73	30.45	36.01	30.2	35.96	36.23	38.01	35.59	27.07	33.37	33.22	37.99	35.97	36.35	33.57	36.03	35.28	32.63	32.53	36.68	32.56
715.783	35.69	32.11	34.55	35.33	34.65	37.01	24.39	28.43	34.55	33.47	35.59	32.12	39.84	30.76	29	29.07	38.21	32.62	21.57	28.64	33.62	34.87	32.96	31.38	30.28	35.54	33.56	33.39	30.53	30.29	36.87	30.24	35.67	36.41	38.79	35.28	27.82	33.45	33.59	38.58	36.03	36.64	33.29	37.18	35.63	33.73	33.34	36.39	34.02
716.107	34.82	30.93	34.3	35.21	33.92	36.28	24.81	28.77	34.09	33.34	34.98	31.78	38.64	30.09	28.75	28.93	37.61	32.31	20.85	27.93	33	34.76	32.44	30.91	30.23	34.91	32.87	31.81	29.75	30.71	35.95	29.78	35.98	35.78	37.01	34.22	27	33.28	32.74	38.64	36.01	36.97	32.86	36.82	34.91	32.94	33.18	36.33	34.89
716.43	34.85	31.47	34.37	35.02	34.41	37.28	24.36	28.1	34.53	34.39	34.73	31.08	38.53	30.13	28.72	28.75	37.85	32.35	20.43	27.82	32.64	34.69	32.6	31.27	30.26	34.75	32.75	32.39	29.22	30.92	35.24	30.22	36.44	35.26	36.67	34.41	26.81	33.45	33.65	37.48	36.44	36.35	33.19	37.18	34.17	33.91	33.62	36.79	34.48
716.754	35.04	32.2	34.99	36.24	35.17	37.24	25.1	27.99	33.8	35.51	36.06	31.52	40.02	30.53	30.65	28.87	38.31	32.92	20.96	28.56	32.84	35.56	33.41	30.93	29.77	35.53	32.39	33.17	28.52	31.12	35.66	30.04	36.93	36.57	37.28	34.81	26.69	35.19	33.36	37.76	36.96	37.51	33.93	38.14	34.48	34.57	34.71	36.92	34.3
717.078	34.84	33.06	35.6	37.47	35.81	37.16	25.42	28.22	34.41	34.92	37.31	31.47	40.24	30.1	31.77	30.05	38.52	32.43	20.61	27.9	31.95	36.16	34.69	31.45	29.06	35.63	32.53	33.78	28.87	30.91	35.38	30.05	38.93	35.9	37.43	35.11	26.21	34.74	31.95	37.49	36.58	37.69	32.75	38.25	35.01	34.84	35.68	36.02	35.31
717.401	35.13	34.5	36.08	38.11	35.58	38.17	25.09	28.51	35.03	33.87	37.68	32.28	40.52	30.72	32.53	30.82	39.64	33.55	21	28.78	33.52	36.94	35.23	31.32	30.07	35.83	33.48	33.96	29.72	33.04	36.32	30.08	38.74	36.5	37.69	35.66	27.42	35.26	32.62	39.03	37.5	38.51	33.09	38.36	35.24	35.76	36.85	36.81	36.54
717.725	35.94	35.08	36.13	38.78	35.94	38.59	25.6	29.59	35.34	34.14	39.43	33.1	40.67	31.33	33.2	31.27	39.93	33.57	21.21	29.82	34.3	37.28	36.15	32.54	31.53	36.27	34.38	34.15	29.57	33.94	36.18	30.27	39.48	37	38.02	36.69	27.9	35.98	32.43	39.97	38.08	39.51	33.46	39.46	35.99	36.44	38.98	37.35	37.77
[truncated: 561 more rows]
[truncated: 1,247 more columns]

## Sheet: Flowers_UV_Deprived
nm	93_9_a	93_9_b	95_9_a	95_9_b	112_9_a	112_9_b	102_9_a	102_9_b	103_9_a	103_9_b	113_9_a	113_9_b	94_9_a	94_9_b	88_9_a	88_9_b	97_9_a	97_9_b	87_9_a	87_9_b	86_9_a	86_9_b	99_9_a	99_9_b	101_9_a	101_9_b	98_9_a	98_9_b	100_9_a	100_9_b	104_9_a	104_9_b	105_9_a	105_9_b	96_9_a	96_9_b	111_9_a	111_9_b	90_9_a	90_9_b	109_9_a	109_9_b	108_9_a	108_9_b	89_9_a	89_9_b	106_9_a	106_9_b	107_9_a
[truncated: 2,048 more rows]
[truncated: 377 more columns]

[truncated: 2 more sheets: Leaves_UV_Exposed, Flowers_UV_Exposed]
